# Supplementary material for: SWATH Differential Abundance Proteomics and Cellular Assays Show In Vitro Anticancer Activity of Arachidonic Acid- and Docosahexaenoic Acid-Based Monoacylglycerols in HT-29 Colorectal Cancer Cells
Source: Nutrients. 2019 Dec 6;11(12):2984. doi: 10.3390/nu11122984 (PMC6950369; doi:10.3390/nu11122984)
Supplement: Supplementary file 1 [file nutrients-11-02984-s001.zip]

Archive with 13 entries (13 files):
- Table S5.csv
- Table S6.csv
- Table S7.csv
- Figure S1.pdf
- Figure S2.JPG
- Figure S3.pdf
- Figure S4.pdf
- Figure S5.pdf
- Figure S6.pdf
- Table S1.csv
- Table S2.csv
- Table S3.csv
- Table S4.csv
