# Supplementary material for: SWATH Differential Abundance Proteomics and Cellular Assays Show In Vitro Anticancer Activity of Arachidonic Acid- and Docosahexaenoic Acid-Based Monoacylglycerols in HT-29 Colorectal Cancer Cells
Source: Nutrients. 2019 Dec 6;11(12):2984. doi: 10.3390/nu11122984 (PMC6950369; doi:10.3390/nu11122984)
Supplement: Supplementary file 1 [file nutrients-11-02984-s001.zip › Table S5.csv]

Biological Process	GO id	countDE (DHA-MAG vs. control)	countAll (DHA-MAG vs. control)	pv_bonferroni (DHA-MAG vs. control)	countDE (ARA-MAG vs. control)	countAll (ARA-MAG vs. control)	pv_bonferroni (ARA-MAG vs. control)
aromatic compound biosynthetic process	GO:0019438	244	415	0.00142324	14	415	1
cell cycle G1/S phase transition	GO:0044843	21	34	1	8	34	0.0481
cellular nitrogen compound biosynthetic process	GO:0044271	321	576	0.0173264	25	576	1
Fc receptor signaling pathway	GO:0038093	49	63	0.004641	3	63	1
Fc-epsilon receptor signaling pathway	GO:0038095	38	46	0.00550732	2	46	1
G1/S transition of mitotic cell cycle	GO:0000082	20	32	1	8	32	0.02886
heterocycle biosynthetic process	GO:0018130	244	414	0.00105196	14	414	1
immune response-activating cell surface receptor signaling pathway	GO:0002429	52	70	0.0253708	3	70	1
immune response-regulating cell surface receptor signaling pathway	GO:0002768	53	72	0.0327964	3	72	1
macromolecule metabolic process	GO:0043170	513	967	0.0074256	39	967	1
nucleic acid metabolic process	GO:0090304	266	466	0.0142324	19	466	1
nucleobase-containing compound biosynthetic process	GO:0034654	239	400	0.000266084	14	400	1
nucleobase-containing compound metabolic process	GO:0006139	354	647	0.0482664	24	647	1
organic cyclic compound biosynthetic process	GO:1901362	252	441	0.0272272	14	441	1
RNA biosynthetic process	GO:0032774	183	303	0.0068068	11	303	1
