# Supplementary material for: SWATH Differential Abundance Proteomics and Cellular Assays Show In Vitro Anticancer Activity of Arachidonic Acid- and Docosahexaenoic Acid-Based Monoacylglycerols in HT-29 Colorectal Cancer Cells
Source: Nutrients. 2019 Dec 6;11(12):2984. doi: 10.3390/nu11122984 (PMC6950369; doi:10.3390/nu11122984)
Supplement: Supplementary file 1 [file nutrients-11-02984-s001.zip › Table S6.csv]

cellular component	GO id	countDE (DHA-MAG vs. control)	countAll (DHA-MAG vs. control)	pv_bonferroni (DHA-MAG vs. control)	countDE (ARA-MAG vs. control)	countAll (ARA-MAG vs. control)	pv_bonferroni (ARA-MAG vs. control)
cytosol	GO:0005829	462	751	2.05E-20	32	751	1
cytosolic part	GO:0044445	75	107	0.0009394	1	107	1
extracellular exosome	GO:0070062	507	935	4.78E-06	21	935	1
extracellular organelle	GO:0043230	508	936	3.59E-06	21	936	1
extracellular region	GO:0005576	520	991	0.0037576	25	991	1
extracellular region part	GO:0044421	519	980	0.00056364	24	980	1
extracellular vesicle	GO:1903561	508	936	3.59E-06	21	936	1
membrane-bounded vesicle	GO:0031988	533	997	0.000028182	23	997	1
nuclear lumen	GO:0031981	285	501	0.00064904	23	501	1
nuclear part	GO:0044428	314	572	0.015372	28	572	1
nucleoplasm	GO:0005654	234	411	0.010248	18	411	1
nucleus	GO:0005634	449	835	0.00083692	41	835	1
vesicle	GO:0031982	538	1009	0.000040138	23	1009	1
