# Supplementary material for: SWATH Differential Abundance Proteomics and Cellular Assays Show In Vitro Anticancer Activity of Arachidonic Acid- and Docosahexaenoic Acid-Based Monoacylglycerols in HT-29 Colorectal Cancer Cells
Source: Nutrients. 2019 Dec 6;11(12):2984. doi: 10.3390/nu11122984 (PMC6950369; doi:10.3390/nu11122984)
Supplement: Supplementary file 1 [file nutrients-11-02984-s001.zip › Table S7.csv]

protein accesion	protein id	peptide	FC (DHA-MAG vs control)	adj p-value (DHA-MAG vs control)	FC (ARA-MAG vs control)	adj p-value (ARA-MAG vs control)	%CV
P49736	MCM2	ESLVVNYEDLAAR	0.24 (95% CI:0.17 to 0.36)	0.0001	0.63 (95% CI:0.44 to 0.9)	0.046	9
P49736	MCM2	AGIVTSLQAR	0.25 (95% CI:0.17 to 0.36)	0	0.5 (95% CI:0.31 to 0.79)	0.0287	19
P49736	MCM2	QLVAEQVTYQR	0.17 (95% CI:0.1 to 0.29)	0.0001	0.61 (95% CI:0.47 to 0.78)	0.0088	9
P33993	MCM7	YGNQLVR	0.14 (95% CI:0.1 to 0.21)	0	0.57 (95% CI:0.37 to 0.89)	0.0471	12
P33993	MCM7	TQRPADVIFATVR	0.16 (95% CI:0.11 to 0.25)	0	0.58 (95% CI:0.39 to 0.87)	0.041	13
P33993	MCM7	FSEAEQR	0.16 (95% CI:0.09 to 0.3)	0.0001	0.51 (95% CI:0.33 to 0.79)	0.0287	6
Q92530	PSMF1	ALIDPSSGLPNR	0.11 (95% CI:0.06 to 0.2)	0	0.56 (95% CI:0.34 to 0.92)	0.0605	3
Q92530	PSMF1	LPPGAVPPGAR	0.85 (95% CI:0.51 to 1.44)	0.5478	1.41 (95% CI:0.99 to 2)	0.0855	8
P61289	PSME3	SNQQLVDIIEK	0.1 (95% CI:0.05 to 0.19)	0	0.49 (95% CI:0.25 to 0.97)	0.0718	9
P61289	PSME3	TVESEAASYLDQISR	0.19 (95% CI:0.13 to 0.29)	0	0.56 (95% CI:0.38 to 0.84)	0.0328	18
P61289	PSME3	LIISELR	0.26 (95% CI:0.18 to 0.38)	0.0001	0.85 (95% CI:0.7 to 1.03)	0.1466	2
P25788	PSA3	AVENSSTAIGIR	0.3 (95% CI:0.22 to 0.4)	0	1.11 (95% CI:0.75 to 1.64)	0.6604	7
P25788	PSA3	SLADIAR	0.29 (95% CI:0.2 to 0.43)	0.0001	1.08 (95% CI:0.79 to 1.47)	0.6932	2
P25788	PSA3	EEASNFR	0.46 (95% CI:0.37 to 0.57)	0.0001	1.09 (95% CI:0.83 to 1.44)	0.604	3
P25788	PSA3	IIYIVHDEVK	0.25 (95% CI:0.19 to 0.34)	0	1.41 (95% CI:1.14 to 1.75)	0.0274	2
P08910	ABHD2	TFVDYAQK	1.03 (95% CI:0.78 to 1.34)	0.8519	5.36 (95% CI:3.74 to 7.68)	0	22
P08910	ABHD2	KPQSLEDTDLSR	0.87 (95% CI:0.62 to 1.22)	0.4219	6.54 (95% CI:4.83 to 8.84)	0	16
Q9BYN0	SRXN1	YAAYQQLQR	0.51 (95% CI:0.35 to 0.75)	0.0038	5.43 (95% CI:3.88 to 7.6)	0	12
Q9BYN0	SRXN1	LVQSTLSDLR	0.32 (95% CI:0.21 to 0.49)	0.0003	4.99 (95% CI:3.43 to 7.27)	0	3
Q15185	TEBP	DVNVNFEK	0.1 (95% CI:0.05 to 0.2)	0.0001	0.98 (95% CI:0.43 to 2.21)	0.9761	9
Q15185	TEBP	LTFSCLGGSDNFK	0.08 (95% CI:0.05 to 0.12)	0	1.03 (95% CI:0.83 to 1.29)	0.8256	5
Q15185	TEBP	HLNEIDLFHCIDPNDSK	0.08 (95% CI:0.06 to 0.11)	0	1.03 (95% CI:0.75 to 1.43)	0.8767	10
O95831	AIFM1	ISGLGLTPEQK	1.76 (95% CI:1.35 to 2.3)	0.0014	1.53 (95% CI:1.05 to 2.25)	0.064	7
O95831	AIFM1	LNDGSQITYEK	1.66 (95% CI:1.22 to 2.27)	0.0058	1.4 (95% CI:0.87 to 2.23)	0.1995	9
O95831	AIFM1	TGGLEIDSDFGGFR	2 (95% CI:1.46 to 2.74)	0.0011	1.41 (95% CI:0.88 to 2.25)	0.1995	6
O95831	AIFM1	SATEQSGTGIR	1.97 (95% CI:1.54 to 2.52)	0.0003	1.54 (95% CI:1.02 to 2.34)	0.0718	7
O95831	AIFM1	LFNIHED	1.78 (95% CI:1.32 to 2.4)	0.0024	1.28 (95% CI:0.84 to 1.95)	0.2851	10
