# Supplementary material for: SWATH Differential Abundance Proteomics and Cellular Assays Show In Vitro Anticancer Activity of Arachidonic Acid- and Docosahexaenoic Acid-Based Monoacylglycerols in HT-29 Colorectal Cancer Cells
Source: Nutrients. 2019 Dec 6;11(12):2984. doi: 10.3390/nu11122984 (PMC6950369; doi:10.3390/nu11122984)
Supplement: Supplementary file 1 [file nutrients-11-02984-s001.zip › Table S1.csv]

Protein N	Representative Accession	Species	Name	Unused ProtScore	Total ProtScore	Ambiguous Accessions	Confident Peptides	%Seq Cov - peptides >95% conf
1	sp|P21333|FLNA_HUMAN	HUMAN	Filamin-A OS=Homo sapiens GN=FLNA PE=1 SV=4	183.6	183.6	1	96	51.98000073
2	sp|Q09666|AHNK_HUMAN	HUMAN	Neuroblast differentiation-associated protein AHNAK OS=Homo sapiens GN=AHNAK PE=1 SV=2	174.38	174.38	1	93	36.98000014
3	sp|O75369|FLNB_HUMAN	HUMAN	Filamin-B OS=Homo sapiens GN=FLNB PE=1 SV=2	165.66	171.41	1	90	44.58000064
4	sp|P35579|MYH9_HUMAN	HUMAN	Myosin-9 OS=Homo sapiens GN=MYH9 PE=1 SV=4	158.09	158.08	1	87	43.41999888
5	sp|O43707|ACTN4_HUMAN	HUMAN	Alpha-actinin-4 OS=Homo sapiens GN=ACTN4 PE=1 SV=2	124.89	124.89	1	77	73.11000228
6	sp|P05787|K2C8_HUMAN	HUMAN	Keratin, type II cytoskeletal 8 OS=Homo sapiens GN=KRT8 PE=1 SV=7	118.89	118.89	1	123	86.9599998
7	sp|P49327|FAS_HUMAN	HUMAN	Fatty acid synthase OS=Homo sapiens GN=FASN PE=1 SV=3	115.58	115.57	1	62	31.54000044
8	sp|P10809|CH60_HUMAN	HUMAN	60 kDa heat shock protein, mitochondrial OS=Homo sapiens GN=HSPD1 PE=1 SV=2	114.13	114.13	1	155	85.50999761
9	sp|P08238|HS90B_HUMAN	HUMAN	Heat shock protein HSP 90-beta OS=Homo sapiens GN=HSP90AB1 PE=1 SV=4	105.7	105.68	1	81	67.40000248
10	sp|P11216|PYGB_HUMAN	HUMAN	Glycogen phosphorylase, brain form OS=Homo sapiens GN=PYGB PE=1 SV=5	103.78	103.78	1	62	59.06999707
11	sp|P14625|ENPL_HUMAN	HUMAN	Endoplasmin OS=Homo sapiens GN=HSP90B1 PE=1 SV=1	96.76	101.71	1	67	57.91000128
12	sp|P11021|GRP78_HUMAN	HUMAN	78 kDa glucose-regulated protein OS=Homo sapiens GN=HSPA5 PE=1 SV=2	96.56	96.58	1	73	60.39999723
13	sp|Q92598|HS105_HUMAN	HUMAN	Heat shock protein 105 kDa OS=Homo sapiens GN=HSPH1 PE=1 SV=1	94.13	94.13	1	50	63.16999793
14	sp|P30101|PDIA3_HUMAN	HUMAN	Protein disulfide-isomerase A3 OS=Homo sapiens GN=PDIA3 PE=1 SV=4	92.95	92.96	1	86	78.60999703
15	sp|P14618|KPYM_HUMAN	HUMAN	Pyruvate kinase PKM OS=Homo sapiens GN=PKM PE=1 SV=4	92.84	92.84	1	92	78.33999991
16	sp|P05023|AT1A1_HUMAN	HUMAN	Sodium/potassium-transporting ATPase subunit alpha-1 OS=Homo sapiens GN=ATP1A1 PE=1 SV=1	92.7	92.79	1	56	46.03999853
17	sp|P0DMV9|HS71B_HUMAN	HUMAN	Heat shock 70 kDa protein 1B OS=Homo sapiens GN=HSPA1B PE=1 SV=1	91.56	94.28	2	100	72.07000256
18	sp|P26038|MOES_HUMAN	HUMAN	Moesin OS=Homo sapiens GN=MSN PE=1 SV=3	91.25	91.32	1	54	59.61999893
19	sp|P13639|EF2_HUMAN	HUMAN	Elongation factor 2 OS=Homo sapiens GN=EEF2 PE=1 SV=4	89.44	89.44	1	53	58.38999748
20	sp|P13667|PDIA4_HUMAN	HUMAN	Protein disulfide-isomerase A4 OS=Homo sapiens GN=PDIA4 PE=1 SV=2	88.06	90.14	1	62	59.53000188
21	sp|P07237|PDIA1_HUMAN	HUMAN	Protein disulfide-isomerase OS=Homo sapiens GN=P4HB PE=1 SV=3	86.78	86.84	1	78	80.11999726
22	sp|P07355|ANXA2_HUMAN	HUMAN	Annexin A2 OS=Homo sapiens GN=ANXA2 PE=1 SV=2	84.95	84.95	1	71	84.36999917
23	sp|Q00610|CLH1_HUMAN	HUMAN	Clathrin heavy chain 1 OS=Homo sapiens GN=CLTC PE=1 SV=5	83.76	83.91	1	50	31.04000092
24	sp|P05783|K1C18_HUMAN	HUMAN	Keratin, type I cytoskeletal 18 OS=Homo sapiens GN=KRT18 PE=1 SV=2	78.34	78.56	1	94	76.74000263
25	sp|P11142|HSP7C_HUMAN	HUMAN	Heat shock cognate 71 kDa protein OS=Homo sapiens GN=HSPA8 PE=1 SV=1	76.05	91.68	1	77	68.73000264
26	sp|P31948|STIP1_HUMAN	HUMAN	Stress-induced-phosphoprotein 1 OS=Homo sapiens GN=STIP1 PE=1 SV=1	75.51	75.55	1	41	59.85000134
27	sp|P16144|ITB4_HUMAN	HUMAN	Integrin beta-4 OS=Homo sapiens GN=ITGB4 PE=1 SV=5	74.45	74.46	1	39	28.49000096
28	sp|P02545|LMNA_HUMAN	HUMAN	Prelamin-A/C OS=Homo sapiens GN=LMNA PE=1 SV=1	73.4	73.71	1	41	57.38000274
29	sp|P06733|ENOA_HUMAN	HUMAN	Alpha-enolase OS=Homo sapiens GN=ENO1 PE=1 SV=2	72.55	72.55	1	68	81.11000061
30	sp|P04843|RPN1_HUMAN	HUMAN	Dolichyl-diphosphooligosaccharide--protein glycosyltransferase subunit 1 OS=Homo sapiens GN=RPN1 PE=1 SV=1	72.25	72.28	1	38	64.24999833
31	sp|Q7Z406|MYH14_HUMAN	HUMAN	Myosin-14 OS=Homo sapiens GN=MYH14 PE=1 SV=2	71.52	88.51	1	44	26.21999979
32	sp|P38646|GRP75_HUMAN	HUMAN	Stress-70 protein, mitochondrial OS=Homo sapiens GN=HSPA9 PE=1 SV=2	68.9	70.9	1	45	53.17000151
33	sp|P55072|TERA_HUMAN	HUMAN	Transitional endoplasmic reticulum ATPase OS=Homo sapiens GN=VCP PE=1 SV=4	68.59	68.6	1	44	55.7099998
34	sp|P00558|PGK1_HUMAN	HUMAN	Phosphoglycerate kinase 1 OS=Homo sapiens GN=PGK1 PE=1 SV=3	68.35	68.36	1	61	75.05999804
35	sp|P08727|K1C19_HUMAN	HUMAN	Keratin, type I cytoskeletal 19 OS=Homo sapiens GN=KRT19 PE=1 SV=4	66.35	70.42	1	49	77.74999738
36	sp|P27797|CALR_HUMAN	HUMAN	Calreticulin OS=Homo sapiens GN=CALR PE=1 SV=1	65.09	65.09	1	60	82.96999931
37	sp|P25705|ATPA_HUMAN	HUMAN	ATP synthase subunit alpha, mitochondrial OS=Homo sapiens GN=ATP5A1 PE=1 SV=1	64.55	64.56	1	51	54.43000197
38	sp|P60709|ACTB_HUMAN	HUMAN	Actin, cytoplasmic 1 OS=Homo sapiens GN=ACTB PE=1 SV=1	64.19	64.2	1	127	77.32999921
39	sp|Q9Y4L1|HYOU1_HUMAN	HUMAN	Hypoxia up-regulated protein 1 OS=Homo sapiens GN=HYOU1 PE=1 SV=1	63.93	64.18	1	36	45.55000067
40	sp|P19338|NUCL_HUMAN	HUMAN	Nucleolin OS=Homo sapiens GN=NCL PE=1 SV=3	63.77	63.87	1	35	39.71999884
41	sp|Q14697|GANAB_HUMAN	HUMAN	Neutral alpha-glucosidase AB OS=Homo sapiens GN=GANAB PE=1 SV=3	63.33	63.48	1	37	36.64999902
42	sp|P27824|CALX_HUMAN	HUMAN	Calnexin OS=Homo sapiens GN=CANX PE=1 SV=2	63.04	63.2	1	41	59.28999782
43	sp|P00367|DHE3_HUMAN	HUMAN	Glutamate dehydrogenase 1, mitochondrial OS=Homo sapiens GN=GLUD1 PE=1 SV=2	62.49	62.51	1	48	57.52999783
44	sp|P04075|ALDOA_HUMAN	HUMAN	Fructose-bisphosphate aldolase A OS=Homo sapiens GN=ALDOA PE=1 SV=2	62.4	62.48	1	59	78.8500011
45	sp|P50990|TCPQ_HUMAN	HUMAN	T-complex protein 1 subunit theta OS=Homo sapiens GN=CCT8 PE=1 SV=4	61.93	61.95	1	32	59.4900012
46	sp|P04083|ANXA1_HUMAN	HUMAN	Annexin A1 OS=Homo sapiens GN=ANXA1 PE=1 SV=2	61.6	61.65	1	42	79.18999791
47	sp|P46940|IQGA1_HUMAN	HUMAN	Ras GTPase-activating-like protein IQGAP1 OS=Homo sapiens GN=IQGAP1 PE=1 SV=1	61.48	61.57	1	36	26.06999874
48	sp|P04406|G3P_HUMAN	HUMAN	Glyceraldehyde-3-phosphate dehydrogenase OS=Homo sapiens GN=GAPDH PE=1 SV=3	60.97	60.98	1	73	80.29999733
49	sp|P18206|VINC_HUMAN	HUMAN	Vinculin OS=Homo sapiens GN=VCL PE=1 SV=4	60.29	61.11	1	32	36.95000112
50	sp|Q16891|MIC60_HUMAN	HUMAN	MICOS complex subunit MIC60 OS=Homo sapiens GN=IMMT PE=1 SV=1	60.08	60.19	1	31	48.93999994
51	sp|P09525|ANXA4_HUMAN	HUMAN	Annexin A4 OS=Homo sapiens GN=ANXA4 PE=1 SV=4	57.41	57.41	1	42	70.85000277
52	sp|P50395|GDIB_HUMAN	HUMAN	Rab GDP dissociation inhibitor beta OS=Homo sapiens GN=GDI2 PE=1 SV=2	56.99	57.02	1	34	73.25999737
53	sp|P78371|TCPB_HUMAN	HUMAN	T-complex protein 1 subunit beta OS=Homo sapiens GN=CCT2 PE=1 SV=4	56.53	56.57	1	29	59.43999887
54	sp|P07900|HS90A_HUMAN	HUMAN	Heat shock protein HSP 90-alpha OS=Homo sapiens GN=HSP90AA1 PE=1 SV=5	56.17	91.97	1	77	61.47999763
55	sp|P00338|LDHA_HUMAN	HUMAN	L-lactate dehydrogenase A chain OS=Homo sapiens GN=LDHA PE=1 SV=2	55.76	55.78	1	43	71.07999921
56	sp|P22314|UBA1_HUMAN	HUMAN	Ubiquitin-like modifier-activating enzyme 1 OS=Homo sapiens GN=UBA1 PE=1 SV=3	55.55	55.62	1	36	37.43000031
57	sp|P07437|TBB5_HUMAN	HUMAN	Tubulin beta chain OS=Homo sapiens GN=TUBB PE=1 SV=2	55.25	55.26	1	64	75.90000033
58	sp|P49411|EFTU_HUMAN	HUMAN	Elongation factor Tu, mitochondrial OS=Homo sapiens GN=TUFM PE=1 SV=2	54.82	54.91	1	31	66.14999771
59	sp|P42704|LPPRC_HUMAN	HUMAN	Leucine-rich PPR motif-containing protein, mitochondrial OS=Homo sapiens GN=LRPPRC PE=1 SV=3	54.29	54.54	1	28	26.75999999
60	sp|P29401|TKT_HUMAN	HUMAN	Transketolase OS=Homo sapiens GN=TKT PE=1 SV=3	53.08	53.08	1	41	52.17000246
61	sp|Q15084|PDIA6_HUMAN	HUMAN	Protein disulfide-isomerase A6 OS=Homo sapiens GN=PDIA6 PE=1 SV=1	52.72	52.75	1	33	59.09000039
62	sp|P11413|G6PD_HUMAN	HUMAN	Glucose-6-phosphate 1-dehydrogenase OS=Homo sapiens GN=G6PD PE=1 SV=4	52.17	52.19	1	32	60.00000238
63	sp|P68104|EF1A1_HUMAN	HUMAN	Elongation factor 1-alpha 1 OS=Homo sapiens GN=EEF1A1 PE=1 SV=1	51.97	52.09	1	65	58.23000073
64	sp|P35221|CTNA1_HUMAN	HUMAN	Catenin alpha-1 OS=Homo sapiens GN=CTNNA1 PE=1 SV=1	51.86	51.98	1	27	43.70999932
65	sp|Q14204|DYHC1_HUMAN	HUMAN	Cytoplasmic dynein 1 heavy chain 1 OS=Homo sapiens GN=DYNC1H1 PE=1 SV=5	51.79	51.87	1	26	7.404000312
66	sp|P17987|TCPA_HUMAN	HUMAN	T-complex protein 1 subunit alpha OS=Homo sapiens GN=TCP1 PE=1 SV=1	51.27	51.43	1	31	56.12000227
67	sp|P27487|DPP4_HUMAN	HUMAN	Dipeptidyl peptidase 4 OS=Homo sapiens GN=DPP4 PE=1 SV=2	51.26	51.29	1	29	35.89999974
68	sp|P49368|TCPG_HUMAN	HUMAN	T-complex protein 1 subunit gamma OS=Homo sapiens GN=CCT3 PE=1 SV=4	50.7	50.74	1	26	53.21000218
69	sp|P53621|COPA_HUMAN	HUMAN	Coatomer subunit alpha OS=Homo sapiens GN=COPA PE=1 SV=2	50.61	50.9	1	24	24.67000037
70	sp|P14314|GLU2B_HUMAN	HUMAN	Glucosidase 2 subunit beta OS=Homo sapiens GN=PRKCSH PE=1 SV=2	49.91	49.91	1	34	64.77000117
71	sp|P00505|AATM_HUMAN	HUMAN	Aspartate aminotransferase, mitochondrial OS=Homo sapiens GN=GOT2 PE=1 SV=3	49.4	49.42	1	40	57.20999837
72	sp|Q12931|TRAP1_HUMAN	HUMAN	Heat shock protein 75 kDa, mitochondrial OS=Homo sapiens GN=TRAP1 PE=1 SV=3	48.48	50.5	1	32	40.63000083
73	sp|P48643|TCPE_HUMAN	HUMAN	T-complex protein 1 subunit epsilon OS=Homo sapiens GN=CCT5 PE=1 SV=1	48.1	48.15	1	28	50.45999885
74	sp|Q14247|SRC8_HUMAN	HUMAN	Src substrate cortactin OS=Homo sapiens GN=CTTN PE=1 SV=2	48.07	48.11	1	26	48.35999906
75	sp|P55060|XPO2_HUMAN	HUMAN	Exportin-2 OS=Homo sapiens GN=CSE1L PE=1 SV=3	47.61	47.63	1	25	27.59999931
76	sp|P06576|ATPB_HUMAN	HUMAN	ATP synthase subunit beta, mitochondrial OS=Homo sapiens GN=ATP5B PE=1 SV=3	47.37	47.38	1	37	61.05999947
77	sp|P35900|K1C20_HUMAN	HUMAN	Keratin, type I cytoskeletal 20 OS=Homo sapiens GN=KRT20 PE=1 SV=1	47.06	50.41	1	36	57.30999708
78	sp|P31939|PUR9_HUMAN	HUMAN	Bifunctional purine biosynthesis protein PURH OS=Homo sapiens GN=ATIC PE=1 SV=3	46.77	46.79	1	24	51.52000189
79	RePLiCal_iRT	iRT	RePLiCal_iRT	46.76	46.77	1	40	88.95000219
80	sp|P67936|TPM4_HUMAN	HUMAN	Tropomyosin alpha-4 chain OS=Homo sapiens GN=TPM4 PE=1 SV=3	45.87	45.91	1	29	66.53000116
81	sp|O60701|UGDH_HUMAN	HUMAN	UDP-glucose 6-dehydrogenase OS=Homo sapiens GN=UGDH PE=1 SV=1	45.47	45.5	1	24	64.37000036
82	sp|P23528|COF1_HUMAN	HUMAN	Cofilin-1 OS=Homo sapiens GN=CFL1 PE=1 SV=3	45.25	45.25	1	38	91.57000184
83	sp|Q92896|GSLG1_HUMAN	HUMAN	Golgi apparatus protein 1 OS=Homo sapiens GN=GLG1 PE=1 SV=2	45	45.04	1	23	29.17999923
84	sp|P50991|TCPD_HUMAN	HUMAN	T-complex protein 1 subunit delta OS=Homo sapiens GN=CCT4 PE=1 SV=4	44.9	49.72	1	33	55.29000163
85	sp|Q13813|SPTN1_HUMAN	HUMAN	Spectrin alpha chain, non-erythrocytic 1 OS=Homo sapiens GN=SPTAN1 PE=1 SV=3	44.55	44.86	1	22	11.52999997
86	sp|P40926|MDHM_HUMAN	HUMAN	Malate dehydrogenase, mitochondrial OS=Homo sapiens GN=MDH2 PE=1 SV=3	44.32	44.32	1	44	72.78000116
87	sp|P23229|ITA6_HUMAN	HUMAN	Integrin alpha-6 OS=Homo sapiens GN=ITGA6 PE=1 SV=5	44	44.06	1	23	22.57000059
88	sp|P34932|HSP74_HUMAN	HUMAN	Heat shock 70 kDa protein 4 OS=Homo sapiens GN=HSPA4 PE=1 SV=4	43.83	49.52	1	25	38.20999861
89	sp|Q02790|FKBP4_HUMAN	HUMAN	Peptidyl-prolyl cis-trans isomerase FKBP4 OS=Homo sapiens GN=FKBP4 PE=1 SV=3	43.33	43.37	1	25	60.78000069
90	sp|P31930|QCR1_HUMAN	HUMAN	Cytochrome b-c1 complex subunit 1, mitochondrial OS=Homo sapiens GN=UQCRC1 PE=1 SV=3	42.76	42.76	1	31	57.28999972
91	sp|P08758|ANXA5_HUMAN	HUMAN	Annexin A5 OS=Homo sapiens GN=ANXA5 PE=1 SV=2	42.6	46.64	1	32	74.6900022
92	sp|Q96HE7|ERO1A_HUMAN	HUMAN	ERO1-like protein alpha OS=Homo sapiens GN=ERO1A PE=1 SV=2	41.87	41.87	1	24	57.69000053
93	sp|P13674|P4HA1_HUMAN	HUMAN	Prolyl 4-hydroxylase subunit alpha-1 OS=Homo sapiens GN=P4HA1 PE=1 SV=2	41.81	41.84	1	22	42.50999987
94	sp|P16615|AT2A2_HUMAN	HUMAN	Sarcoplasmic/endoplasmic reticulum calcium ATPase 2 OS=Homo sapiens GN=ATP2A2 PE=1 SV=1	41.76	41.96	1	20	22.46000022
95	sp|P34897|GLYM_HUMAN	HUMAN	Serine hydroxymethyltransferase, mitochondrial OS=Homo sapiens GN=SHMT2 PE=1 SV=3	41.67	41.7	1	20	52.17999816
96	sp|Q99623|PHB2_HUMAN	HUMAN	Prohibitin-2 OS=Homo sapiens GN=PHB2 PE=1 SV=2	41.58	41.62	1	28	68.55999827
97	sp|P05556|ITB1_HUMAN	HUMAN	Integrin beta-1 OS=Homo sapiens GN=ITGB1 PE=1 SV=2	41.46	41.48	1	22	27.68999934
98	sp|Q9Y6N5|SQRD_HUMAN	HUMAN	Sulfide:quinone oxidoreductase, mitochondrial OS=Homo sapiens GN=SQRDL PE=1 SV=1	41.29	41.41	1	21	49.11000133
99	sp|Q9ULC5|ACSL5_HUMAN	HUMAN	Long-chain-fatty-acid--CoA ligase 5 OS=Homo sapiens GN=ACSL5 PE=1 SV=1	41.06	41.07	1	20	42.30999947
100	sp|P15311|EZRI_HUMAN	HUMAN	Ezrin OS=Homo sapiens GN=EZR PE=1 SV=4	40.78	62.76	1	35	49.14999902
101	sp|P63104|1433Z_HUMAN	HUMAN	14-3-3 protein zeta/delta OS=Homo sapiens GN=YWHAZ PE=1 SV=1	40.43	40.49	1	39	75.91999769
102	sp|Q07065|CKAP4_HUMAN	HUMAN	Cytoskeleton-associated protein 4 OS=Homo sapiens GN=CKAP4 PE=1 SV=2	40.41	40.47	1	23	39.70000148
103	sp|P06744|G6PI_HUMAN	HUMAN	Glucose-6-phosphate isomerase OS=Homo sapiens GN=GPI PE=1 SV=4	40.11	40.12	1	30	48.9199996
104	sp|P40227|TCPZ_HUMAN	HUMAN	T-complex protein 1 subunit zeta OS=Homo sapiens GN=CCT6A PE=1 SV=3	40	40.03	1	23	40.11000097
105	sp|Q01518|CAP1_HUMAN	HUMAN	Adenylyl cyclase-associated protein 1 OS=Homo sapiens GN=CAP1 PE=1 SV=5	39.98	40.03	1	21	48.21000099
106	sp|P22695|QCR2_HUMAN	HUMAN	Cytochrome b-c1 complex subunit 2, mitochondrial OS=Homo sapiens GN=UQCRC2 PE=1 SV=3	39.68	39.92	1	24	54.97000217
107	sp|O60218|AK1BA_HUMAN	HUMAN	Aldo-keto reductase family 1 member B10 OS=Homo sapiens GN=AKR1B10 PE=1 SV=2	39.62	39.63	1	21	65.5099988
108	sp|Q06830|PRDX1_HUMAN	HUMAN	Peroxiredoxin-1 OS=Homo sapiens GN=PRDX1 PE=1 SV=1	39.51	39.51	1	35	81.91000223
109	sp|Q01813|PFKAP_HUMAN	HUMAN	ATP-dependent 6-phosphofructokinase, platelet type OS=Homo sapiens GN=PFKP PE=1 SV=2	39.38	39.43	1	20	34.95000005
110	sp|P27216|ANX13_HUMAN	HUMAN	Annexin A13 OS=Homo sapiens GN=ANXA13 PE=1 SV=3	39.34	41.19	1	22	68.9899981
111	sp|P06396|GELS_HUMAN	HUMAN	Gelsolin OS=Homo sapiens GN=GSN PE=1 SV=1	39.29	39.38	1	25	34.40000117
112	sp|Q99832|TCPH_HUMAN	HUMAN	T-complex protein 1 subunit eta OS=Homo sapiens GN=CCT7 PE=1 SV=2	39.13	39.27	1	20	47.51000106
113	sp|Q08380|LG3BP_HUMAN	HUMAN	Galectin-3-binding protein OS=Homo sapiens GN=LGALS3BP PE=1 SV=1	39.09	39.18	1	30	38.62999976
114	sp|Q16881|TRXR1_HUMAN	HUMAN	Thioredoxin reductase 1, cytoplasmic OS=Homo sapiens GN=TXNRD1 PE=1 SV=3	39.08	39.18	1	21	43.90999973
115	sp|P07195|LDHB_HUMAN	HUMAN	L-lactate dehydrogenase B chain OS=Homo sapiens GN=LDHB PE=1 SV=2	38.64	41.99	1	29	60.78000069
116	sp|P02786|TFR1_HUMAN	HUMAN	Transferrin receptor protein 1 OS=Homo sapiens GN=TFRC PE=1 SV=2	38.61	38.66	1	22	31.45000041
117	sp|P61604|CH10_HUMAN	HUMAN	10 kDa heat shock protein, mitochondrial OS=Homo sapiens GN=HSPE1 PE=1 SV=2	38.25	38.28	1	43	99.01999831
118	sp|P04264|K2C1_HUMAN	HUMAN	Keratin, type II cytoskeletal 1 OS=Homo sapiens GN=KRT1 PE=1 SV=6	37.84	49.75	1	27	35.71000099
119	sp|Q9UQ80|PA2G4_HUMAN	HUMAN	Proliferation-associated protein 2G4 OS=Homo sapiens GN=PA2G4 PE=1 SV=3	37.75	38.3	1	22	55.83999753
120	sp|Q9NYU2|UGGG1_HUMAN	HUMAN	UDP-glucose:glycoprotein glucosyltransferase 1 OS=Homo sapiens GN=UGGT1 PE=1 SV=3	37.59	37.63	1	20	17.2999993
121	sp|Q04828|AK1C1_HUMAN	HUMAN	Aldo-keto reductase family 1 member C1 OS=Homo sapiens GN=AKR1C1 PE=1 SV=1	37.03	37.04	1	27	58.81999731
122	sp|P49748|ACADV_HUMAN	HUMAN	Very long-chain specific acyl-CoA dehydrogenase, mitochondrial OS=Homo sapiens GN=ACADVL PE=1 SV=1	36.9	36.91	1	19	41.67999923
123	sp|P68366|TBA4A_HUMAN	HUMAN	Tubulin alpha-4A chain OS=Homo sapiens GN=TUBA4A PE=1 SV=1	36.86	36.87	1	33	54.90999818
124	sp|Q15155|NOMO1_HUMAN	HUMAN	Nodal modulator 1 OS=Homo sapiens GN=NOMO1 PE=1 SV=5	36.8	36.81	3	19	23.08000028
125	sp|P40939|ECHA_HUMAN	HUMAN	Trifunctional enzyme subunit alpha, mitochondrial OS=Homo sapiens GN=HADHA PE=1 SV=2	36.64	36.67	1	20	35.12000144
126	sp|P05141|ADT2_HUMAN	HUMAN	ADP/ATP translocase 2 OS=Homo sapiens GN=SLC25A5 PE=1 SV=7	36.56	36.58	1	27	58.7199986
127	sp|P60174|TPIS_HUMAN	HUMAN	Triosephosphate isomerase OS=Homo sapiens GN=TPI1 PE=1 SV=3	36.31	36.34	1	38	72.72999883
128	sp|Q15181|IPYR_HUMAN	HUMAN	Inorganic pyrophosphatase OS=Homo sapiens GN=PPA1 PE=1 SV=2	36.23	36.24	1	24	74.73999858
129	sp|P26641|EF1G_HUMAN	HUMAN	Elongation factor 1-gamma OS=Homo sapiens GN=EEF1G PE=1 SV=3	36.18	36.22	1	18	39.12999928
130	sp|P51572|BAP31_HUMAN	HUMAN	B-cell receptor-associated protein 31 OS=Homo sapiens GN=BCAP31 PE=1 SV=3	36.06	36.09	1	27	50.41000247
131	sp|P12277|KCRB_HUMAN	HUMAN	Creatine kinase B-type OS=Homo sapiens GN=CKB PE=1 SV=1	36.04	36.08	1	24	66.93000197
132	sp|P53618|COPB_HUMAN	HUMAN	Coatomer subunit beta OS=Homo sapiens GN=COPB1 PE=1 SV=3	35.9	36.01	1	16	24.13000017
133	sp|P09622|DLDH_HUMAN	HUMAN	Dihydrolipoyl dehydrogenase, mitochondrial OS=Homo sapiens GN=DLD PE=1 SV=2	35.74	35.77	1	20	39.87999856
134	sp|Q96AE4|FUBP1_HUMAN	HUMAN	Far upstream element-binding protein 1 OS=Homo sapiens GN=FUBP1 PE=1 SV=3	35.7	35.92	1	19	39.44000006
135	sp|Q9UJS0|CMC2_HUMAN	HUMAN	Calcium-binding mitochondrial carrier protein Aralar2 OS=Homo sapiens GN=SLC25A13 PE=1 SV=2	35.68	35.73	1	20	37.63000071
136	sp|P12956|XRCC6_HUMAN	HUMAN	X-ray repair cross-complementing protein 6 OS=Homo sapiens GN=XRCC6 PE=1 SV=2	35.36	35.42	1	20	34.65000093
137	sp|Q13011|ECH1_HUMAN	HUMAN	Delta(3,5)-Delta(2,4)-dienoyl-CoA isomerase, mitochondrial OS=Homo sapiens GN=ECH1 PE=1 SV=2	35.18	35.19	1	30	60.97999811
138	sp|O75083|WDR1_HUMAN	HUMAN	WD repeat-containing protein 1 OS=Homo sapiens GN=WDR1 PE=1 SV=4	35.13	35.24	1	19	47.69000113
139	sp|P07954|FUMH_HUMAN	HUMAN	Fumarate hydratase, mitochondrial OS=Homo sapiens GN=FH PE=1 SV=3	34.86	34.89	1	23	46.07999921
140	sp|P07814|SYEP_HUMAN	HUMAN	Bifunctional glutamate/proline--tRNA ligase OS=Homo sapiens GN=EPRS PE=1 SV=5	34.77	34.84	1	23	17.85999984
141	sp|P23396|RS3_HUMAN	HUMAN	40S ribosomal protein S3 OS=Homo sapiens GN=RPS3 PE=1 SV=2	34.53	34.56	1	19	76.95000172
142	sp|P37802|TAGL2_HUMAN	HUMAN	Transgelin-2 OS=Homo sapiens GN=TAGLN2 PE=1 SV=3	34.52	34.53	1	32	87.44000196
143	sp|P31040|SDHA_HUMAN	HUMAN	Succinate dehydrogenase [ubiquinone] flavoprotein subunit, mitochondrial OS=Homo sapiens GN=SDHA PE=1 SV=2	34.48	34.55	1	18	36.30000055
144	sp|O95831|AIFM1_HUMAN	HUMAN	Apoptosis-inducing factor 1, mitochondrial OS=Homo sapiens GN=AIFM1 PE=1 SV=1	34.27	34.51	1	18	35.73000133
145	sp|P28331|NDUS1_HUMAN	HUMAN	NADH-ubiquinone oxidoreductase 75 kDa subunit, mitochondrial OS=Homo sapiens GN=NDUFS1 PE=1 SV=3	34.14	34.24	1	18	33.70000124
146	sp|P23526|SAHH_HUMAN	HUMAN	Adenosylhomocysteinase OS=Homo sapiens GN=AHCY PE=1 SV=4	33.94	33.97	1	25	44.90999877
147	sp|P12429|ANXA3_HUMAN	HUMAN	Annexin A3 OS=Homo sapiens GN=ANXA3 PE=1 SV=3	33.79	33.83	1	19	53.86999846
148	sp|Q14764|MVP_HUMAN	HUMAN	Major vault protein OS=Homo sapiens GN=MVP PE=1 SV=4	33.78	33.84	1	19	30.12000024
149	sp|P07602|SAP_HUMAN	HUMAN	Prosaposin OS=Homo sapiens GN=PSAP PE=1 SV=2	33.75	33.76	1	27	39.50000107
150	sp|P62258|1433E_HUMAN	HUMAN	14-3-3 protein epsilon OS=Homo sapiens GN=YWHAE PE=1 SV=1	33.68	37.9	1	28	63.52999806
151	sp|P20810|ICAL_HUMAN	HUMAN	Calpastatin OS=Homo sapiens GN=CAST PE=1 SV=4	33.67	33.72	1	17	34.88999903
152	sp|Q86VP6|CAND1_HUMAN	HUMAN	Cullin-associated NEDD8-dissociated protein 1 OS=Homo sapiens GN=CAND1 PE=1 SV=2	33.64	33.75	1	17	18.86000037
153	sp|O60716|CTND1_HUMAN	HUMAN	Catenin delta-1 OS=Homo sapiens GN=CTNND1 PE=1 SV=1	33.59	33.77	1	17	24.37999994
154	sp|P23284|PPIB_HUMAN	HUMAN	Peptidyl-prolyl cis-trans isomerase B OS=Homo sapiens GN=PPIB PE=1 SV=2	33.44	33.48	1	22	58.79999995
155	sp|P05455|LA_HUMAN	HUMAN	Lupus La protein OS=Homo sapiens GN=SSB PE=1 SV=2	33.35	33.45	1	21	45.59000134
156	sp|P13645|K1C10_HUMAN	HUMAN	Keratin, type I cytoskeletal 10 OS=Homo sapiens GN=KRT10 PE=1 SV=6	33.29	39.05	1	22	43.84000003
157	sp|Q15293|RCN1_HUMAN	HUMAN	Reticulocalbin-1 OS=Homo sapiens GN=RCN1 PE=1 SV=1	33.25	33.38	1	20	63.13999891
158	sp|P43304|GPDM_HUMAN	HUMAN	Glycerol-3-phosphate dehydrogenase, mitochondrial OS=Homo sapiens GN=GPD2 PE=1 SV=3	33.13	33.25	1	17	28.06000113
159	sp|P02768|ALBU_HUMAN	HUMAN	Serum albumin OS=Homo sapiens GN=ALB PE=1 SV=2	33.09	33.15	1	86	48.44000041
160	sp|P50995|ANX11_HUMAN	HUMAN	Annexin A11 OS=Homo sapiens GN=ANXA11 PE=1 SV=1	33.01	35.27	1	19	38.22000027
161	sp|P54819|KAD2_HUMAN	HUMAN	Adenylate kinase 2, mitochondrial OS=Homo sapiens GN=AK2 PE=1 SV=2	32.98	33.09	1	27	80.75000048
162	sp|P04844|RPN2_HUMAN	HUMAN	Dolichyl-diphosphooligosaccharide--protein glycosyltransferase subunit 2 OS=Homo sapiens GN=RPN2 PE=1 SV=3	32.72	32.8	1	20	37.07999885
163	sp|P49588|SYAC_HUMAN	HUMAN	Alanine--tRNA ligase, cytoplasmic OS=Homo sapiens GN=AARS PE=1 SV=2	32.47	32.69	1	17	21.17999941
164	sp|O60568|PLOD3_HUMAN	HUMAN	Procollagen-lysine,2-oxoglutarate 5-dioxygenase 3 OS=Homo sapiens GN=PLOD3 PE=1 SV=1	32.45	32.58	1	16	27.36999989
165	sp|Q06210|GFPT1_HUMAN	HUMAN	Glutamine--fructose-6-phosphate aminotransferase [isomerizing] 1 OS=Homo sapiens GN=GFPT1 PE=1 SV=3	32.32	32.45	1	19	27.90000141
166	sp|P04040|CATA_HUMAN	HUMAN	Catalase OS=Homo sapiens GN=CAT PE=1 SV=3	32.21	32.32	1	19	32.64000118
167	sp|O00410|IPO5_HUMAN	HUMAN	Importin-5 OS=Homo sapiens GN=IPO5 PE=1 SV=4	32.19	32.27	1	17	24.07000065
168	sp|Q96TA1|NIBL1_HUMAN	HUMAN	Niban-like protein 1 OS=Homo sapiens GN=FAM129B PE=1 SV=3	32.11	32.43	1	18	33.1099987
169	sp|P51659|DHB4_HUMAN	HUMAN	Peroxisomal multifunctional enzyme type 2 OS=Homo sapiens GN=HSD17B4 PE=1 SV=3	32.11	32.31	1	18	34.77999866
170	sp|P09429|HMGB1_HUMAN	HUMAN	High mobility group protein B1 OS=Homo sapiens GN=HMGB1 PE=1 SV=3	32.03	32.09	1	21	52.56000161
171	sp|Q9Y266|NUDC_HUMAN	HUMAN	Nuclear migration protein nudC OS=Homo sapiens GN=NUDC PE=1 SV=1	31.84	31.89	1	17	54.97999787
172	sp|P55786|PSA_HUMAN	HUMAN	Puromycin-sensitive aminopeptidase OS=Homo sapiens GN=NPEPPS PE=1 SV=2	31.68	31.83	1	15	18.93000007
173	sp|Q02818|NUCB1_HUMAN	HUMAN	Nucleobindin-1 OS=Homo sapiens GN=NUCB1 PE=1 SV=4	31.62	31.67	1	20	43.16999912
174	sp|P35232|PHB_HUMAN	HUMAN	Prohibitin OS=Homo sapiens GN=PHB PE=1 SV=1	31.58	33.33	1	21	57.34999776
175	sp|P18669|PGAM1_HUMAN	HUMAN	Phosphoglycerate mutase 1 OS=Homo sapiens GN=PGAM1 PE=1 SV=2	31.49	31.51	1	22	69.69000101
176	sp|P35606|COPB2_HUMAN	HUMAN	Coatomer subunit beta' OS=Homo sapiens GN=COPB2 PE=1 SV=2	31.45	31.84	1	19	26.48999989
177	sp|P50454|SERPH_HUMAN	HUMAN	Serpin H1 OS=Homo sapiens GN=SERPINH1 PE=1 SV=2	31.28	31.3	1	18	41.38999879
178	sp|P61978|HNRPK_HUMAN	HUMAN	Heterogeneous nuclear ribonucleoprotein K OS=Homo sapiens GN=HNRNPK PE=1 SV=1	31.22	31.26	1	19	47.72999883
179	sp|Q9Y678|COPG1_HUMAN	HUMAN	Coatomer subunit gamma-1 OS=Homo sapiens GN=COPG1 PE=1 SV=1	30.94	31.69	1	17	24.14000034
180	sp|P21796|VDAC1_HUMAN	HUMAN	Voltage-dependent anion-selective channel protein 1 OS=Homo sapiens GN=VDAC1 PE=1 SV=2	30.88	30.93	1	22	72.43999839
181	sp|P42765|THIM_HUMAN	HUMAN	3-ketoacyl-CoA thiolase, mitochondrial OS=Homo sapiens GN=ACAA2 PE=1 SV=2	30.74	30.77	1	18	55.91999888
182	sp|P30084|ECHM_HUMAN	HUMAN	Enoyl-CoA hydratase, mitochondrial OS=Homo sapiens GN=ECHS1 PE=1 SV=4	30.14	30.16	1	16	59.65999961
183	sp|P51149|RAB7A_HUMAN	HUMAN	Ras-related protein Rab-7a OS=Homo sapiens GN=RAB7A PE=1 SV=1	30.07	30.09	1	18	72.46000171
184	sp|P08195|4F2_HUMAN	HUMAN	4F2 cell-surface antigen heavy chain OS=Homo sapiens GN=SLC3A2 PE=1 SV=3	29.99	30.03	1	16	27.61999965
185	sp|Q00325|MPCP_HUMAN	HUMAN	Phosphate carrier protein, mitochondrial OS=Homo sapiens GN=SLC25A3 PE=1 SV=2	29.7	29.78	1	22	32.8700006
186	sp|P67809|YBOX1_HUMAN	HUMAN	Nuclease-sensitive element-binding protein 1 OS=Homo sapiens GN=YBX1 PE=1 SV=3	29.56	29.6	1	16	69.74999905
187	sp|O95817|BAG3_HUMAN	HUMAN	BAG family molecular chaperone regulator 3 OS=Homo sapiens GN=BAG3 PE=1 SV=3	29.55	29.61	1	16	37.38999963
188	sp|P05091|ALDH2_HUMAN	HUMAN	Aldehyde dehydrogenase, mitochondrial OS=Homo sapiens GN=ALDH2 PE=1 SV=2	29.41	29.44	1	16	36.16999984
189	sp|Q8NBS9|TXND5_HUMAN	HUMAN	Thioredoxin domain-containing protein 5 OS=Homo sapiens GN=TXNDC5 PE=1 SV=2	29.4	30.22	1	17	38.89000118
190	sp|O75874|IDHC_HUMAN	HUMAN	Isocitrate dehydrogenase [NADP] cytoplasmic OS=Homo sapiens GN=IDH1 PE=1 SV=2	29.38	29.56	1	15	41.29999876
191	sp|P31947|1433S_HUMAN	HUMAN	14-3-3 protein sigma OS=Homo sapiens GN=SFN PE=1 SV=1	29.32	34.65	1	27	74.59999919
192	sp|P30041|PRDX6_HUMAN	HUMAN	Peroxiredoxin-6 OS=Homo sapiens GN=PRDX6 PE=1 SV=3	29.01	29.03	1	15	56.69999719
193	sp|P51858|HDGF_HUMAN	HUMAN	Hepatoma-derived growth factor OS=Homo sapiens GN=HDGF PE=1 SV=1	28.97	28.98	1	16	64.17000294
194	sp|P53396|ACLY_HUMAN	HUMAN	ATP-citrate synthase OS=Homo sapiens GN=ACLY PE=1 SV=3	28.76	28.86	1	16	17.62000024
195	sp|P11940|PABP1_HUMAN	HUMAN	Polyadenylate-binding protein 1 OS=Homo sapiens GN=PABPC1 PE=1 SV=2	28.76	28.86	1	14	28.92999947
196	sp|O76070|SYUG_HUMAN	HUMAN	Gamma-synuclein OS=Homo sapiens GN=SNCG PE=1 SV=2	28.75	28.78	1	18	95.27999759
197	sp|P39687|AN32A_HUMAN	HUMAN	Acidic leucine-rich nuclear phosphoprotein 32 family member A OS=Homo sapiens GN=ANP32A PE=1 SV=1	28.4	28.45	1	14	43.77999902
198	sp|Q96I99|SUCB2_HUMAN	HUMAN	Succinyl-CoA ligase [GDP-forming] subunit beta, mitochondrial OS=Homo sapiens GN=SUCLG2 PE=1 SV=2	28.37	28.43	1	19	42.82000065
199	sp|P63241|IF5A1_HUMAN	HUMAN	Eukaryotic translation initiation factor 5A-1 OS=Homo sapiens GN=EIF5A PE=1 SV=2	28.35	28.37	1	22	73.3799994
200	sp|P38117|ETFB_HUMAN	HUMAN	Electron transfer flavoprotein subunit beta OS=Homo sapiens GN=ETFB PE=1 SV=3	28.22	28.24	1	15	60.00000238
201	sp|P56470|LEG4_HUMAN	HUMAN	Galectin-4 OS=Homo sapiens GN=LGALS4 PE=1 SV=1	28.18	28.27	1	27	49.54000115
202	sp|P14923|PLAK_HUMAN	HUMAN	Junction plakoglobin OS=Homo sapiens GN=JUP PE=1 SV=3	28.12	28.2	1	16	29.39999998
203	sp|P45880|VDAC2_HUMAN	HUMAN	Voltage-dependent anion-selective channel protein 2 OS=Homo sapiens GN=VDAC2 PE=1 SV=2	27.64	27.66	1	19	58.84000063
204	sp|P13489|RINI_HUMAN	HUMAN	Ribonuclease inhibitor OS=Homo sapiens GN=RNH1 PE=1 SV=2	27.63	27.69	1	17	49.23999906
205	sp|P55011|S12A2_HUMAN	HUMAN	Solute carrier family 12 member 2 OS=Homo sapiens GN=SLC12A2 PE=1 SV=1	27.62	27.68	1	14	19.64000016
206	sp|P30153|2AAA_HUMAN	HUMAN	Serine/threonine-protein phosphatase 2A 65 kDa regulatory subunit A alpha isoform OS=Homo sapiens GN=PPP2R1A PE=1 SV=4	27.6	27.67	1	16	30.05000055
207	sp|P37837|TALDO_HUMAN	HUMAN	Transaldolase OS=Homo sapiens GN=TALDO1 PE=1 SV=2	27.53	27.57	1	17	36.19999886
208	sp|P07339|CATD_HUMAN	HUMAN	Cathepsin D OS=Homo sapiens GN=CTSD PE=1 SV=1	27.51	27.52	1	15	42.96000004
209	sp|O94760|DDAH1_HUMAN	HUMAN	N(G),N(G)-dimethylarginine dimethylaminohydrolase 1 OS=Homo sapiens GN=DDAH1 PE=1 SV=3	27.29	27.36	1	15	63.85999918
210	sp|P48735|IDHP_HUMAN	HUMAN	Isocitrate dehydrogenase [NADP], mitochondrial OS=Homo sapiens GN=IDH2 PE=1 SV=2	27.26	29.34	1	16	38.04999888
211	sp|P07099|HYEP_HUMAN	HUMAN	Epoxide hydrolase 1 OS=Homo sapiens GN=EPHX1 PE=1 SV=1	27.12	27.21	1	16	44.40000057
212	sp|Q6NUK1|SCMC1_HUMAN	HUMAN	Calcium-binding mitochondrial carrier protein SCaMC-1 OS=Homo sapiens GN=SLC25A24 PE=1 SV=2	27.04	27.17	1	18	36.6899997
213	sp|O14745|NHRF1_HUMAN	HUMAN	Na(+)/H(+) exchange regulatory cofactor NHE-RF1 OS=Homo sapiens GN=SLC9A3R1 PE=1 SV=4	27.01	27.72	1	16	50
214	sp|P28838|AMPL_HUMAN	HUMAN	Cytosol aminopeptidase OS=Homo sapiens GN=LAP3 PE=1 SV=3	26.91	27.02	1	14	37.56999969
215	sp|O43399|TPD54_HUMAN	HUMAN	Tumor protein D54 OS=Homo sapiens GN=TPD52L2 PE=1 SV=2	26.82	26.83	1	16	79.12999988
216	sp|P47985|UCRI_HUMAN	HUMAN	Cytochrome b-c1 complex subunit Rieske, mitochondrial OS=Homo sapiens GN=UQCRFS1 PE=1 SV=2	26.71	26.75	1	17	54.00999784
217	sp|Q08257|QOR_HUMAN	HUMAN	Quinone oxidoreductase OS=Homo sapiens GN=CRYZ PE=1 SV=1	26.66	26.75	1	18	52.89000273
218	sp|Q9Y4W6|AFG32_HUMAN	HUMAN	AFG3-like protein 2 OS=Homo sapiens GN=AFG3L2 PE=1 SV=2	26.54	26.68	1	15	20.82999945
219	sp|Q9HCC0|MCCB_HUMAN	HUMAN	Methylcrotonoyl-CoA carboxylase beta chain, mitochondrial OS=Homo sapiens GN=MCCC2 PE=1 SV=1	26.48	26.51	1	16	34.09999907
220	sp|Q8WUM4|PDC6I_HUMAN	HUMAN	Programmed cell death 6-interacting protein OS=Homo sapiens GN=PDCD6IP PE=1 SV=1	26.36	26.56	1	14	20.73999941
221	sp|P60842|IF4A1_HUMAN	HUMAN	Eukaryotic initiation factor 4A-I OS=Homo sapiens GN=EIF4A1 PE=1 SV=1	26.32	26.41	1	15	38.17999959
222	sp|O00159|MYO1C_HUMAN	HUMAN	Unconventional myosin-Ic OS=Homo sapiens GN=MYO1C PE=1 SV=4	26.25	26.37	1	14	17.77999997
223	sp|P17655|CAN2_HUMAN	HUMAN	Calpain-2 catalytic subunit OS=Homo sapiens GN=CAPN2 PE=1 SV=6	26	26.03	1	12	24.2899999
224	sp|P11586|C1TC_HUMAN	HUMAN	C-1-tetrahydrofolate synthase, cytoplasmic OS=Homo sapiens GN=MTHFD1 PE=1 SV=3	25.73	25.84	1	12	15.71999937
225	sp|Q9NUQ9|FA49B_HUMAN	HUMAN	Protein FAM49B OS=Homo sapiens GN=FAM49B PE=1 SV=1	25.71	25.76	1	13	52.4699986
226	sp|Q04637|IF4G1_HUMAN	HUMAN	Eukaryotic translation initiation factor 4 gamma 1 OS=Homo sapiens GN=EIF4G1 PE=1 SV=4	25.68	25.73	1	14	10.32000035
227	sp|Q8NC51|PAIRB_HUMAN	HUMAN	Plasminogen activator inhibitor 1 RNA-binding protein OS=Homo sapiens GN=SERBP1 PE=1 SV=2	25.68	25.69	1	14	40.92999995
228	sp|Q9P2J5|SYLC_HUMAN	HUMAN	Leucine--tRNA ligase, cytoplasmic OS=Homo sapiens GN=LARS PE=1 SV=2	25.46	25.53	1	13	15.04999995
229	sp|Q9H9B4|SFXN1_HUMAN	HUMAN	Sideroflexin-1 OS=Homo sapiens GN=SFXN1 PE=1 SV=4	25.45	25.47	1	18	50
230	sp|P00352|AL1A1_HUMAN	HUMAN	Retinal dehydrogenase 1 OS=Homo sapiens GN=ALDH1A1 PE=1 SV=2	25.36	27.51	1	15	38.9200002
231	sp|Q9HDC9|APMAP_HUMAN	HUMAN	Adipocyte plasma membrane-associated protein OS=Homo sapiens GN=APMAP PE=1 SV=2	25.32	25.46	1	14	39.6600008
232	sp|P62937|PPIA_HUMAN	HUMAN	Peptidyl-prolyl cis-trans isomerase A OS=Homo sapiens GN=PPIA PE=1 SV=2	25.28	25.31	1	49	74.55000281
233	sp|O00299|CLIC1_HUMAN	HUMAN	Chloride intracellular channel protein 1 OS=Homo sapiens GN=CLIC1 PE=1 SV=4	25.23	25.24	1	17	67.22000241
234	sp|P05026|AT1B1_HUMAN	HUMAN	Sodium/potassium-transporting ATPase subunit beta-1 OS=Homo sapiens GN=ATP1B1 PE=1 SV=1	25.21	25.23	1	13	40.92000127
235	sp|Q14974|IMB1_HUMAN	HUMAN	Importin subunit beta-1 OS=Homo sapiens GN=KPNB1 PE=1 SV=2	25.19	25.24	1	14	21.69000059
236	sp|Q14651|PLSI_HUMAN	HUMAN	Plastin-1 OS=Homo sapiens GN=PLS1 PE=1 SV=2	25.16	25.24	1	15	31.47999942
237	sp|P30040|ERP29_HUMAN	HUMAN	Endoplasmic reticulum resident protein 29 OS=Homo sapiens GN=ERP29 PE=1 SV=4	25.06	25.1	1	18	47.88999856
238	sp|P30048|PRDX3_HUMAN	HUMAN	Thioredoxin-dependent peroxide reductase, mitochondrial OS=Homo sapiens GN=PRDX3 PE=1 SV=3	25.05	25.06	1	18	48.82999957
239	sp|P13804|ETFA_HUMAN	HUMAN	Electron transfer flavoprotein subunit alpha, mitochondrial OS=Homo sapiens GN=ETFA PE=1 SV=1	25	25.06	1	12	59.46000218
240	sp|P61158|ARP3_HUMAN	HUMAN	Actin-related protein 3 OS=Homo sapiens GN=ACTR3 PE=1 SV=3	24.98	25.02	1	12	40.18999934
241	sp|P26639|SYTC_HUMAN	HUMAN	Threonine--tRNA ligase, cytoplasmic OS=Homo sapiens GN=TARS PE=1 SV=3	24.85	25.26	1	11	19.64000016
242	sp|Q9Y265|RUVB1_HUMAN	HUMAN	RuvB-like 1 OS=Homo sapiens GN=RUVBL1 PE=1 SV=1	24.71	25.39	1	14	38.60000074
243	sp|P61247|RS3A_HUMAN	HUMAN	40S ribosomal protein S3a OS=Homo sapiens GN=RPS3A PE=1 SV=2	24.67	24.8	1	14	48.1099993
244	sp|O75822|EIF3J_HUMAN	HUMAN	Eukaryotic translation initiation factor 3 subunit J OS=Homo sapiens GN=EIF3J PE=1 SV=2	24.65	24.75	1	15	45.35000026
245	sp|P41250|SYG_HUMAN	HUMAN	Glycine--tRNA ligase OS=Homo sapiens GN=GARS PE=1 SV=3	24.64	24.98	1	16	23.40999991
246	sp|P49257|LMAN1_HUMAN	HUMAN	Protein ERGIC-53 OS=Homo sapiens GN=LMAN1 PE=1 SV=2	24.63	24.69	1	16	33.52999985
247	sp|P39656|OST48_HUMAN	HUMAN	Dolichyl-diphosphooligosaccharide--protein glycosyltransferase 48 kDa subunit OS=Homo sapiens GN=DDOST PE=1 SV=4	24.59	24.76	1	13	44.96000111
248	sp|O95202|LETM1_HUMAN	HUMAN	LETM1 and EF-hand domain-containing protein 1, mitochondrial OS=Homo sapiens GN=LETM1 PE=1 SV=1	24.42	24.57	1	12	22.73000032
249	sp|P12268|IMDH2_HUMAN	HUMAN	Inosine-5'-monophosphate dehydrogenase 2 OS=Homo sapiens GN=IMPDH2 PE=1 SV=2	24.38	24.53	1	13	28.79000008
250	sp|Q8TE68|ES8L1_HUMAN	HUMAN	Epidermal growth factor receptor kinase substrate 8-like protein 1 OS=Homo sapiens GN=EPS8L1 PE=1 SV=3	24.23	24.29	1	12	23.92999977
251	sp|O43852|CALU_HUMAN	HUMAN	Calumenin OS=Homo sapiens GN=CALU PE=1 SV=2	24.12	24.16	1	14	46.97999954
252	sp|Q9UNZ2|NSF1C_HUMAN	HUMAN	NSFL1 cofactor p47 OS=Homo sapiens GN=NSFL1C PE=1 SV=2	24.06	24.13	1	14	41.8900013
253	sp|P09211|GSTP1_HUMAN	HUMAN	Glutathione S-transferase P OS=Homo sapiens GN=GSTP1 PE=1 SV=2	24.01	24.01	1	37	62.86000013
254	sp|P48444|COPD_HUMAN	HUMAN	Coatomer subunit delta OS=Homo sapiens GN=ARCN1 PE=1 SV=1	23.94	23.99	1	12	29.94000018
255	sp|Q01082|SPTB2_HUMAN	HUMAN	Spectrin beta chain, non-erythrocytic 1 OS=Homo sapiens GN=SPTBN1 PE=1 SV=2	23.88	24.41	1	12	6.386999786
256	sp|Q9H4A4|AMPB_HUMAN	HUMAN	Aminopeptidase B OS=Homo sapiens GN=RNPEP PE=1 SV=2	23.8	23.87	1	15	30.91999888
257	sp|P12814|ACTN1_HUMAN	HUMAN	Alpha-actinin-1 OS=Homo sapiens GN=ACTN1 PE=1 SV=2	23.74	61.97	1	32	43.72000098
258	sp|P62701|RS4X_HUMAN	HUMAN	40S ribosomal protein S4, X isoform OS=Homo sapiens GN=RPS4X PE=1 SV=2	23.73	23.85	1	14	43.72999966
259	sp|O75390|CISY_HUMAN	HUMAN	Citrate synthase, mitochondrial OS=Homo sapiens GN=CS PE=1 SV=2	23.73	23.83	1	16	32.4000001
260	sp|O94826|TOM70_HUMAN	HUMAN	Mitochondrial import receptor subunit TOM70 OS=Homo sapiens GN=TOMM70A PE=1 SV=1	23.69	23.86	1	13	29.76999879
261	sp|P54727|RD23B_HUMAN	HUMAN	UV excision repair protein RAD23 homolog B OS=Homo sapiens GN=RAD23B PE=1 SV=1	23.61	23.73	1	15	47.18999863
262	sp|P30740|ILEU_HUMAN	HUMAN	Leukocyte elastase inhibitor OS=Homo sapiens GN=SERPINB1 PE=1 SV=1	23.48	23.54	1	13	33.77000093
263	sp|Q15365|PCBP1_HUMAN	HUMAN	Poly(rC)-binding protein 1 OS=Homo sapiens GN=PCBP1 PE=1 SV=2	23.45	23.49	1	16	54.78000045
264	sp|Q14847|LASP1_HUMAN	HUMAN	LIM and SH3 domain protein 1 OS=Homo sapiens GN=LASP1 PE=1 SV=2	23.29	23.31	1	14	51.71999931
265	sp|Q9Y230|RUVB2_HUMAN	HUMAN	RuvB-like 2 OS=Homo sapiens GN=RUVBL2 PE=1 SV=3	23.16	23.19	1	12	29.80999947
266	sp|Q13200|PSMD2_HUMAN	HUMAN	26S proteasome non-ATPase regulatory subunit 2 OS=Homo sapiens GN=PSMD2 PE=1 SV=3	23.02	23.1	1	12	17.8399995
267	sp|Q99829|CPNE1_HUMAN	HUMAN	Copine-1 OS=Homo sapiens GN=CPNE1 PE=1 SV=1	23.01	23.05	1	12	30.1699996
268	sp|P24752|THIL_HUMAN	HUMAN	Acetyl-CoA acetyltransferase, mitochondrial OS=Homo sapiens GN=ACAT1 PE=1 SV=1	22.94	23.06	1	14	43.56000125
269	sp|P63244|RACK1_HUMAN	HUMAN	Receptor of activated protein C kinase 1 OS=Homo sapiens GN=RACK1 PE=1 SV=3	22.93	22.98	1	14	51.41999722
270	sp|P31150|GDIA_HUMAN	HUMAN	Rab GDP dissociation inhibitor alpha OS=Homo sapiens GN=GDI1 PE=1 SV=2	22.88	40.7	1	23	52.56999731
271	sp|O00232|PSD12_HUMAN	HUMAN	26S proteasome non-ATPase regulatory subunit 12 OS=Homo sapiens GN=PSMD12 PE=1 SV=3	22.87	22.97	1	12	27.41000056
272	sp|P45974|UBP5_HUMAN	HUMAN	Ubiquitin carboxyl-terminal hydrolase 5 OS=Homo sapiens GN=USP5 PE=1 SV=2	22.83	22.94	1	13	23.08000028
273	sp|Q9Y490|TLN1_HUMAN	HUMAN	Talin-1 OS=Homo sapiens GN=TLN1 PE=1 SV=3	22.8	22.93	1	12	8.658000082
274	sp|O95994|AGR2_HUMAN	HUMAN	Anterior gradient protein 2 homolog OS=Homo sapiens GN=AGR2 PE=1 SV=1	22.75	22.79	1	21	71.42999768
275	sp|P22676|CALB2_HUMAN	HUMAN	Calretinin OS=Homo sapiens GN=CALB2 PE=2 SV=2	22.73	22.75	1	11	41.69999957
276	sp|Q14108|SCRB2_HUMAN	HUMAN	Lysosome membrane protein 2 OS=Homo sapiens GN=SCARB2 PE=1 SV=2	22.72	22.75	1	16	25.31000078
277	sp|Q16822|PCKGM_HUMAN	HUMAN	Phosphoenolpyruvate carboxykinase [GTP], mitochondrial OS=Homo sapiens GN=PCK2 PE=1 SV=3	22.68	22.8	1	11	24.06000048
278	sp|P54920|SNAA_HUMAN	HUMAN	Alpha-soluble NSF attachment protein OS=Homo sapiens GN=NAPA PE=1 SV=3	22.51	22.52	1	12	50.51000118
279	sp|P07737|PROF1_HUMAN	HUMAN	Profilin-1 OS=Homo sapiens GN=PFN1 PE=1 SV=2	22.45	22.46	1	18	74.29000139
280	sp|P22626|ROA2_HUMAN	HUMAN	Heterogeneous nuclear ribonucleoproteins A2/B1 OS=Homo sapiens GN=HNRNPA2B1 PE=1 SV=2	22.42	22.56	1	12	35.69000065
281	sp|Q5JRX3|PREP_HUMAN	HUMAN	Presequence protease, mitochondrial OS=Homo sapiens GN=PITRM1 PE=1 SV=3	22.37	22.52	1	12	17.8399995
282	sp|O00264|PGRC1_HUMAN	HUMAN	Membrane-associated progesterone receptor component 1 OS=Homo sapiens GN=PGRMC1 PE=1 SV=3	22.36	22.41	1	13	65.13000131
283	sp|P22102|PUR2_HUMAN	HUMAN	Trifunctional purine biosynthetic protein adenosine-3 OS=Homo sapiens GN=GART PE=1 SV=1	22.3	22.37	1	10	16.62999988
284	sp|P40121|CAPG_HUMAN	HUMAN	Macrophage-capping protein OS=Homo sapiens GN=CAPG PE=1 SV=2	22.14	22.14	1	13	41.08999968
285	sp|P54578|UBP14_HUMAN	HUMAN	Ubiquitin carboxyl-terminal hydrolase 14 OS=Homo sapiens GN=USP14 PE=1 SV=3	22.11	22.37	1	11	26.10999942
286	sp|P14868|SYDC_HUMAN	HUMAN	Aspartate--tRNA ligase, cytoplasmic OS=Homo sapiens GN=DARS PE=1 SV=2	22.1	22.31	1	10	21.76000029
287	sp|O60664|PLIN3_HUMAN	HUMAN	Perilipin-3 OS=Homo sapiens GN=PLIN3 PE=1 SV=3	22.1	22.15	1	11	40.7799989
288	sp|P60981|DEST_HUMAN	HUMAN	Destrin OS=Homo sapiens GN=DSTN PE=1 SV=3	22.04	24.3	1	15	63.02999854
289	sp|Q96KP4|CNDP2_HUMAN	HUMAN	Cytosolic non-specific dipeptidase OS=Homo sapiens GN=CNDP2 PE=1 SV=2	22.02	22.09	1	12	30.32000065
290	sp|Q15758|AAAT_HUMAN	HUMAN	Neutral amino acid transporter B(0) OS=Homo sapiens GN=SLC1A5 PE=1 SV=2	22	22	1	18	28.47000062
291	sp|Q99497|PARK7_HUMAN	HUMAN	Protein deglycase DJ-1 OS=Homo sapiens GN=PARK7 PE=1 SV=2	21.97	22.12	1	13	67.19999909
292	sp|P23381|SYWC_HUMAN	HUMAN	Tryptophan--tRNA ligase, cytoplasmic OS=Homo sapiens GN=WARS PE=1 SV=2	21.97	22.02	1	11	30.14999926
293	sp|P26640|SYVC_HUMAN	HUMAN	Valine--tRNA ligase OS=Homo sapiens GN=VARS PE=1 SV=4	21.96	22.07	1	11	11.94999963
294	sp|O00231|PSD11_HUMAN	HUMAN	26S proteasome non-ATPase regulatory subunit 11 OS=Homo sapiens GN=PSMD11 PE=1 SV=3	21.91	21.98	1	11	27.95999944
295	sp|P49821|NDUV1_HUMAN	HUMAN	NADH dehydrogenase [ubiquinone] flavoprotein 1, mitochondrial OS=Homo sapiens GN=NDUFV1 PE=1 SV=4	21.9	21.99	1	13	37.72000074
296	sp|P22392|NDKB_HUMAN	HUMAN	Nucleoside diphosphate kinase B OS=Homo sapiens GN=NME2 PE=1 SV=1	21.89	21.98	1	14	81.58000112
297	sp|P35908|K22E_HUMAN	HUMAN	Keratin, type II cytoskeletal 2 epidermal OS=Homo sapiens GN=KRT2 PE=1 SV=2	21.86	34.01	1	17	33.48999918
298	sp|Q07021|C1QBP_HUMAN	HUMAN	Complement component 1 Q subcomponent-binding protein, mitochondrial OS=Homo sapiens GN=C1QBP PE=1 SV=1	21.85	21.86	1	16	47.51999974
299	sp|Q15691|MARE1_HUMAN	HUMAN	Microtubule-associated protein RP/EB family member 1 OS=Homo sapiens GN=MAPRE1 PE=1 SV=3	21.83	21.88	1	15	62.30999827
300	sp|P46781|RS9_HUMAN	HUMAN	40S ribosomal protein S9 OS=Homo sapiens GN=RPS9 PE=1 SV=3	21.81	21.95	1	14	51.02999806
301	sp|Q15046|SYK_HUMAN	HUMAN	Lysine--tRNA ligase OS=Homo sapiens GN=KARS PE=1 SV=3	21.8	21.89	1	11	21.26999944
302	sp|Q53GQ0|DHB12_HUMAN	HUMAN	Very-long-chain 3-oxoacyl-CoA reductase OS=Homo sapiens GN=HSD17B12 PE=1 SV=2	21.76	21.9	1	11	29.49000001
303	sp|P16435|NCPR_HUMAN	HUMAN	NADPH--cytochrome P450 reductase OS=Homo sapiens GN=POR PE=1 SV=2	21.54	21.66	1	11	20.23999989
304	sp|Q9NY33|DPP3_HUMAN	HUMAN	Dipeptidyl peptidase 3 OS=Homo sapiens GN=DPP3 PE=1 SV=2	21.47	21.67	1	12	24.69000071
305	sp|P50502|F10A1_HUMAN	HUMAN	Hsc70-interacting protein OS=Homo sapiens GN=ST13 PE=1 SV=2	21.47	21.55	1	11	28.45999897
306	sp|O00515|LAD1_HUMAN	HUMAN	Ladinin-1 OS=Homo sapiens GN=LAD1 PE=1 SV=2	21.33	21.35	1	11	31.52999878
307	sp|Q9H0U4|RAB1B_HUMAN	HUMAN	Ras-related protein Rab-1B OS=Homo sapiens GN=RAB1B PE=1 SV=1	21.32	21.4	1	13	59.20000076
308	sp|P61221|ABCE1_HUMAN	HUMAN	ATP-binding cassette sub-family E member 1 OS=Homo sapiens GN=ABCE1 PE=1 SV=1	21.31	21.42	1	12	23.2099995
309	sp|P00491|PNPH_HUMAN	HUMAN	Purine nucleoside phosphorylase OS=Homo sapiens GN=PNP PE=1 SV=2	21.3	21.37	1	11	42.91000068
310	sp|P13010|XRCC5_HUMAN	HUMAN	X-ray repair cross-complementing protein 5 OS=Homo sapiens GN=XRCC5 PE=1 SV=3	21.24	21.45	1	12	22.40000069
311	sp|P22234|PUR6_HUMAN	HUMAN	Multifunctional protein ADE2 OS=Homo sapiens GN=PAICS PE=1 SV=3	21.2	21.49	1	16	28.00000012
312	sp|P09327|VILI_HUMAN	HUMAN	Villin-1 OS=Homo sapiens GN=VIL1 PE=1 SV=4	21.19	21.26	1	11	19.23000067
313	sp|P46782|RS5_HUMAN	HUMAN	40S ribosomal protein S5 OS=Homo sapiens GN=RPS5 PE=1 SV=4	21.1	21.17	1	13	44.60999966
314	sp|Q92973|TNPO1_HUMAN	HUMAN	Transportin-1 OS=Homo sapiens GN=TNPO1 PE=1 SV=2	21.03	21.1	1	14	14.92000073
315	sp|Q9H223|EHD4_HUMAN	HUMAN	EH domain-containing protein 4 OS=Homo sapiens GN=EHD4 PE=1 SV=1	21.01	21.15	1	13	24.77000058
316	sp|P30044|PRDX5_HUMAN	HUMAN	Peroxiredoxin-5, mitochondrial OS=Homo sapiens GN=PRDX5 PE=1 SV=4	21	21.01	1	13	56.06999993
317	sp|P13073|COX41_HUMAN	HUMAN	Cytochrome c oxidase subunit 4 isoform 1, mitochondrial OS=Homo sapiens GN=COX4I1 PE=1 SV=1	20.98	21.08	1	16	51.48000121
318	sp|Q99805|TM9S2_HUMAN	HUMAN	Transmembrane 9 superfamily member 2 OS=Homo sapiens GN=TM9SF2 PE=1 SV=1	20.94	21.01	1	15	21.42000049
319	sp|Q01105|SET_HUMAN	HUMAN	Protein SET OS=Homo sapiens GN=SET PE=1 SV=3	20.92	20.98	1	13	37.59000003
320	sp|Q06323|PSME1_HUMAN	HUMAN	Proteasome activator complex subunit 1 OS=Homo sapiens GN=PSME1 PE=1 SV=1	20.9	20.99	1	13	47.78999984
321	sp|P25685|DNJB1_HUMAN	HUMAN	DnaJ homolog subfamily B member 1 OS=Homo sapiens GN=DNAJB1 PE=1 SV=4	20.89	20.93	1	10	32.35000074
322	sp|P25786|PSA1_HUMAN	HUMAN	Proteasome subunit alpha type-1 OS=Homo sapiens GN=PSMA1 PE=1 SV=1	20.83	20.93	1	12	41.83000028
323	sp|P19367|HXK1_HUMAN	HUMAN	Hexokinase-1 OS=Homo sapiens GN=HK1 PE=1 SV=3	20.79	20.94	1	9	10.02999991
324	sp|P52209|6PGD_HUMAN	HUMAN	6-phosphogluconate dehydrogenase, decarboxylating OS=Homo sapiens GN=PGD PE=1 SV=3	20.73	20.86	1	12	31.25999868
325	sp|Q9NQC3|RTN4_HUMAN	HUMAN	Reticulon-4 OS=Homo sapiens GN=RTN4 PE=1 SV=2	20.73	20.79	1	17	14.76999968
326	sp|P29692|EF1D_HUMAN	HUMAN	Elongation factor 1-delta OS=Homo sapiens GN=EEF1D PE=1 SV=5	20.63	20.88	1	18	44.47999895
327	sp|Q9BS26|ERP44_HUMAN	HUMAN	Endoplasmic reticulum resident protein 44 OS=Homo sapiens GN=ERP44 PE=1 SV=1	20.6	20.73	1	11	29.5599997
328	sp|Q9H2U2|IPYR2_HUMAN	HUMAN	Inorganic pyrophosphatase 2, mitochondrial OS=Homo sapiens GN=PPA2 PE=1 SV=2	20.58	22.7	1	14	50.3000021
329	sp|O00151|PDLI1_HUMAN	HUMAN	PDZ and LIM domain protein 1 OS=Homo sapiens GN=PDLIM1 PE=1 SV=4	20.56	20.68	1	11	54.71000075
330	sp|Q9P258|RCC2_HUMAN	HUMAN	Protein RCC2 OS=Homo sapiens GN=RCC2 PE=1 SV=2	20.53	20.72	1	11	26.62999928
331	sp|P62269|RS18_HUMAN	HUMAN	40S ribosomal protein S18 OS=Homo sapiens GN=RPS18 PE=1 SV=3	20.44	20.49	1	12	51.96999907
332	sp|P07686|HEXB_HUMAN	HUMAN	Beta-hexosaminidase subunit beta OS=Homo sapiens GN=HEXB PE=1 SV=3	20.38	20.48	1	12	20.85999995
333	sp|P55084|ECHB_HUMAN	HUMAN	Trifunctional enzyme subunit beta, mitochondrial OS=Homo sapiens GN=HADHB PE=1 SV=3	20.35	20.44	1	10	21.72999978
334	sp|O96008|TOM40_HUMAN	HUMAN	Mitochondrial import receptor subunit TOM40 homolog OS=Homo sapiens GN=TOMM40 PE=1 SV=1	20.34	20.37	1	16	49.30999875
335	sp|Q9HD45|TM9S3_HUMAN	HUMAN	Transmembrane 9 superfamily member 3 OS=Homo sapiens GN=TM9SF3 PE=1 SV=2	20.33	20.41	1	11	13.5800004
336	sp|P15170|ERF3A_HUMAN	HUMAN	Eukaryotic peptide chain release factor GTP-binding subunit ERF3A OS=Homo sapiens GN=GSPT1 PE=1 SV=1	20.27	20.45	1	12	26.24999881
337	sp|P15880|RS2_HUMAN	HUMAN	40S ribosomal protein S2 OS=Homo sapiens GN=RPS2 PE=1 SV=2	20.26	20.64	1	11	38.56999874
338	sp|Q15785|TOM34_HUMAN	HUMAN	Mitochondrial import receptor subunit TOM34 OS=Homo sapiens GN=TOMM34 PE=1 SV=2	20.18	20.3	1	10	44.65999901
339	sp|Q99460|PSMD1_HUMAN	HUMAN	26S proteasome non-ATPase regulatory subunit 1 OS=Homo sapiens GN=PSMD1 PE=1 SV=2	20.15	20.31	1	11	15.32000005
340	sp|P07384|CAN1_HUMAN	HUMAN	Calpain-1 catalytic subunit OS=Homo sapiens GN=CAPN1 PE=1 SV=1	20.1	20.24	1	11	18.77000034
341	sp|Q7KZF4|SND1_HUMAN	HUMAN	Staphylococcal nuclease domain-containing protein 1 OS=Homo sapiens GN=SND1 PE=1 SV=1	20.04	20.19	1	11	17.03000069
342	sp|Q9Y617|SERC_HUMAN	HUMAN	Phosphoserine aminotransferase OS=Homo sapiens GN=PSAT1 PE=1 SV=2	20.01	20.05	1	11	32.42999911
343	sp|P05387|RLA2_HUMAN	HUMAN	60S acidic ribosomal protein P2 OS=Homo sapiens GN=RPLP2 PE=1 SV=1	20	20	1	12	97.39000201
344	sp|P08865|RSSA_HUMAN	HUMAN	40S ribosomal protein SA OS=Homo sapiens GN=RPSA PE=1 SV=4	20	20	1	10	40.68000019
345	sp|P62826|RAN_HUMAN	HUMAN	GTP-binding nuclear protein Ran OS=Homo sapiens GN=RAN PE=1 SV=3	19.99	20.06	1	12	40.27999938
346	sp|P61981|1433G_HUMAN	HUMAN	14-3-3 protein gamma OS=Homo sapiens GN=YWHAG PE=1 SV=2	19.93	27.37	1	21	57.0900023
347	sp|P62979|RS27A_HUMAN	HUMAN	Ubiquitin-40S ribosomal protein S27a OS=Homo sapiens GN=RPS27A PE=1 SV=2	19.89	19.98	1	17	66.67000055
348	sp|O95573|ACSL3_HUMAN	HUMAN	Long-chain-fatty-acid--CoA ligase 3 OS=Homo sapiens GN=ACSL3 PE=1 SV=3	19.82	20	1	12	16.80999994
349	sp|P20674|COX5A_HUMAN	HUMAN	Cytochrome c oxidase subunit 5A, mitochondrial OS=Homo sapiens GN=COX5A PE=1 SV=2	19.72	19.85	1	14	67.33000278
350	sp|P36578|RL4_HUMAN	HUMAN	60S ribosomal protein L4 OS=Homo sapiens GN=RPL4 PE=1 SV=5	19.4	19.45	1	11	27.3999989
351	sp|P54136|SYRC_HUMAN	HUMAN	Arginine--tRNA ligase, cytoplasmic OS=Homo sapiens GN=RARS PE=1 SV=2	19.37	20.29	1	10	19.3900004
352	sp|Q15056|IF4H_HUMAN	HUMAN	Eukaryotic translation initiation factor 4H OS=Homo sapiens GN=EIF4H PE=1 SV=5	19.33	19.39	1	10	48.39000106
353	sp|Q32MZ4|LRRF1_HUMAN	HUMAN	Leucine-rich repeat flightless-interacting protein 1 OS=Homo sapiens GN=LRRFIP1 PE=1 SV=2	19.32	19.4	1	10	16.21000022
354	sp|Q07955|SRSF1_HUMAN	HUMAN	Serine/arginine-rich splicing factor 1 OS=Homo sapiens GN=SRSF1 PE=1 SV=2	19.31	20.28	1	9	37.09999919
355	sp|P09960|LKHA4_HUMAN	HUMAN	Leukotriene A-4 hydrolase OS=Homo sapiens GN=LTA4H PE=1 SV=2	19.25	19.44	1	11	22.91000038
356	sp|P54577|SYYC_HUMAN	HUMAN	Tyrosine--tRNA ligase, cytoplasmic OS=Homo sapiens GN=YARS PE=1 SV=4	19.11	19.37	1	9	21.96999937
357	sp|P50570|DYN2_HUMAN	HUMAN	Dynamin-2 OS=Homo sapiens GN=DNM2 PE=1 SV=2	19.06	19.34	1	10	12.63999939
358	sp|P11166|GTR1_HUMAN	HUMAN	Solute carrier family 2, facilitated glucose transporter member 1 OS=Homo sapiens GN=SLC2A1 PE=1 SV=2	19.01	19.08	1	14	15.64999968
359	sp|P10599|THIO_HUMAN	HUMAN	Thioredoxin OS=Homo sapiens GN=TXN PE=1 SV=3	19	19.02	1	22	81.90000057
360	sp|Q9NTK5|OLA1_HUMAN	HUMAN	Obg-like ATPase 1 OS=Homo sapiens GN=OLA1 PE=1 SV=2	18.98	19.11	1	10	30.30000031
361	sp|Q9BWM7|SFXN3_HUMAN	HUMAN	Sideroflexin-3 OS=Homo sapiens GN=SFXN3 PE=1 SV=2	18.95	23.2	1	13	50.15000105
362	sp|Q13501|SQSTM_HUMAN	HUMAN	Sequestosome-1 OS=Homo sapiens GN=SQSTM1 PE=1 SV=1	18.94	19.01	1	12	44.99999881
363	sp|P48047|ATPO_HUMAN	HUMAN	ATP synthase subunit O, mitochondrial OS=Homo sapiens GN=ATP5O PE=1 SV=1	18.85	18.88	1	11	57.27999806
364	sp|P06748|NPM_HUMAN	HUMAN	Nucleophosmin OS=Homo sapiens GN=NPM1 PE=1 SV=2	18.84	18.95	1	12	53.39999795
365	sp|P00441|SODC_HUMAN	HUMAN	Superoxide dismutase [Cu-Zn] OS=Homo sapiens GN=SOD1 PE=1 SV=2	18.82	19.05	1	15	84.42000151
366	sp|P52565|GDIR1_HUMAN	HUMAN	Rho GDP-dissociation inhibitor 1 OS=Homo sapiens GN=ARHGDIA PE=1 SV=3	18.78	18.84	1	10	45.1000005
367	sp|Q96B97|SH3K1_HUMAN	HUMAN	SH3 domain-containing kinase-binding protein 1 OS=Homo sapiens GN=SH3KBP1 PE=1 SV=2	18.75	18.84	1	9	20.74999958
368	sp|P12004|PCNA_HUMAN	HUMAN	Proliferating cell nuclear antigen OS=Homo sapiens GN=PCNA PE=1 SV=1	18.75	18.81	1	11	43.29999983
369	sp|Q92616|GCN1_HUMAN	HUMAN	eIF-2-alpha kinase activator GCN1 OS=Homo sapiens GN=GCN1 PE=1 SV=6	18.7	18.91	1	9	4.568000138
370	sp|P62241|RS8_HUMAN	HUMAN	40S ribosomal protein S8 OS=Homo sapiens GN=RPS8 PE=1 SV=2	18.69	18.75	1	10	52.3999989
371	sp|P38606|VATA_HUMAN	HUMAN	V-type proton ATPase catalytic subunit A OS=Homo sapiens GN=ATP6V1A PE=1 SV=2	18.66	18.79	1	11	24.63999987
372	sp|O14818|PSA7_HUMAN	HUMAN	Proteasome subunit alpha type-7 OS=Homo sapiens GN=PSMA7 PE=1 SV=1	18.58	18.67	1	11	47.58000076
373	sp|P62753|RS6_HUMAN	HUMAN	40S ribosomal protein S6 OS=Homo sapiens GN=RPS6 PE=1 SV=1	18.58	18.66	1	11	36.55000031
374	sp|P62158|CALM_HUMAN	HUMAN	Calmodulin OS=Homo sapiens GN=CALM1 PE=1 SV=2	18.56	18.58	1	14	92.61999726
375	sp|Q9HB71|CYBP_HUMAN	HUMAN	Calcyclin-binding protein OS=Homo sapiens GN=CACYBP PE=1 SV=2	18.5	18.54	1	10	55.26000261
376	sp|Q96C19|EFHD2_HUMAN	HUMAN	EF-hand domain-containing protein D2 OS=Homo sapiens GN=EFHD2 PE=1 SV=1	18.41	18.53	1	9	40.0000006
377	sp|P08174|DAF_HUMAN	HUMAN	Complement decay-accelerating factor OS=Homo sapiens GN=CD55 PE=1 SV=4	18.36	18.43	1	11	28.34999859
378	sp|Q9BPW8|NIPS1_HUMAN	HUMAN	Protein NipSnap homolog 1 OS=Homo sapiens GN=NIPSNAP1 PE=1 SV=1	18.27	18.5	1	13	30.27999997
379	sp|P31937|3HIDH_HUMAN	HUMAN	3-hydroxyisobutyrate dehydrogenase, mitochondrial OS=Homo sapiens GN=HIBADH PE=1 SV=2	18.18	18.19	1	9	43.75
380	sp|P16152|CBR1_HUMAN	HUMAN	Carbonyl reductase [NADPH] 1 OS=Homo sapiens GN=CBR1 PE=1 SV=3	18.11	18.17	1	10	46.20999992
381	sp|Q8TCS8|PNPT1_HUMAN	HUMAN	Polyribonucleotide nucleotidyltransferase 1, mitochondrial OS=Homo sapiens GN=PNPT1 PE=1 SV=2	18.09	18.44	1	10	15.07000029
382	sp|P00390|GSHR_HUMAN	HUMAN	Glutathione reductase, mitochondrial OS=Homo sapiens GN=GSR PE=1 SV=2	18.07	18.12	1	10	27.9700011
383	sp|P16949|STMN1_HUMAN	HUMAN	Stathmin OS=Homo sapiens GN=STMN1 PE=1 SV=3	18.02	18.05	1	10	56.37999773
384	sp|P60900|PSA6_HUMAN	HUMAN	Proteasome subunit alpha type-6 OS=Homo sapiens GN=PSMA6 PE=1 SV=1	18.02	18.05	1	9	42.68000126
385	sp|Q99733|NP1L4_HUMAN	HUMAN	Nucleosome assembly protein 1-like 4 OS=Homo sapiens GN=NAP1L4 PE=1 SV=1	18.01	18.01	1	10	30.39999902
386	sp|Q15907|RB11B_HUMAN	HUMAN	Ras-related protein Rab-11B OS=Homo sapiens GN=RAB11B PE=1 SV=4	18	18.04	1	10	46.7900008
387	sp|P25398|RS12_HUMAN	HUMAN	40S ribosomal protein S12 OS=Homo sapiens GN=RPS12 PE=1 SV=3	18	18	1	13	74.23999906
388	sp|Q9BR76|COR1B_HUMAN	HUMAN	Coronin-1B OS=Homo sapiens GN=CORO1B PE=1 SV=1	17.98	18.04	1	10	32.31000006
389	sp|Q9Y2B0|CNPY2_HUMAN	HUMAN	Protein canopy homolog 2 OS=Homo sapiens GN=CNPY2 PE=1 SV=1	17.94	17.97	1	11	64.84000087
390	sp|P35613|BASI_HUMAN	HUMAN	Basigin OS=Homo sapiens GN=BSG PE=1 SV=2	17.94	17.97	1	13	33.77000093
391	sp|O60610|DIAP1_HUMAN	HUMAN	Protein diaphanous homolog 1 OS=Homo sapiens GN=DIAPH1 PE=1 SV=2	17.91	18.1	1	9	9.041000158
392	sp|Q92945|FUBP2_HUMAN	HUMAN	Far upstream element-binding protein 2 OS=Homo sapiens GN=KHSRP PE=1 SV=4	17.9	22.32	1	12	22.64000028
393	sp|P27348|1433T_HUMAN	HUMAN	14-3-3 protein theta OS=Homo sapiens GN=YWHAQ PE=1 SV=1	17.89	26.31	1	20	45.7100004
394	sp|P46977|STT3A_HUMAN	HUMAN	Dolichyl-diphosphooligosaccharide--protein glycosyltransferase subunit STT3A OS=Homo sapiens GN=STT3A PE=1 SV=2	17.87	18.13	1	9	12.7700001
395	sp|Q00796|DHSO_HUMAN	HUMAN	Sorbitol dehydrogenase OS=Homo sapiens GN=SORD PE=1 SV=4	17.85	17.91	1	8	31.65000081
396	sp|Q9NZM1|MYOF_HUMAN	HUMAN	Myoferlin OS=Homo sapiens GN=MYOF PE=1 SV=1	17.82	18.14	1	11	6.404999644
397	sp|O95373|IPO7_HUMAN	HUMAN	Importin-7 OS=Homo sapiens GN=IPO7 PE=1 SV=1	17.82	17.95	1	9	10.98000035
398	sp|P01023|A2MG_HUMAN	HUMAN	Alpha-2-macroglobulin OS=Homo sapiens GN=A2M PE=1 SV=3	17.81	17.85	1	33	11.80000007
399	sp|P35527|K1C9_HUMAN	HUMAN	Keratin, type I cytoskeletal 9 OS=Homo sapiens GN=KRT9 PE=1 SV=3	17.78	19.44	1	10	22.78999984
400	sp|Q08J23|NSUN2_HUMAN	HUMAN	tRNA (cytosine(34)-C(5))-methyltransferase OS=Homo sapiens GN=NSUN2 PE=1 SV=2	17.77	17.88	1	8	13.56000006
401	sp|P62424|RL7A_HUMAN	HUMAN	60S ribosomal protein L7a OS=Homo sapiens GN=RPL7A PE=1 SV=2	17.74	17.84	1	11	33.46000016
402	sp|Q7Z7H5|TMED4_HUMAN	HUMAN	Transmembrane emp24 domain-containing protein 4 OS=Homo sapiens GN=TMED4 PE=1 SV=1	17.7	18.37	1	11	44.92999911
403	sp|O76003|GLRX3_HUMAN	HUMAN	Glutaredoxin-3 OS=Homo sapiens GN=GLRX3 PE=1 SV=2	17.63	17.78	1	11	28.36000025
404	sp|P32119|PRDX2_HUMAN	HUMAN	Peroxiredoxin-2 OS=Homo sapiens GN=PRDX2 PE=1 SV=5	17.56	19.76	1	14	40.90999961
405	sp|P12259|FA5_HUMAN	HUMAN	Coagulation factor V OS=Homo sapiens GN=F5 PE=1 SV=4	17.55	17.74	1	11	4.766000062
406	sp|O15460|P4HA2_HUMAN	HUMAN	Prolyl 4-hydroxylase subunit alpha-2 OS=Homo sapiens GN=P4HA2 PE=1 SV=1	17.51	17.63	1	9	24.67000037
407	sp|P49755|TMEDA_HUMAN	HUMAN	Transmembrane emp24 domain-containing protein 10 OS=Homo sapiens GN=TMED10 PE=1 SV=2	17.46	17.56	1	12	36.98999882
408	sp|P52907|CAZA1_HUMAN	HUMAN	F-actin-capping protein subunit alpha-1 OS=Homo sapiens GN=CAPZA1 PE=1 SV=3	17.46	17.53	1	10	53.14999819
409	sp|Q14165|MLEC_HUMAN	HUMAN	Malectin OS=Homo sapiens GN=MLEC PE=1 SV=1	17.41	17.47	1	9	34.92999971
410	sp|Q99714|HCD2_HUMAN	HUMAN	3-hydroxyacyl-CoA dehydrogenase type-2 OS=Homo sapiens GN=HSD17B10 PE=1 SV=3	17.38	17.49	1	10	47.88999856
411	sp|P07741|APT_HUMAN	HUMAN	Adenine phosphoribosyltransferase OS=Homo sapiens GN=APRT PE=1 SV=2	17.36	17.43	1	9	62.77999878
412	sp|Q13263|TIF1B_HUMAN	HUMAN	Transcription intermediary factor 1-beta OS=Homo sapiens GN=TRIM28 PE=1 SV=5	17.34	17.41	1	10	16.41000062
413	sp|Q04760|LGUL_HUMAN	HUMAN	Lactoylglutathione lyase OS=Homo sapiens GN=GLO1 PE=1 SV=4	17.34	17.4	1	10	52.17000246
414	sp|P21397|AOFA_HUMAN	HUMAN	Amine oxidase [flavin-containing] A OS=Homo sapiens GN=MAOA PE=1 SV=1	17.32	17.46	1	9	15.18000066
415	sp|P39023|RL3_HUMAN	HUMAN	60S ribosomal protein L3 OS=Homo sapiens GN=RPL3 PE=1 SV=2	17.3	17.5	1	9	23.33000004
416	sp|O75347|TBCA_HUMAN	HUMAN	Tubulin-specific chaperone A OS=Homo sapiens GN=TBCA PE=1 SV=3	17.26	17.35	1	9	62.04000115
417	sp|P12532|KCRU_HUMAN	HUMAN	Creatine kinase U-type, mitochondrial OS=Homo sapiens GN=CKMT1A PE=1 SV=1	17.22	19.92	1	10	39.32999969
418	sp|Q9P0L0|VAPA_HUMAN	HUMAN	Vesicle-associated membrane protein-associated protein A OS=Homo sapiens GN=VAPA PE=1 SV=3	17.21	17.39	1	10	36.14000082
419	sp|P55884|EIF3B_HUMAN	HUMAN	Eukaryotic translation initiation factor 3 subunit B OS=Homo sapiens GN=EIF3B PE=1 SV=3	17.2	17.37	1	9	18.43000054
420	sp|Q9NQR4|NIT2_HUMAN	HUMAN	Omega-amidase NIT2 OS=Homo sapiens GN=NIT2 PE=1 SV=1	17.14	17.21	1	8	46.00999951
421	sp|P29373|RABP2_HUMAN	HUMAN	Cellular retinoic acid-binding protein 2 OS=Homo sapiens GN=CRABP2 PE=1 SV=2	17.08	17.12	1	10	68.12000275
422	sp|P24539|AT5F1_HUMAN	HUMAN	ATP synthase F(0) complex subunit B1, mitochondrial OS=Homo sapiens GN=ATP5F1 PE=1 SV=2	17.07	17.16	1	11	41.40999913
423	sp|Q9UJZ1|STML2_HUMAN	HUMAN	Stomatin-like protein 2, mitochondrial OS=Homo sapiens GN=STOML2 PE=1 SV=1	17.05	17.32	1	11	32.8700006
424	sp|P20073|ANXA7_HUMAN	HUMAN	Annexin A7 OS=Homo sapiens GN=ANXA7 PE=1 SV=3	17.03	17.26	1	11	24.3900001
425	sp|Q96SQ9|CP2S1_HUMAN	HUMAN	Cytochrome P450 2S1 OS=Homo sapiens GN=CYP2S1 PE=1 SV=2	17.02	17.07	1	9	21.43000066
426	sp|Q96HC4|PDLI5_HUMAN	HUMAN	PDZ and LIM domain protein 5 OS=Homo sapiens GN=PDLIM5 PE=1 SV=5	17	17.2	1	10	25.17000139
427	sp|O60506|HNRPQ_HUMAN	HUMAN	Heterogeneous nuclear ribonucleoprotein Q OS=Homo sapiens GN=SYNCRIP PE=1 SV=2	16.98	17.09	1	11	16.36999995
428	sp|Q96FW1|OTUB1_HUMAN	HUMAN	Ubiquitin thioesterase OTUB1 OS=Homo sapiens GN=OTUB1 PE=1 SV=2	16.95	16.99	1	9	36.89999878
429	sp|P52597|HNRPF_HUMAN	HUMAN	Heterogeneous nuclear ribonucleoprotein F OS=Homo sapiens GN=HNRNPF PE=1 SV=3	16.94	17.05	1	10	28.92000079
430	sp|P26599|PTBP1_HUMAN	HUMAN	Polypyrimidine tract-binding protein 1 OS=Homo sapiens GN=PTBP1 PE=1 SV=1	16.91	17.05	1	11	25.24000108
431	sp|P19224|UD16_HUMAN	HUMAN	UDP-glucuronosyltransferase 1-6 OS=Homo sapiens GN=UGT1A6 PE=1 SV=2	16.9	17.04	1	12	20.67999989
432	sp|P60660|MYL6_HUMAN	HUMAN	Myosin light polypeptide 6 OS=Homo sapiens GN=MYL6 PE=1 SV=2	16.8	16.84	1	14	66.22999907
433	sp|P00492|HPRT_HUMAN	HUMAN	Hypoxanthine-guanine phosphoribosyltransferase OS=Homo sapiens GN=HPRT1 PE=1 SV=2	16.77	16.82	1	9	58.7199986
434	sp|P49915|GUAA_HUMAN	HUMAN	GMP synthase [glutamine-hydrolyzing] OS=Homo sapiens GN=GMPS PE=1 SV=1	16.74	17.01	1	9	18.46999973
435	sp|Q9BSH5|HDHD3_HUMAN	HUMAN	Haloacid dehalogenase-like hydrolase domain-containing protein 3 OS=Homo sapiens GN=HDHD3 PE=1 SV=1	16.73	16.8	1	10	51.78999901
436	sp|P61106|RAB14_HUMAN	HUMAN	Ras-related protein Rab-14 OS=Homo sapiens GN=RAB14 PE=1 SV=4	16.7	19.08	1	13	69.77000237
437	sp|Q12907|LMAN2_HUMAN	HUMAN	Vesicular integral-membrane protein VIP36 OS=Homo sapiens GN=LMAN2 PE=1 SV=1	16.68	16.82	1	10	32.01999962
438	sp|Q12797|ASPH_HUMAN	HUMAN	Aspartyl/asparaginyl beta-hydroxylase OS=Homo sapiens GN=ASPH PE=1 SV=3	16.65	16.79	1	8	19.6600005
439	sp|Q9Y2Z0|SGT1_HUMAN	HUMAN	Protein SGT1 homolog OS=Homo sapiens GN=SUGT1 PE=1 SV=3	16.64	16.85	1	9	34.25000012
440	sp|P09601|HMOX1_HUMAN	HUMAN	Heme oxygenase 1 OS=Homo sapiens GN=HMOX1 PE=1 SV=1	16.6	16.68	1	8	41.67000055
441	sp|Q56VL3|OCAD2_HUMAN	HUMAN	OCIA domain-containing protein 2 OS=Homo sapiens GN=OCIAD2 PE=1 SV=1	16.47	16.53	1	10	53.89999747
442	sp|P22307|NLTP_HUMAN	HUMAN	Non-specific lipid-transfer protein OS=Homo sapiens GN=SCP2 PE=1 SV=2	16.45	16.51	1	10	17.91999936
443	sp|P56537|IF6_HUMAN	HUMAN	Eukaryotic translation initiation factor 6 OS=Homo sapiens GN=EIF6 PE=1 SV=1	16.43	16.44	1	11	50.6099999
444	sp|O95336|6PGL_HUMAN	HUMAN	6-phosphogluconolactonase OS=Homo sapiens GN=PGLS PE=1 SV=2	16.41	16.46	1	9	49.21999872
445	sp|P84077|ARF1_HUMAN	HUMAN	ADP-ribosylation factor 1 OS=Homo sapiens GN=ARF1 PE=1 SV=2	16.39	16.44	2	11	50.83000064
446	sp|Q16851|UGPA_HUMAN	HUMAN	UTP--glucose-1-phosphate uridylyltransferase OS=Homo sapiens GN=UGP2 PE=1 SV=5	16.38	16.52	1	9	23.02999943
447	sp|Q9UBT2|SAE2_HUMAN	HUMAN	SUMO-activating enzyme subunit 2 OS=Homo sapiens GN=UBA2 PE=1 SV=2	16.35	16.46	1	9	17.4999997
448	sp|Q92597|NDRG1_HUMAN	HUMAN	Protein NDRG1 OS=Homo sapiens GN=NDRG1 PE=1 SV=1	16.35	16.36	1	16	46.95000052
449	sp|Q9H4G0|E41L1_HUMAN	HUMAN	Band 4.1-like protein 1 OS=Homo sapiens GN=EPB41L1 PE=1 SV=2	16.34	16.47	1	9	15.88999927
450	sp|P13798|ACPH_HUMAN	HUMAN	Acylamino-acid-releasing enzyme OS=Homo sapiens GN=APEH PE=1 SV=4	16.32	16.48	1	10	18.8500002
451	sp|P31689|DNJA1_HUMAN	HUMAN	DnaJ homolog subfamily A member 1 OS=Homo sapiens GN=DNAJA1 PE=1 SV=2	16.32	16.42	1	9	32.24000037
452	sp|Q9NUJ1|ABHDA_HUMAN	HUMAN	Mycophenolic acid acyl-glucuronide esterase, mitochondrial OS=Homo sapiens GN=ABHD10 PE=1 SV=1	16.28	16.38	1	10	37.58000135
453	sp|P52292|IMA1_HUMAN	HUMAN	Importin subunit alpha-1 OS=Homo sapiens GN=KPNA2 PE=1 SV=1	16.27	16.32	1	10	18.52999926
454	sp|P47756|CAPZB_HUMAN	HUMAN	F-actin-capping protein subunit beta OS=Homo sapiens GN=CAPZB PE=1 SV=4	16.26	16.32	1	9	39.35000002
455	sp|P02774|VTDB_HUMAN	HUMAN	Vitamin D-binding protein OS=Homo sapiens GN=GC PE=1 SV=1	16.23	16.25	1	15	12.65999973
456	sp|P62136|PP1A_HUMAN	HUMAN	Serine/threonine-protein phosphatase PP1-alpha catalytic subunit OS=Homo sapiens GN=PPP1CA PE=1 SV=1	16.18	16.23	1	9	34.85000134
457	sp|P08708|RS17_HUMAN	HUMAN	40S ribosomal protein S17 OS=Homo sapiens GN=RPS17 PE=1 SV=2	16.18	16.19	1	10	60.00000238
458	sp|P09972|ALDOC_HUMAN	HUMAN	Fructose-bisphosphate aldolase C OS=Homo sapiens GN=ALDOC PE=1 SV=2	16.17	31.18	1	24	48.62999916
459	sp|Q13126|MTAP_HUMAN	HUMAN	S-methyl-5'-thioadenosine phosphorylase OS=Homo sapiens GN=MTAP PE=1 SV=2	16.14	16.32	1	9	34.97999907
460	sp|Q16795|NDUA9_HUMAN	HUMAN	NADH dehydrogenase [ubiquinone] 1 alpha subcomplex subunit 9, mitochondrial OS=Homo sapiens GN=NDUFA9 PE=1 SV=2	16.13	16.19	1	12	33.68999958
461	sp|P53992|SC24C_HUMAN	HUMAN	Protein transport protein Sec24C OS=Homo sapiens GN=SEC24C PE=1 SV=3	16.04	16.17	1	9	12.52000034
462	sp|Q9Y6C9|MTCH2_HUMAN	HUMAN	Mitochondrial carrier homolog 2 OS=Homo sapiens GN=MTCH2 PE=1 SV=1	16	16.28	1	8	37.61999905
463	sp|Q9Y3F4|STRAP_HUMAN	HUMAN	Serine-threonine kinase receptor-associated protein OS=Homo sapiens GN=STRAP PE=1 SV=1	15.97	16.06	1	8	36.00000143
464	sp|P25789|PSA4_HUMAN	HUMAN	Proteasome subunit alpha type-4 OS=Homo sapiens GN=PSMA4 PE=1 SV=1	15.93	15.97	1	8	40.23000002
465	sp|P62805|H4_HUMAN	HUMAN	Histone H4 OS=Homo sapiens GN=HIST1H4A PE=1 SV=2	15.92	15.96	1	10	52.42999792
466	sp|P30043|BLVRB_HUMAN	HUMAN	Flavin reductase (NADPH) OS=Homo sapiens GN=BLVRB PE=1 SV=3	15.89	15.92	1	9	56.30999804
467	sp|P35998|PRS7_HUMAN	HUMAN	26S protease regulatory subunit 7 OS=Homo sapiens GN=PSMC2 PE=1 SV=3	15.87	16.05	1	9	23.09000045
468	sp|Q13423|NNTM_HUMAN	HUMAN	NAD(P) transhydrogenase, mitochondrial OS=Homo sapiens GN=NNT PE=1 SV=3	15.84	16.09	1	9	9.944999963
469	sp|P61019|RAB2A_HUMAN	HUMAN	Ras-related protein Rab-2A OS=Homo sapiens GN=RAB2A PE=1 SV=1	15.8	15.93	1	9	45.75000107
470	sp|P30086|PEBP1_HUMAN	HUMAN	Phosphatidylethanolamine-binding protein 1 OS=Homo sapiens GN=PEBP1 PE=1 SV=3	15.8	15.84	1	9	66.31000042
471	sp|P23588|IF4B_HUMAN	HUMAN	Eukaryotic translation initiation factor 4B OS=Homo sapiens GN=EIF4B PE=1 SV=2	15.78	15.9	1	9	18.98999959
472	sp|P16422|EPCAM_HUMAN	HUMAN	Epithelial cell adhesion molecule OS=Homo sapiens GN=EPCAM PE=1 SV=2	15.73	15.79	1	18	37.90000081
473	sp|P62195|PRS8_HUMAN	HUMAN	26S protease regulatory subunit 8 OS=Homo sapiens GN=PSMC5 PE=1 SV=1	15.71	15.99	1	10	30.30000031
474	sp|P55209|NP1L1_HUMAN	HUMAN	Nucleosome assembly protein 1-like 1 OS=Homo sapiens GN=NAP1L1 PE=1 SV=1	15.7	17.9	1	13	39.12999928
475	sp|P61586|RHOA_HUMAN	HUMAN	Transforming protein RhoA OS=Homo sapiens GN=RHOA PE=1 SV=1	15.68	15.83	1	10	50.7799983
476	sp|P02771|FETA_HUMAN	HUMAN	Alpha-fetoprotein OS=Homo sapiens GN=AFP PE=1 SV=1	15.65	15.9	1	9	15.2700007
477	sp|P62249|RS16_HUMAN	HUMAN	40S ribosomal protein S16 OS=Homo sapiens GN=RPS16 PE=1 SV=2	15.61	15.75	1	11	51.37000084
478	sp|Q9Y3B3|TMED7_HUMAN	HUMAN	Transmembrane emp24 domain-containing protein 7 OS=Homo sapiens GN=TMED7 PE=1 SV=2	15.6	15.65	1	9	33.4800005
479	sp|O60547|GMDS_HUMAN	HUMAN	GDP-mannose 4,6 dehydratase OS=Homo sapiens GN=GMDS PE=1 SV=1	15.53	15.59	1	8	27.68999934
480	sp|P12830|CADH1_HUMAN	HUMAN	Cadherin-1 OS=Homo sapiens GN=CDH1 PE=1 SV=3	15.53	15.57	1	8	11.21999994
481	sp|Q6XQN6|PNCB_HUMAN	HUMAN	Nicotinate phosphoribosyltransferase OS=Homo sapiens GN=NAPRT PE=1 SV=2	15.52	15.62	1	8	21.37999982
482	sp|Q9NX63|MIC19_HUMAN	HUMAN	MICOS complex subunit MIC19 OS=Homo sapiens GN=CHCHD3 PE=1 SV=1	15.5	15.67	1	10	37.00000048
483	sp|Q9Y5K6|CD2AP_HUMAN	HUMAN	CD2-associated protein OS=Homo sapiens GN=CD2AP PE=1 SV=1	15.43	15.64	1	9	18.94000024
484	sp|P10606|COX5B_HUMAN	HUMAN	Cytochrome c oxidase subunit 5B, mitochondrial OS=Homo sapiens GN=COX5B PE=1 SV=2	15.42	15.52	1	11	43.41000021
485	sp|P49591|SYSC_HUMAN	HUMAN	Serine--tRNA ligase, cytoplasmic OS=Homo sapiens GN=SARS PE=1 SV=3	15.41	15.55	1	8	21.60000056
486	sp|P55145|MANF_HUMAN	HUMAN	Mesencephalic astrocyte-derived neurotrophic factor OS=Homo sapiens GN=MANF PE=1 SV=3	15.39	16.41	1	12	51.64999962
487	sp|Q9H910|HN1L_HUMAN	HUMAN	Hematological and neurological expressed 1-like protein OS=Homo sapiens GN=HN1L PE=1 SV=1	15.38	15.49	1	8	49.47000146
488	sp|Q969X5|ERGI1_HUMAN	HUMAN	Endoplasmic reticulum-Golgi intermediate compartment protein 1 OS=Homo sapiens GN=ERGIC1 PE=1 SV=1	15.31	15.59	1	9	35.51999927
489	sp|P17066|HSP76_HUMAN	HUMAN	Heat shock 70 kDa protein 6 OS=Homo sapiens GN=HSPA6 PE=1 SV=2	15.24	43.06	1	29	37.00999916
490	sp|P43487|RANG_HUMAN	HUMAN	Ran-specific GTPase-activating protein OS=Homo sapiens GN=RANBP1 PE=1 SV=1	15.22	15.49	1	9	63.67999911
491	sp|Q13442|HAP28_HUMAN	HUMAN	28 kDa heat- and acid-stable phosphoprotein OS=Homo sapiens GN=PDAP1 PE=1 SV=1	15.21	15.29	1	10	39.23000097
492	sp|P50213|IDH3A_HUMAN	HUMAN	Isocitrate dehydrogenase [NAD] subunit alpha, mitochondrial OS=Homo sapiens GN=IDH3A PE=1 SV=1	15.2	15.33	1	9	31.15000129
493	sp|P36542|ATPG_HUMAN	HUMAN	ATP synthase subunit gamma, mitochondrial OS=Homo sapiens GN=ATP5C1 PE=1 SV=1	15.19	15.29	1	8	27.18000114
494	sp|P54886|P5CS_HUMAN	HUMAN	Delta-1-pyrroline-5-carboxylate synthase OS=Homo sapiens GN=ALDH18A1 PE=1 SV=2	15.18	15.34	1	8	13.2100001
495	sp|P26373|RL13_HUMAN	HUMAN	60S ribosomal protein L13 OS=Homo sapiens GN=RPL13 PE=1 SV=4	15.17	15.3	1	8	33.6499989
496	sp|P08574|CY1_HUMAN	HUMAN	Cytochrome c1, heme protein, mitochondrial OS=Homo sapiens GN=CYC1 PE=1 SV=3	15.17	15.26	1	14	37.2299999
497	sp|Q16836|HCDH_HUMAN	HUMAN	Hydroxyacyl-coenzyme A dehydrogenase, mitochondrial OS=Homo sapiens GN=HADH PE=1 SV=3	15.13	15.24	1	8	30.88999987
498	sp|Q00839|HNRPU_HUMAN	HUMAN	Heterogeneous nuclear ribonucleoprotein U OS=Homo sapiens GN=HNRNPU PE=1 SV=6	15.12	15.44	1	8	14.18000013
499	sp|Q15738|NSDHL_HUMAN	HUMAN	Sterol-4-alpha-carboxylate 3-dehydrogenase, decarboxylating OS=Homo sapiens GN=NSDHL PE=1 SV=2	15.11	15.53	1	8	27.88000107
500	sp|P61254|RL26_HUMAN	HUMAN	60S ribosomal protein L26 OS=Homo sapiens GN=RPL26 PE=1 SV=1	15.1	15.19	1	10	48.28000069
501	sp|P10515|ODP2_HUMAN	HUMAN	Dihydrolipoyllysine-residue acetyltransferase component of pyruvate dehydrogenase complex, mitochondrial OS=Homo sapiens GN=DLAT PE=1 SV=3	15.03	15.18	1	9	19.00999993
502	sp|P61026|RAB10_HUMAN	HUMAN	Ras-related protein Rab-10 OS=Homo sapiens GN=RAB10 PE=1 SV=1	14.95	19.55	1	12	57.49999881
503	sp|O75947|ATP5H_HUMAN	HUMAN	ATP synthase subunit d, mitochondrial OS=Homo sapiens GN=ATP5H PE=1 SV=3	14.95	15.07	1	12	60.25000215
504	sp|P49321|NASP_HUMAN	HUMAN	Nuclear autoantigenic sperm protein OS=Homo sapiens GN=NASP PE=1 SV=2	14.94	15.05	1	7	12.06
505	sp|Q9H444|CHM4B_HUMAN	HUMAN	Charged multivesicular body protein 4b OS=Homo sapiens GN=CHMP4B PE=1 SV=1	14.87	14.96	1	10	42.41000116
506	sp|Q02218|ODO1_HUMAN	HUMAN	2-oxoglutarate dehydrogenase, mitochondrial OS=Homo sapiens GN=OGDH PE=1 SV=3	14.85	15.61	1	8	11.05000004
507	sp|Q92499|DDX1_HUMAN	HUMAN	ATP-dependent RNA helicase DDX1 OS=Homo sapiens GN=DDX1 PE=1 SV=2	14.85	14.95	1	8	14.7300005
508	sp|P05388|RLA0_HUMAN	HUMAN	60S acidic ribosomal protein P0 OS=Homo sapiens GN=RPLP0 PE=1 SV=1	14.83	15.17	1	8	35.01999974
509	sp|P00403|COX2_HUMAN	HUMAN	Cytochrome c oxidase subunit 2 OS=Homo sapiens GN=MT-CO2 PE=1 SV=1	14.83	14.89	1	10	36.55999899
510	sp|P29966|MARCS_HUMAN	HUMAN	Myristoylated alanine-rich C-kinase substrate OS=Homo sapiens GN=MARCKS PE=1 SV=4	14.8	14.9	1	8	38.24999928
511	sp|P51970|NDUA8_HUMAN	HUMAN	NADH dehydrogenase [ubiquinone] 1 alpha subcomplex subunit 8 OS=Homo sapiens GN=NDUFA8 PE=1 SV=3	14.8	14.88	1	9	58.7199986
512	sp|Q9Y624|JAM1_HUMAN	HUMAN	Junctional adhesion molecule A OS=Homo sapiens GN=F11R PE=1 SV=1	14.77	14.93	1	11	40.79999924
513	sp|Q01469|FABP5_HUMAN	HUMAN	Fatty acid-binding protein, epidermal OS=Homo sapiens GN=FABP5 PE=1 SV=3	14.74	14.81	1	8	70.3700006
514	sp|Q15149|PLEC_HUMAN	HUMAN	Plectin OS=Homo sapiens GN=PLEC PE=1 SV=3	14.72	15.32	1	7	2.050000057
515	sp|P19105|ML12A_HUMAN	HUMAN	Myosin regulatory light chain 12A OS=Homo sapiens GN=MYL12A PE=1 SV=2	14.71	14.75	2	10	50.88000298
516	sp|P05534|1A24_HUMAN	HUMAN	HLA class I histocompatibility antigen, A-24 alpha chain OS=Homo sapiens GN=HLA-A PE=1 SV=2	14.7	14.79	1	8	32.6000005
517	sp|P06493|CDK1_HUMAN	HUMAN	Cyclin-dependent kinase 1 OS=Homo sapiens GN=CDK1 PE=1 SV=3	14.66	14.88	1	8	22.90000021
518	sp|P83731|RL24_HUMAN	HUMAN	60S ribosomal protein L24 OS=Homo sapiens GN=RPL24 PE=1 SV=1	14.63	14.79	1	7	35.0300014
519	sp|P04080|CYTB_HUMAN	HUMAN	Cystatin-B OS=Homo sapiens GN=CSTB PE=1 SV=2	14.63	14.73	1	13	94.9000001
520	sp|P40925|MDHC_HUMAN	HUMAN	Malate dehydrogenase, cytoplasmic OS=Homo sapiens GN=MDH1 PE=1 SV=4	14.6	14.72	1	7	24.54999983
521	sp|P27708|PYR1_HUMAN	HUMAN	CAD protein OS=Homo sapiens GN=CAD PE=1 SV=3	14.54	14.86	1	8	4.853999987
522	sp|Q15942|ZYX_HUMAN	HUMAN	Zyxin OS=Homo sapiens GN=ZYX PE=1 SV=1	14.54	14.79	1	8	19.05999929
523	sp|O75489|NDUS3_HUMAN	HUMAN	NADH dehydrogenase [ubiquinone] iron-sulfur protein 3, mitochondrial OS=Homo sapiens GN=NDUFS3 PE=1 SV=1	14.49	14.62	1	8	37.5
524	sp|P17980|PRS6A_HUMAN	HUMAN	26S protease regulatory subunit 6A OS=Homo sapiens GN=PSMC3 PE=1 SV=3	14.43	14.46	1	8	24.36999977
525	sp|P05166|PCCB_HUMAN	HUMAN	Propionyl-CoA carboxylase beta chain, mitochondrial OS=Homo sapiens GN=PCCB PE=1 SV=3	14.42	14.44	1	7	20.40999979
526	sp|P36776|LONM_HUMAN	HUMAN	Lon protease homolog, mitochondrial OS=Homo sapiens GN=LONP1 PE=1 SV=2	14.4	14.6	1	8	11.37000024
527	sp|Q04917|1433F_HUMAN	HUMAN	14-3-3 protein eta OS=Homo sapiens GN=YWHAH PE=1 SV=4	14.39	22.36	1	18	52.02999711
528	sp|Q99536|VAT1_HUMAN	HUMAN	Synaptic vesicle membrane protein VAT-1 homolog OS=Homo sapiens GN=VAT1 PE=1 SV=2	14.39	14.6	1	7	24.68000054
529	sp|P42167|LAP2B_HUMAN	HUMAN	Lamina-associated polypeptide 2, isoforms beta/gamma OS=Homo sapiens GN=TMPO PE=1 SV=2	14.39	14.46	1	8	26.21000111
530	sp|Q02878|RL6_HUMAN	HUMAN	60S ribosomal protein L6 OS=Homo sapiens GN=RPL6 PE=1 SV=3	14.37	14.6	1	7	23.96000028
531	sp|Q9NR28|DBLOH_HUMAN	HUMAN	Diablo homolog, mitochondrial OS=Homo sapiens GN=DIABLO PE=1 SV=1	14.35	14.42	1	10	32.64000118
532	sp|P19404|NDUV2_HUMAN	HUMAN	NADH dehydrogenase [ubiquinone] flavoprotein 2, mitochondrial OS=Homo sapiens GN=NDUFV2 PE=1 SV=2	14.31	14.37	1	7	38.15000057
533	sp|P02788|TRFL_HUMAN	HUMAN	Lactotransferrin OS=Homo sapiens GN=LTF PE=1 SV=6	14.3	14.4	1	13	12.96000034
534	sp|P30085|KCY_HUMAN	HUMAN	UMP-CMP kinase OS=Homo sapiens GN=CMPK1 PE=1 SV=3	14.26	14.28	1	7	44.9000001
535	sp|O43242|PSMD3_HUMAN	HUMAN	26S proteasome non-ATPase regulatory subunit 3 OS=Homo sapiens GN=PSMD3 PE=1 SV=2	14.23	14.44	1	7	16.67000055
536	sp|Q9UBS4|DJB11_HUMAN	HUMAN	DnaJ homolog subfamily B member 11 OS=Homo sapiens GN=DNAJB11 PE=1 SV=1	14.22	14.42	1	8	27.64999866
537	sp|P99999|CYC_HUMAN	HUMAN	Cytochrome c OS=Homo sapiens GN=CYCS PE=1 SV=2	14.21	14.43	1	8	47.62000144
538	sp|Q9H4M9|EHD1_HUMAN	HUMAN	EH domain-containing protein 1 OS=Homo sapiens GN=EHD1 PE=1 SV=2	14.21	14.41	1	8	26.21999979
539	sp|P62879|GBB2_HUMAN	HUMAN	Guanine nucleotide-binding protein G(I)/G(S)/G(T) subunit beta-2 OS=Homo sapiens GN=GNB2 PE=1 SV=3	14.19	14.24	1	8	24.41000044
540	sp|O43776|SYNC_HUMAN	HUMAN	Asparagine--tRNA ligase, cytoplasmic OS=Homo sapiens GN=NARS PE=1 SV=1	14.17	14.3	1	7	19.15999949
541	sp|Q9UMX0|UBQL1_HUMAN	HUMAN	Ubiquilin-1 OS=Homo sapiens GN=UBQLN1 PE=1 SV=2	14.16	14.23	1	7	29.19999957
542	sp|P11717|MPRI_HUMAN	HUMAN	Cation-independent mannose-6-phosphate receptor OS=Homo sapiens GN=IGF2R PE=1 SV=3	14.11	14.39	1	8	3.733000159
543	sp|P21964|COMT_HUMAN	HUMAN	Catechol O-methyltransferase OS=Homo sapiens GN=COMT PE=1 SV=2	14.06	14.14	1	11	39.10999894
544	sp|P21912|SDHB_HUMAN	HUMAN	Succinate dehydrogenase [ubiquinone] iron-sulfur subunit, mitochondrial OS=Homo sapiens GN=SDHB PE=1 SV=3	14.05	14.19	1	9	30.36000133
545	sp|P14927|QCR7_HUMAN	HUMAN	Cytochrome b-c1 complex subunit 7 OS=Homo sapiens GN=UQCRB PE=1 SV=2	14.03	14.09	1	7	44.13999915
546	sp|P51148|RAB5C_HUMAN	HUMAN	Ras-related protein Rab-5C OS=Homo sapiens GN=RAB5C PE=1 SV=2	14.03	14.04	1	8	38.89000118
547	sp|O75436|VP26A_HUMAN	HUMAN	Vacuolar protein sorting-associated protein 26A OS=Homo sapiens GN=VPS26A PE=1 SV=2	14.02	14.14	1	8	32.10999966
548	sp|P23193|TCEA1_HUMAN	HUMAN	Transcription elongation factor A protein 1 OS=Homo sapiens GN=TCEA1 PE=1 SV=2	14.02	14.08	1	7	25.90999901
549	sp|P16070|CD44_HUMAN	HUMAN	CD44 antigen OS=Homo sapiens GN=CD44 PE=1 SV=3	14	14	1	8	10.77999994
550	sp|Q9H3R2|MUC13_HUMAN	HUMAN	Mucin-13 OS=Homo sapiens GN=MUC13 PE=1 SV=3	14	14	1	10	21.87999934
551	sp|P06454|PTMA_HUMAN	HUMAN	Prothymosin alpha OS=Homo sapiens GN=PTMA PE=1 SV=2	14	14	1	12	36.03999913
552	sp|Q9BSJ8|ESYT1_HUMAN	HUMAN	Extended synaptotagmin-1 OS=Homo sapiens GN=ESYT1 PE=1 SV=1	13.97	14.04	1	8	9.963999689
553	sp|P32322|P5CR1_HUMAN	HUMAN	Pyrroline-5-carboxylate reductase 1, mitochondrial OS=Homo sapiens GN=PYCR1 PE=1 SV=2	13.94	14.1	1	9	44.51000094
554	sp|P43686|PRS6B_HUMAN	HUMAN	26S protease regulatory subunit 6B OS=Homo sapiens GN=PSMC4 PE=1 SV=2	13.92	14.16	1	9	34.20999944
555	sp|P40429|RL13A_HUMAN	HUMAN	60S ribosomal protein L13a OS=Homo sapiens GN=RPL13A PE=1 SV=2	13.92	14.1	1	8	33.00000131
556	sp|Q9UII2|ATIF1_HUMAN	HUMAN	ATPase inhibitor, mitochondrial OS=Homo sapiens GN=ATPIF1 PE=1 SV=1	13.9	14.07	1	7	42.44999886
557	sp|P04183|KITH_HUMAN	HUMAN	Thymidine kinase, cytosolic OS=Homo sapiens GN=TK1 PE=1 SV=2	13.88	14.13	1	7	47.44000137
558	sp|Q8NFV4|ABHDB_HUMAN	HUMAN	Protein ABHD11 OS=Homo sapiens GN=ABHD11 PE=1 SV=1	13.82	13.94	1	9	26.66999996
559	sp|P62081|RS7_HUMAN	HUMAN	40S ribosomal protein S7 OS=Homo sapiens GN=RPS7 PE=1 SV=1	13.81	13.91	1	8	46.90999985
560	sp|O94919|ENDD1_HUMAN	HUMAN	Endonuclease domain-containing 1 protein OS=Homo sapiens GN=ENDOD1 PE=1 SV=2	13.8	13.85	1	9	20.2000007
561	sp|P48637|GSHB_HUMAN	HUMAN	Glutathione synthetase OS=Homo sapiens GN=GSS PE=1 SV=1	13.71	13.8	1	7	15.18999934
562	sp|Q13177|PAK2_HUMAN	HUMAN	Serine/threonine-protein kinase PAK 2 OS=Homo sapiens GN=PAK2 PE=1 SV=3	13.7	13.87	1	7	23.8499999
563	sp|P18124|RL7_HUMAN	HUMAN	60S ribosomal protein L7 OS=Homo sapiens GN=RPL7 PE=1 SV=1	13.67	13.93	1	8	29.03000116
564	sp|P31350|RIR2_HUMAN	HUMAN	Ribonucleoside-diphosphate reductase subunit M2 OS=Homo sapiens GN=RRM2 PE=1 SV=1	13.67	13.76	1	7	26.48000121
565	sp|P36871|PGM1_HUMAN	HUMAN	Phosphoglucomutase-1 OS=Homo sapiens GN=PGM1 PE=1 SV=3	13.65	14	1	7	16.36999995
566	sp|Q02978|M2OM_HUMAN	HUMAN	Mitochondrial 2-oxoglutarate/malate carrier protein OS=Homo sapiens GN=SLC25A11 PE=1 SV=3	13.62	13.74	1	9	34.07999873
567	sp|P62263|RS14_HUMAN	HUMAN	40S ribosomal protein S14 OS=Homo sapiens GN=RPS14 PE=1 SV=3	13.62	13.66	1	7	41.06000066
568	sp|O95433|AHSA1_HUMAN	HUMAN	Activator of 90 kDa heat shock protein ATPase homolog 1 OS=Homo sapiens GN=AHSA1 PE=1 SV=1	13.55	13.66	1	7	28.11000049
569	sp|O75396|SC22B_HUMAN	HUMAN	Vesicle-trafficking protein SEC22b OS=Homo sapiens GN=SEC22B PE=1 SV=4	13.52	13.59	1	7	37.67000139
570	sp|P62280|RS11_HUMAN	HUMAN	40S ribosomal protein S11 OS=Homo sapiens GN=RPS11 PE=1 SV=3	13.51	13.72	1	10	56.95999861
571	sp|P09104|ENOG_HUMAN	HUMAN	Gamma-enolase OS=Homo sapiens GN=ENO2 PE=1 SV=3	13.46	22.35	1	16	44.24000084
572	sp|Q04837|SSBP_HUMAN	HUMAN	Single-stranded DNA-binding protein, mitochondrial OS=Homo sapiens GN=SSBP1 PE=1 SV=1	13.43	13.49	1	9	60.14000177
573	sp|P39019|RS19_HUMAN	HUMAN	40S ribosomal protein S19 OS=Homo sapiens GN=RPS19 PE=1 SV=2	13.37	13.72	1	7	48.96999896
574	sp|Q16762|THTR_HUMAN	HUMAN	Thiosulfate sulfurtransferase OS=Homo sapiens GN=TST PE=1 SV=4	13.37	13.42	1	7	35.69000065
575	sp|O00469|PLOD2_HUMAN	HUMAN	Procollagen-lysine,2-oxoglutarate 5-dioxygenase 2 OS=Homo sapiens GN=PLOD2 PE=1 SV=2	13.33	13.41	1	7	13.30000013
576	sp|P04179|SODM_HUMAN	HUMAN	Superoxide dismutase [Mn], mitochondrial OS=Homo sapiens GN=SOD2 PE=1 SV=2	13.32	13.41	1	8	39.1900003
577	sp|P36952|SPB5_HUMAN	HUMAN	Serpin B5 OS=Homo sapiens GN=SERPINB5 PE=1 SV=2	13.29	13.68	1	8	25.33000112
578	sp|P63000|RAC1_HUMAN	HUMAN	Ras-related C3 botulinum toxin substrate 1 OS=Homo sapiens GN=RAC1 PE=1 SV=1	13.25	13.32	1	8	35.42000055
579	sp|O14561|ACPM_HUMAN	HUMAN	Acyl carrier protein, mitochondrial OS=Homo sapiens GN=NDUFAB1 PE=1 SV=3	13.25	13.32	1	9	36.53999865
580	sp|P42126|ECI1_HUMAN	HUMAN	Enoyl-CoA delta isomerase 1, mitochondrial OS=Homo sapiens GN=ECI1 PE=1 SV=1	13.18	13.26	1	11	31.7900002
581	sp|P53999|TCP4_HUMAN	HUMAN	Activated RNA polymerase II transcriptional coactivator p15 OS=Homo sapiens GN=SUB1 PE=1 SV=3	13.15	13.2	1	7	39.37000036
582	sp|P62906|RL10A_HUMAN	HUMAN	60S ribosomal protein L10a OS=Homo sapiens GN=RPL10A PE=1 SV=2	13.15	13.19	1	7	34.09999907
583	sp|P06756|ITAV_HUMAN	HUMAN	Integrin alpha-V OS=Homo sapiens GN=ITGAV PE=1 SV=2	13.12	13.51	1	8	9.256000072
584	sp|P48163|MAOX_HUMAN	HUMAN	NADP-dependent malic enzyme OS=Homo sapiens GN=ME1 PE=1 SV=1	13.09	13.3	1	8	18.88000071
585	sp|P55327|TPD52_HUMAN	HUMAN	Tumor protein D52 OS=Homo sapiens GN=TPD52 PE=1 SV=2	13.07	13.1	1	7	52.2300005
586	sp|Q96QK1|VPS35_HUMAN	HUMAN	Vacuolar protein sorting-associated protein 35 OS=Homo sapiens GN=VPS35 PE=1 SV=2	13.03	13.3	1	9	12.94
587	sp|Q9BW04|SARG_HUMAN	HUMAN	Specifically androgen-regulated gene protein OS=Homo sapiens GN=SARG PE=1 SV=2	13.03	13.17	1	9	20.97000033
588	sp|P50552|VASP_HUMAN	HUMAN	Vasodilator-stimulated phosphoprotein OS=Homo sapiens GN=VASP PE=1 SV=3	12.96	13.05	1	8	24.74000007
589	sp|P04899|GNAI2_HUMAN	HUMAN	Guanine nucleotide-binding protein G(i) subunit alpha-2 OS=Homo sapiens GN=GNAI2 PE=1 SV=3	12.96	13	1	6	23.65999967
590	sp|Q4VC31|CCD58_HUMAN	HUMAN	Coiled-coil domain-containing protein 58 OS=Homo sapiens GN=CCDC58 PE=1 SV=1	12.92	12.95	1	10	54.17000055
591	sp|P26885|FKBP2_HUMAN	HUMAN	Peptidyl-prolyl cis-trans isomerase FKBP2 OS=Homo sapiens GN=FKBP2 PE=1 SV=2	12.91	13	1	7	45.77000141
592	sp|P43490|NAMPT_HUMAN	HUMAN	Nicotinamide phosphoribosyltransferase OS=Homo sapiens GN=NAMPT PE=1 SV=1	12.89	12.99	1	6	15.47999978
593	sp|Q8WW12|PCNP_HUMAN	HUMAN	PEST proteolytic signal-containing nuclear protein OS=Homo sapiens GN=PCNP PE=1 SV=2	12.88	12.91	1	7	46.63000107
594	sp|Q99880|H2B1L_HUMAN	HUMAN	Histone H2B type 1-L OS=Homo sapiens GN=HIST1H2BL PE=1 SV=3	12.87	13.01	8	13	41.26999974
595	sp|Q9UDY2|ZO2_HUMAN	HUMAN	Tight junction protein ZO-2 OS=Homo sapiens GN=TJP2 PE=1 SV=2	12.85	13.11	1	8	9.160000086
596	sp|O15438|MRP3_HUMAN	HUMAN	Canalicular multispecific organic anion transporter 2 OS=Homo sapiens GN=ABCC3 PE=1 SV=3	12.8	12.9	1	6	5.762999877
597	sp|O14980|XPO1_HUMAN	HUMAN	Exportin-1 OS=Homo sapiens GN=XPO1 PE=1 SV=1	12.79	12.9	1	6	7.842999697
598	sp|Q9BVK6|TMED9_HUMAN	HUMAN	Transmembrane emp24 domain-containing protein 9 OS=Homo sapiens GN=TMED9 PE=1 SV=2	12.74	15.78	1	10	32.76999891
599	sp|P20340|RAB6A_HUMAN	HUMAN	Ras-related protein Rab-6A OS=Homo sapiens GN=RAB6A PE=1 SV=3	12.71	15.24	1	10	44.71000135
600	sp|P48506|GSH1_HUMAN	HUMAN	Glutamate--cysteine ligase catalytic subunit OS=Homo sapiens GN=GCLC PE=1 SV=2	12.65	12.81	1	6	14.2900005
601	sp|Q9UHX1|PUF60_HUMAN	HUMAN	Poly(U)-binding-splicing factor PUF60 OS=Homo sapiens GN=PUF60 PE=1 SV=1	12.64	12.73	1	7	19.85999942
602	sp|Q07020|RL18_HUMAN	HUMAN	60S ribosomal protein L18 OS=Homo sapiens GN=RPL18 PE=1 SV=2	12.63	12.7	1	6	38.29999864
603	sp|P15559|NQO1_HUMAN	HUMAN	NAD(P)H dehydrogenase [quinone] 1 OS=Homo sapiens GN=NQO1 PE=1 SV=1	12.63	12.65	1	7	25.18000007
604	sp|P19823|ITIH2_HUMAN	HUMAN	Inter-alpha-trypsin inhibitor heavy chain H2 OS=Homo sapiens GN=ITIH2 PE=1 SV=2	12.61	12.77	1	8	7.610999793
605	sp|P61088|UBE2N_HUMAN	HUMAN	Ubiquitin-conjugating enzyme E2 N OS=Homo sapiens GN=UBE2N PE=1 SV=1	12.56	12.68	1	8	51.3199985
606	sp|P36957|ODO2_HUMAN	HUMAN	Dihydrolipoyllysine-residue succinyltransferase component of 2-oxoglutarate dehydrogenase complex, mitochondrial OS=Homo sapiens GN=DLST PE=1 SV=4	12.56	12.65	1	8	18.97999942
607	sp|P04632|CPNS1_HUMAN	HUMAN	Calpain small subunit 1 OS=Homo sapiens GN=CAPNS1 PE=1 SV=1	12.55	12.58	1	6	49.25000072
608	sp|Q96C01|F136A_HUMAN	HUMAN	Protein FAM136A OS=Homo sapiens GN=FAM136A PE=1 SV=1	12.54	12.62	1	8	55.07000089
609	sp|P31946|1433B_HUMAN	HUMAN	14-3-3 protein beta/alpha OS=Homo sapiens GN=YWHAB PE=1 SV=3	12.49	24.62	1	25	55.27999997
610	sp|P20290|BTF3_HUMAN	HUMAN	Transcription factor BTF3 OS=Homo sapiens GN=BTF3 PE=1 SV=1	12.47	12.54	1	7	40.7799989
611	sp|Q92734|TFG_HUMAN	HUMAN	Protein TFG OS=Homo sapiens GN=TFG PE=1 SV=2	12.46	12.8	1	10	24.50000048
612	sp|O15382|BCAT2_HUMAN	HUMAN	Branched-chain-amino-acid aminotransferase, mitochondrial OS=Homo sapiens GN=BCAT2 PE=1 SV=2	12.44	12.53	1	8	25.76999962
613	sp|Q15435|PP1R7_HUMAN	HUMAN	Protein phosphatase 1 regulatory subunit 7 OS=Homo sapiens GN=PPP1R7 PE=1 SV=1	12.42	12.48	1	9	23.61000031
614	sp|Q7L1Q6|BZW1_HUMAN	HUMAN	Basic leucine zipper and W2 domain-containing protein 1 OS=Homo sapiens GN=BZW1 PE=1 SV=1	12.36	12.56	1	8	15.03999978
615	sp|P62277|RS13_HUMAN	HUMAN	40S ribosomal protein S13 OS=Homo sapiens GN=RPS13 PE=1 SV=2	12.36	12.44	1	7	43.70999932
616	sp|Q8NBJ7|SUMF2_HUMAN	HUMAN	Sulfatase-modifying factor 2 OS=Homo sapiens GN=SUMF2 PE=1 SV=2	12.35	12.42	1	8	24.92000014
617	sp|P05165|PCCA_HUMAN	HUMAN	Propionyl-CoA carboxylase alpha chain, mitochondrial OS=Homo sapiens GN=PCCA PE=1 SV=4	12.32	12.57	1	7	13.74000013
618	sp|Q11201|SIA4A_HUMAN	HUMAN	CMP-N-acetylneuraminate-beta-galactosamide-alpha-2,3-sialyltransferase 1 OS=Homo sapiens GN=ST3GAL1 PE=2 SV=1	12.32	12.39	1	7	19.1200003
619	sp|P33176|KINH_HUMAN	HUMAN	Kinesin-1 heavy chain OS=Homo sapiens GN=KIF5B PE=1 SV=1	12.3	12.41	1	6	9.449999779
620	sp|P17174|AATC_HUMAN	HUMAN	Aspartate aminotransferase, cytoplasmic OS=Homo sapiens GN=GOT1 PE=1 SV=3	12.28	12.35	1	6	26.39000118
621	sp|O15144|ARPC2_HUMAN	HUMAN	Actin-related protein 2/3 complex subunit 2 OS=Homo sapiens GN=ARPC2 PE=1 SV=1	12.26	12.42	1	8	23.99999946
622	sp|P0C0L5|CO4B_HUMAN	HUMAN	Complement C4-B OS=Homo sapiens GN=C4B PE=1 SV=2	12.26	12.39	2	9	4.300000146
623	sp|P09651|ROA1_HUMAN	HUMAN	Heterogeneous nuclear ribonucleoprotein A1 OS=Homo sapiens GN=HNRNPA1 PE=1 SV=5	12.2	15.52	1	10	29.03000116
624	sp|Q9UBE0|SAE1_HUMAN	HUMAN	SUMO-activating enzyme subunit 1 OS=Homo sapiens GN=SAE1 PE=1 SV=1	12.2	12.29	1	6	26.01000071
625	sp|P10412|H14_HUMAN	HUMAN	Histone H1.4 OS=Homo sapiens GN=HIST1H1E PE=1 SV=2	12.2	12.28	1	6	22.83000052
626	sp|Q5JTV8|TOIP1_HUMAN	HUMAN	Torsin-1A-interacting protein 1 OS=Homo sapiens GN=TOR1AIP1 PE=1 SV=2	12.2	12.26	1	7	16.47000015
627	sp|P14854|CX6B1_HUMAN	HUMAN	Cytochrome c oxidase subunit 6B1 OS=Homo sapiens GN=COX6B1 PE=1 SV=2	12.19	12.26	1	7	74.41999912
628	sp|P07919|QCR6_HUMAN	HUMAN	Cytochrome b-c1 complex subunit 6, mitochondrial OS=Homo sapiens GN=UQCRH PE=1 SV=2	12.19	12.25	1	7	73.62999916
629	sp|P39748|FEN1_HUMAN	HUMAN	Flap endonuclease 1 OS=Homo sapiens GN=FEN1 PE=1 SV=1	12.14	12.2	1	6	23.68000001
630	sp|Q14376|GALE_HUMAN	HUMAN	UDP-glucose 4-epimerase OS=Homo sapiens GN=GALE PE=1 SV=2	12.12	12.13	1	6	25.56999922
631	sp|P18859|ATP5J_HUMAN	HUMAN	ATP synthase-coupling factor 6, mitochondrial OS=Homo sapiens GN=ATP5J PE=1 SV=1	12.09	12.09	1	11	57.41000175
632	sp|P47813|IF1AX_HUMAN	HUMAN	Eukaryotic translation initiation factor 1A, X-chromosomal OS=Homo sapiens GN=EIF1AX PE=1 SV=2	12.06	12.13	1	7	38.89000118
633	sp|Q9UKK9|NUDT5_HUMAN	HUMAN	ADP-sugar pyrophosphatase OS=Homo sapiens GN=NUDT5 PE=1 SV=1	12.04	12.04	1	6	39.7300005
634	sp|P02787|TRFE_HUMAN	HUMAN	Serotransferrin OS=Homo sapiens GN=TF PE=1 SV=3	12.01	13.69	1	9	9.025999904
635	sp|P62633|CNBP_HUMAN	HUMAN	Cellular nucleic acid-binding protein OS=Homo sapiens GN=CNBP PE=1 SV=1	12.01	12.01	1	7	41.80999994
636	sp|Q9UK76|HN1_HUMAN	HUMAN	Hematological and neurological expressed 1 protein OS=Homo sapiens GN=HN1 PE=1 SV=3	12	12	1	6	64.93999958
637	sp|P09669|COX6C_HUMAN	HUMAN	Cytochrome c oxidase subunit 6C OS=Homo sapiens GN=COX6C PE=1 SV=2	12	12	1	6	49.32999909
638	sp|Q15185|TEBP_HUMAN	HUMAN	Prostaglandin E synthase 3 OS=Homo sapiens GN=PTGES3 PE=1 SV=1	11.99	12.07	1	7	43.13000143
639	sp|P31949|S10AB_HUMAN	HUMAN	Protein S100-A11 OS=Homo sapiens GN=S100A11 PE=1 SV=2	11.96	12	1	8	52.38000154
640	sp|P61289|PSME3_HUMAN	HUMAN	Proteasome activator complex subunit 3 OS=Homo sapiens GN=PSME3 PE=1 SV=1	11.95	12.03	1	7	25.20000041
641	sp|P61086|UBE2K_HUMAN	HUMAN	Ubiquitin-conjugating enzyme E2 K OS=Homo sapiens GN=UBE2K PE=1 SV=3	11.88	12.17	1	8	46.00000083
642	sp|Q96RP9|EFGM_HUMAN	HUMAN	Elongation factor G, mitochondrial OS=Homo sapiens GN=GFM1 PE=1 SV=2	11.88	12.05	1	6	10.11999995
643	sp|P18077|RL35A_HUMAN	HUMAN	60S ribosomal protein L35a OS=Homo sapiens GN=RPL35A PE=1 SV=2	11.87	12.14	1	7	47.26999998
644	sp|P31153|METK2_HUMAN	HUMAN	S-adenosylmethionine synthase isoform type-2 OS=Homo sapiens GN=MAT2A PE=1 SV=1	11.87	12	1	5	14.42999989
645	sp|P23142|FBLN1_HUMAN	HUMAN	Fibulin-1 OS=Homo sapiens GN=FBLN1 PE=1 SV=4	11.87	12	1	6	10.37999988
646	sp|O15355|PPM1G_HUMAN	HUMAN	Protein phosphatase 1G OS=Homo sapiens GN=PPM1G PE=1 SV=1	11.84	12.01	1	8	15.74999988
647	sp|P17812|PYRG1_HUMAN	HUMAN	CTP synthase 1 OS=Homo sapiens GN=CTPS1 PE=1 SV=2	11.82	11.92	1	6	12.86000013
648	sp|P61224|RAP1B_HUMAN	HUMAN	Ras-related protein Rap-1b OS=Homo sapiens GN=RAP1B PE=1 SV=1	11.82	11.89	1	6	33.70000124
649	sp|P35914|HMGCL_HUMAN	HUMAN	Hydroxymethylglutaryl-CoA lyase, mitochondrial OS=Homo sapiens GN=HMGCL PE=1 SV=2	11.75	11.9	1	6	17.84999967
650	sp|Q15637|SF01_HUMAN	HUMAN	Splicing factor 1 OS=Homo sapiens GN=SF1 PE=1 SV=4	11.7	11.79	1	6	11.27000004
651	sp|Q9UNM6|PSD13_HUMAN	HUMAN	26S proteasome non-ATPase regulatory subunit 13 OS=Homo sapiens GN=PSMD13 PE=1 SV=2	11.69	11.91	1	6	18.35000068
652	sp|P27635|RL10_HUMAN	HUMAN	60S ribosomal protein L10 OS=Homo sapiens GN=RPL10 PE=1 SV=4	11.69	11.87	1	6	31.77999854
653	sp|P46109|CRKL_HUMAN	HUMAN	Crk-like protein OS=Homo sapiens GN=CRKL PE=1 SV=1	11.67	11.89	1	6	33.66000056
654	sp|P30533|AMRP_HUMAN	HUMAN	Alpha-2-macroglobulin receptor-associated protein OS=Homo sapiens GN=LRPAP1 PE=1 SV=1	11.67	11.86	1	6	17.37000048
655	sp|Q92520|FAM3C_HUMAN	HUMAN	Protein FAM3C OS=Homo sapiens GN=FAM3C PE=1 SV=1	11.67	11.79	1	11	33.03999901
656	sp|P33316|DUT_HUMAN	HUMAN	Deoxyuridine 5'-triphosphate nucleotidohydrolase, mitochondrial OS=Homo sapiens GN=DUT PE=1 SV=4	11.64	11.69	1	6	33.32999945
657	sp|P46777|RL5_HUMAN	HUMAN	60S ribosomal protein L5 OS=Homo sapiens GN=RPL5 PE=1 SV=3	11.63	11.72	1	5	17.84999967
658	sp|P62917|RL8_HUMAN	HUMAN	60S ribosomal protein L8 OS=Homo sapiens GN=RPL8 PE=1 SV=2	11.62	11.76	1	5	25.29000044
659	sp|P11177|ODPB_HUMAN	HUMAN	Pyruvate dehydrogenase E1 component subunit beta, mitochondrial OS=Homo sapiens GN=PDHB PE=1 SV=3	11.61	11.66	1	6	20.61000019
660	sp|P28070|PSB4_HUMAN	HUMAN	Proteasome subunit beta type-4 OS=Homo sapiens GN=PSMB4 PE=1 SV=4	11.6	11.64	1	6	37.88000047
661	sp|P49773|HINT1_HUMAN	HUMAN	Histidine triad nucleotide-binding protein 1 OS=Homo sapiens GN=HINT1 PE=1 SV=2	11.6	11.64	1	9	59.52000022
662	sp|O96000|NDUBA_HUMAN	HUMAN	NADH dehydrogenase [ubiquinone] 1 beta subcomplex subunit 10 OS=Homo sapiens GN=NDUFB10 PE=1 SV=3	11.59	11.67	1	7	35.46999991
663	sp|P13797|PLST_HUMAN	HUMAN	Plastin-3 OS=Homo sapiens GN=PLS3 PE=1 SV=4	11.56	18.24	1	11	20.94999999
664	sp|P12931|SRC_HUMAN	HUMAN	Proto-oncogene tyrosine-protein kinase Src OS=Homo sapiens GN=SRC PE=1 SV=3	11.53	11.7	1	8	16.4199993
665	sp|Q9Y365|PCTL_HUMAN	HUMAN	PCTP-like protein OS=Homo sapiens GN=STARD10 PE=1 SV=2	11.5	11.65	1	7	28.51999998
666	sp|Q92544|TM9S4_HUMAN	HUMAN	Transmembrane 9 superfamily member 4 OS=Homo sapiens GN=TM9SF4 PE=1 SV=2	11.48	12.27	1	7	13.70999962
667	sp|O15305|PMM2_HUMAN	HUMAN	Phosphomannomutase 2 OS=Homo sapiens GN=PMM2 PE=1 SV=1	11.47	12	1	6	25.20000041
668	sp|P49736|MCM2_HUMAN	HUMAN	DNA replication licensing factor MCM2 OS=Homo sapiens GN=MCM2 PE=1 SV=4	11.45	11.5	1	7	7.412
669	sp|P14550|AK1A1_HUMAN	HUMAN	Alcohol dehydrogenase [NADP(+)] OS=Homo sapiens GN=AKR1A1 PE=1 SV=3	11.42	11.5	1	7	30.77000082
670	sp|Q9UHB9|SRP68_HUMAN	HUMAN	Signal recognition particle subunit SRP68 OS=Homo sapiens GN=SRP68 PE=1 SV=2	11.41	11.57	1	7	13.40000033
671	sp|P23921|RIR1_HUMAN	HUMAN	Ribonucleoside-diphosphate reductase large subunit OS=Homo sapiens GN=RRM1 PE=1 SV=1	11.37	11.74	1	9	17.2999993
672	sp|Q15005|SPCS2_HUMAN	HUMAN	Signal peptidase complex subunit 2 OS=Homo sapiens GN=SPCS2 PE=1 SV=3	11.37	11.49	1	7	38.04999888
673	sp|P49006|MRP_HUMAN	HUMAN	MARCKS-related protein OS=Homo sapiens GN=MARCKSL1 PE=1 SV=2	11.33	11.36	1	8	72.31000066
674	sp|P15374|UCHL3_HUMAN	HUMAN	Ubiquitin carboxyl-terminal hydrolase isozyme L3 OS=Homo sapiens GN=UCHL3 PE=1 SV=1	11.32	11.38	1	5	28.25999856
675	sp|Q12904|AIMP1_HUMAN	HUMAN	Aminoacyl tRNA synthase complex-interacting multifunctional protein 1 OS=Homo sapiens GN=AIMP1 PE=1 SV=2	11.3	11.42	1	7	31.72999918
676	sp|Q9BQE3|TBA1C_HUMAN	HUMAN	Tubulin alpha-1C chain OS=Homo sapiens GN=TUBA1C PE=1 SV=1	11.28	34.53	1	35	51.67000294
677	sp|P18283|GPX2_HUMAN	HUMAN	Glutathione peroxidase 2 OS=Homo sapiens GN=GPX2 PE=1 SV=3	11.28	11.41	1	7	36.84000075
678	sp|P21291|CSRP1_HUMAN	HUMAN	Cysteine and glycine-rich protein 1 OS=Homo sapiens GN=CSRP1 PE=1 SV=3	11.27	11.32	1	6	46.63000107
679	sp|P55036|PSMD4_HUMAN	HUMAN	26S proteasome non-ATPase regulatory subunit 4 OS=Homo sapiens GN=PSMD4 PE=1 SV=1	11.24	11.4	1	6	23.61000031
680	sp|O75964|ATP5L_HUMAN	HUMAN	ATP synthase subunit g, mitochondrial OS=Homo sapiens GN=ATP5L PE=1 SV=3	11.24	11.27	1	6	56.30999804
681	sp|O60220|TIM8A_HUMAN	HUMAN	Mitochondrial import inner membrane translocase subunit Tim8 A OS=Homo sapiens GN=TIMM8A PE=1 SV=1	11.22	11.31	1	7	87.62999773
682	sp|O43175|SERA_HUMAN	HUMAN	D-3-phosphoglycerate dehydrogenase OS=Homo sapiens GN=PHGDH PE=1 SV=4	11.21	11.41	1	7	14.06999975
683	sp|P30626|SORCN_HUMAN	HUMAN	Sorcin OS=Homo sapiens GN=SRI PE=1 SV=1	11.19	11.28	1	6	35.35000086
684	sp|Q9BTV4|TMM43_HUMAN	HUMAN	Transmembrane protein 43 OS=Homo sapiens GN=TMEM43 PE=1 SV=1	11.18	11.35	1	8	30.25000095
685	sp|O00429|DNM1L_HUMAN	HUMAN	Dynamin-1-like protein OS=Homo sapiens GN=DNM1L PE=1 SV=2	11.18	11.28	1	6	12.7700001
686	sp|P30519|HMOX2_HUMAN	HUMAN	Heme oxygenase 2 OS=Homo sapiens GN=HMOX2 PE=1 SV=2	11.16	11.36	1	6	30.37999868
687	sp|Q6PIU2|NCEH1_HUMAN	HUMAN	Neutral cholesterol ester hydrolase 1 OS=Homo sapiens GN=NCEH1 PE=1 SV=3	11.1	11.16	1	5	19.60999966
688	sp|P08910|ABHD2_HUMAN	HUMAN	Abhydrolase domain-containing protein 2 OS=Homo sapiens GN=ABHD2 PE=2 SV=1	11.08	11.23	1	7	23.75999987
689	sp|Q96AB3|ISOC2_HUMAN	HUMAN	Isochorismatase domain-containing protein 2 OS=Homo sapiens GN=ISOC2 PE=1 SV=1	11.05	11.09	1	9	52.20000148
690	sp|P35222|CTNB1_HUMAN	HUMAN	Catenin beta-1 OS=Homo sapiens GN=CTNNB1 PE=1 SV=1	11.04	13.45	1	7	11.27000004
691	sp|O75306|NDUS2_HUMAN	HUMAN	NADH dehydrogenase [ubiquinone] iron-sulfur protein 2, mitochondrial OS=Homo sapiens GN=NDUFS2 PE=1 SV=2	11.03	11.43	1	7	19.43999976
692	sp|P67775|PP2AA_HUMAN	HUMAN	Serine/threonine-protein phosphatase 2A catalytic subunit alpha isoform OS=Homo sapiens GN=PPP2CA PE=1 SV=1	11.02	11.07	2	6	28.4799993
693	sp|P09110|THIK_HUMAN	HUMAN	3-ketoacyl-CoA thiolase, peroxisomal OS=Homo sapiens GN=ACAA1 PE=1 SV=2	10.99	11.11	1	7	25.47000051
694	sp|P02765|FETUA_HUMAN	HUMAN	Alpha-2-HS-glycoprotein OS=Homo sapiens GN=AHSG PE=1 SV=1	10.99	11.02	1	22	12.53000051
695	sp|Q9UHD1|CHRD1_HUMAN	HUMAN	Cysteine and histidine-rich domain-containing protein 1 OS=Homo sapiens GN=CHORDC1 PE=1 SV=2	10.93	11.13	1	7	27.70999968
696	sp|O14949|QCR8_HUMAN	HUMAN	Cytochrome b-c1 complex subunit 8 OS=Homo sapiens GN=UQCRQ PE=1 SV=4	10.93	11.12	1	6	50
697	sp|P01024|CO3_HUMAN	HUMAN	Complement C3 OS=Homo sapiens GN=C3 PE=1 SV=2	10.89	11.29	1	10	5.231999978
698	sp|P62244|RS15A_HUMAN	HUMAN	40S ribosomal protein S15a OS=Homo sapiens GN=RPS15A PE=1 SV=2	10.89	11.03	1	6	41.53999984
699	sp|P25788|PSA3_HUMAN	HUMAN	Proteasome subunit alpha type-3 OS=Homo sapiens GN=PSMA3 PE=1 SV=2	10.85	10.94	1	6	26.26999915
700	sp|P35270|SPRE_HUMAN	HUMAN	Sepiapterin reductase OS=Homo sapiens GN=SPR PE=1 SV=1	10.83	10.92	1	7	31.79999888
701	sp|Q02750|MP2K1_HUMAN	HUMAN	Dual specificity mitogen-activated protein kinase kinase 1 OS=Homo sapiens GN=MAP2K1 PE=1 SV=2	10.81	10.94	1	7	28.49999964
702	sp|Q9H488|OFUT1_HUMAN	HUMAN	GDP-fucose protein O-fucosyltransferase 1 OS=Homo sapiens GN=POFUT1 PE=1 SV=1	10.79	10.91	1	7	23.19999933
703	sp|P62191|PRS4_HUMAN	HUMAN	26S protease regulatory subunit 4 OS=Homo sapiens GN=PSMC1 PE=1 SV=1	10.78	13.02	1	7	23.86000007
704	sp|O14737|PDCD5_HUMAN	HUMAN	Programmed cell death protein 5 OS=Homo sapiens GN=PDCD5 PE=1 SV=3	10.76	10.87	1	6	47.99999893
705	sp|P50402|EMD_HUMAN	HUMAN	Emerin OS=Homo sapiens GN=EMD PE=1 SV=1	10.74	10.91	1	6	23.62000048
706	sp|P61081|UBC12_HUMAN	HUMAN	NEDD8-conjugating enzyme Ubc12 OS=Homo sapiens GN=UBE2M PE=1 SV=1	10.73	10.78	1	6	31.15000129
707	sp|P78417|GSTO1_HUMAN	HUMAN	Glutathione S-transferase omega-1 OS=Homo sapiens GN=GSTO1 PE=1 SV=2	10.72	10.86	1	7	25.72999895
708	sp|P17931|LEG3_HUMAN	HUMAN	Galectin-3 OS=Homo sapiens GN=LGALS3 PE=1 SV=5	10.66	10.77	1	7	29.60000038
709	sp|P35237|SPB6_HUMAN	HUMAN	Serpin B6 OS=Homo sapiens GN=SERPINB6 PE=1 SV=3	10.63	10.73	1	6	21.80999964
710	sp|Q99798|ACON_HUMAN	HUMAN	Aconitate hydratase, mitochondrial OS=Homo sapiens GN=ACO2 PE=1 SV=2	10.62	10.85	1	6	11.0299997
711	sp|O75223|GGCT_HUMAN	HUMAN	Gamma-glutamylcyclotransferase OS=Homo sapiens GN=GGCT PE=1 SV=1	10.62	10.71	1	6	37.2299999
712	sp|E9PAV3|NACAM_HUMAN	HUMAN	Nascent polypeptide-associated complex subunit alpha, muscle-specific form OS=Homo sapiens GN=NACA PE=1 SV=1	10.61	10.65	2	5	2.742999978
713	sp|P12081|SYHC_HUMAN	HUMAN	Histidine--tRNA ligase, cytoplasmic OS=Homo sapiens GN=HARS PE=1 SV=2	10.6	10.67	1	5	12.7700001
714	sp|Q9NS69|TOM22_HUMAN	HUMAN	Mitochondrial import receptor subunit TOM22 homolog OS=Homo sapiens GN=TOMM22 PE=1 SV=3	10.56	10.59	1	14	66.20000005
715	sp|P27816|MAP4_HUMAN	HUMAN	Microtubule-associated protein 4 OS=Homo sapiens GN=MAP4 PE=1 SV=3	10.51	10.91	1	8	9.809000045
716	sp|P26583|HMGB2_HUMAN	HUMAN	High mobility group protein B2 OS=Homo sapiens GN=HMGB2 PE=1 SV=2	10.5	15.89	1	12	40.18999934
717	sp|P11279|LAMP1_HUMAN	HUMAN	Lysosome-associated membrane glycoprotein 1 OS=Homo sapiens GN=LAMP1 PE=1 SV=3	10.5	10.53	1	8	13.18999976
718	sp|Q9H7Z7|PGES2_HUMAN	HUMAN	Prostaglandin E synthase 2 OS=Homo sapiens GN=PTGES2 PE=1 SV=1	10.49	10.59	1	6	25.99000037
719	sp|O00584|RNT2_HUMAN	HUMAN	Ribonuclease T2 OS=Homo sapiens GN=RNASET2 PE=1 SV=2	10.47	10.51	1	6	21.87999934
720	sp|P24534|EF1B_HUMAN	HUMAN	Elongation factor 1-beta OS=Homo sapiens GN=EEF1B2 PE=1 SV=3	10.46	12.79	1	13	63.1099999
721	sp|P53007|TXTP_HUMAN	HUMAN	Tricarboxylate transport protein, mitochondrial OS=Homo sapiens GN=SLC25A1 PE=1 SV=2	10.46	10.6	1	6	19.2900002
722	sp|Q9Y5J7|TIM9_HUMAN	HUMAN	Mitochondrial import inner membrane translocase subunit Tim9 OS=Homo sapiens GN=TIMM9 PE=1 SV=1	10.45	10.48	1	6	74.1599977
723	sp|Q9BPW9|DHRS9_HUMAN	HUMAN	Dehydrogenase/reductase SDR family member 9 OS=Homo sapiens GN=DHRS9 PE=1 SV=1	10.44	10.54	1	7	21.62999958
724	sp|P30050|RL12_HUMAN	HUMAN	60S ribosomal protein L12 OS=Homo sapiens GN=RPL12 PE=1 SV=1	10.44	10.48	1	8	46.05999887
725	sp|P37108|SRP14_HUMAN	HUMAN	Signal recognition particle 14 kDa protein OS=Homo sapiens GN=SRP14 PE=1 SV=2	10.43	10.57	1	5	36.75999939
726	sp|Q9H3P7|GCP60_HUMAN	HUMAN	Golgi resident protein GCP60 OS=Homo sapiens GN=ACBD3 PE=1 SV=4	10.41	10.58	1	7	19.13000047
727	sp|Q9Y5L4|TIM13_HUMAN	HUMAN	Mitochondrial import inner membrane translocase subunit Tim13 OS=Homo sapiens GN=TIMM13 PE=1 SV=1	10.38	10.47	1	6	62.11000085
728	sp|Q15102|PA1B3_HUMAN	HUMAN	Platelet-activating factor acetylhydrolase IB subunit gamma OS=Homo sapiens GN=PAFAH1B3 PE=1 SV=1	10.37	10.51	1	6	31.16999865
729	sp|P30405|PPIF_HUMAN	HUMAN	Peptidyl-prolyl cis-trans isomerase F, mitochondrial OS=Homo sapiens GN=PPIF PE=1 SV=1	10.36	12.04	1	8	46.86000049
730	sp|Q10567|AP1B1_HUMAN	HUMAN	AP-1 complex subunit beta-1 OS=Homo sapiens GN=AP1B1 PE=1 SV=2	10.36	10.84	1	6	6.744000316
731	sp|P17301|ITA2_HUMAN	HUMAN	Integrin alpha-2 OS=Homo sapiens GN=ITGA2 PE=1 SV=1	10.35	10.51	1	8	7.789999992
732	sp|O00560|SDCB1_HUMAN	HUMAN	Syntenin-1 OS=Homo sapiens GN=SDCBP PE=1 SV=1	10.34	10.53	1	8	36.57999933
733	sp|Q9Y3A5|SBDS_HUMAN	HUMAN	Ribosome maturation protein SBDS OS=Homo sapiens GN=SBDS PE=1 SV=4	10.33	10.61	1	6	29.19999957
734	sp|Q96AG4|LRC59_HUMAN	HUMAN	Leucine-rich repeat-containing protein 59 OS=Homo sapiens GN=LRRC59 PE=1 SV=1	10.32	10.52	1	5	23.12999964
735	sp|Q15437|SC23B_HUMAN	HUMAN	Protein transport protein Sec23B OS=Homo sapiens GN=SEC23B PE=1 SV=2	10.32	10.4	1	5	9.647999704
736	sp|P06731|CEAM5_HUMAN	HUMAN	Carcinoembryonic antigen-related cell adhesion molecule 5 OS=Homo sapiens GN=CEACAM5 PE=1 SV=3	10.3	10.33	1	9	13.95999938
737	sp|O75340|PDCD6_HUMAN	HUMAN	Programmed cell death protein 6 OS=Homo sapiens GN=PDCD6 PE=1 SV=1	10.29	10.37	1	6	37.16999888
738	sp|Q01130|SRSF2_HUMAN	HUMAN	Serine/arginine-rich splicing factor 2 OS=Homo sapiens GN=SRSF2 PE=1 SV=4	10.28	10.53	1	6	30.32000065
739	sp|Q9Y5M8|SRPRB_HUMAN	HUMAN	Signal recognition particle receptor subunit beta OS=Homo sapiens GN=SRPRB PE=1 SV=3	10.25	10.48	1	7	33.57999921
740	sp|Q9NX40|OCAD1_HUMAN	HUMAN	OCIA domain-containing protein 1 OS=Homo sapiens GN=OCIAD1 PE=1 SV=1	10.25	10.36	1	7	33.05999935
741	sp|P06753|TPM3_HUMAN	HUMAN	Tropomyosin alpha-3 chain OS=Homo sapiens GN=TPM3 PE=1 SV=2	10.24	33.62	1	18	36.48999929
742	sp|Q13162|PRDX4_HUMAN	HUMAN	Peroxiredoxin-4 OS=Homo sapiens GN=PRDX4 PE=1 SV=1	10.22	16.08	1	11	36.16000116
743	sp|Q02338|BDH_HUMAN	HUMAN	D-beta-hydroxybutyrate dehydrogenase, mitochondrial OS=Homo sapiens GN=BDH1 PE=1 SV=3	10.2	10.47	1	6	20.40999979
744	sp|P13987|CD59_HUMAN	HUMAN	CD59 glycoprotein OS=Homo sapiens GN=CD59 PE=1 SV=1	10.17	10.19	1	9	36.71999872
745	sp|O00273|DFFA_HUMAN	HUMAN	DNA fragmentation factor subunit alpha OS=Homo sapiens GN=DFFA PE=1 SV=1	10.15	10.26	1	5	20.5400005
746	sp|P68036|UB2L3_HUMAN	HUMAN	Ubiquitin-conjugating enzyme E2 L3 OS=Homo sapiens GN=UBE2L3 PE=1 SV=1	10.12	10.13	1	6	47.40000069
747	sp|Q9Y383|LC7L2_HUMAN	HUMAN	Putative RNA-binding protein Luc7-like 2 OS=Homo sapiens GN=LUC7L2 PE=1 SV=2	10.09	10.19	1	5	13.51999938
748	sp|Q9H773|DCTP1_HUMAN	HUMAN	dCTP pyrophosphatase 1 OS=Homo sapiens GN=DCTPP1 PE=1 SV=1	10.07	10.17	1	7	41.17999971
749	sp|Q12792|TWF1_HUMAN	HUMAN	Twinfilin-1 OS=Homo sapiens GN=TWF1 PE=1 SV=3	10.05	10.18	1	6	16.57000035
750	sp|P00387|NB5R3_HUMAN	HUMAN	NADH-cytochrome b5 reductase 3 OS=Homo sapiens GN=CYB5R3 PE=1 SV=3	10.05	10.13	1	6	19.59999949
751	sp|Q14152|EIF3A_HUMAN	HUMAN	Eukaryotic translation initiation factor 3 subunit A OS=Homo sapiens GN=EIF3A PE=1 SV=1	10.04	10.48	1	7	5.499000102
752	sp|Q9Y696|CLIC4_HUMAN	HUMAN	Chloride intracellular channel protein 4 OS=Homo sapiens GN=CLIC4 PE=1 SV=4	10.03	13.33	1	8	44.26999986
753	sp|O43488|ARK72_HUMAN	HUMAN	Aflatoxin B1 aldehyde reductase member 2 OS=Homo sapiens GN=AKR7A2 PE=1 SV=3	10.03	10.15	1	6	19.22000051
754	sp|Q99426|TBCB_HUMAN	HUMAN	Tubulin-folding cofactor B OS=Homo sapiens GN=TBCB PE=1 SV=2	10.03	10.04	1	5	24.59000051
755	sp|Q96QV6|H2A1A_HUMAN	HUMAN	Histone H2A type 1-A OS=Homo sapiens GN=HIST1H2AA PE=1 SV=3	10.03	10.03	9	9	35.10999978
756	sp|Q9Y2Q3|GSTK1_HUMAN	HUMAN	Glutathione S-transferase kappa 1 OS=Homo sapiens GN=GSTK1 PE=1 SV=3	10.02	10.02	1	7	29.64999974
757	sp|Q13404|UB2V1_HUMAN	HUMAN	Ubiquitin-conjugating enzyme E2 variant 1 OS=Homo sapiens GN=UBE2V1 PE=1 SV=2	10	10.18	1	7	43.54000092
758	sp|P27144|KAD4_HUMAN	HUMAN	Adenylate kinase 4, mitochondrial OS=Homo sapiens GN=AK4 PE=1 SV=1	10	10.16	1	7	42.5999999
759	sp|Q14914|PTGR1_HUMAN	HUMAN	Prostaglandin reductase 1 OS=Homo sapiens GN=PTGR1 PE=1 SV=2	10	10.1	1	6	30.70000112
760	sp|Q16718|NDUA5_HUMAN	HUMAN	NADH dehydrogenase [ubiquinone] 1 alpha subcomplex subunit 5 OS=Homo sapiens GN=NDUFA5 PE=1 SV=3	10	10	1	5	53.45000029
761	sp|Q9UBM7|DHCR7_HUMAN	HUMAN	7-dehydrocholesterol reductase OS=Homo sapiens GN=DHCR7 PE=1 SV=1	9.98	10.11	1	5	12.42000014
762	sp|P46783|RS10_HUMAN	HUMAN	40S ribosomal protein S10 OS=Homo sapiens GN=RPS10 PE=1 SV=1	9.96	10.14	1	6	29.69999909
763	sp|Q9Y6E2|BZW2_HUMAN	HUMAN	Basic leucine zipper and W2 domain-containing protein 2 OS=Homo sapiens GN=BZW2 PE=1 SV=1	9.89	12.24	1	8	17.18000025
764	sp|O43493|TGON2_HUMAN	HUMAN	Trans-Golgi network integral membrane protein 2 OS=Homo sapiens GN=TGOLN2 PE=1 SV=2	9.89	10.14	1	6	18.53999943
765	sp|Q8N183|MIMIT_HUMAN	HUMAN	Mimitin, mitochondrial OS=Homo sapiens GN=NDUFAF2 PE=1 SV=1	9.87	10.07	1	7	42.01000035
766	sp|Q16543|CDC37_HUMAN	HUMAN	Hsp90 co-chaperone Cdc37 OS=Homo sapiens GN=CDC37 PE=1 SV=1	9.87	10.02	1	6	17.46000051
767	sp|P08243|ASNS_HUMAN	HUMAN	Asparagine synthetase [glutamine-hydrolyzing] OS=Homo sapiens GN=ASNS PE=1 SV=4	9.87	9.93	1	5	13.72999996
768	sp|Q99873|ANM1_HUMAN	HUMAN	Protein arginine N-methyltransferase 1 OS=Homo sapiens GN=PRMT1 PE=1 SV=2	9.85	10.02	1	6	18.55999976
769	sp|P53597|SUCA_HUMAN	HUMAN	Succinyl-CoA ligase [ADP/GDP-forming] subunit alpha, mitochondrial OS=Homo sapiens GN=SUCLG1 PE=1 SV=4	9.82	10.08	1	7	19.65000033
770	sp|Q16531|DDB1_HUMAN	HUMAN	DNA damage-binding protein 1 OS=Homo sapiens GN=DDB1 PE=1 SV=1	9.81	10.17	1	7	6.491000205
771	sp|Q9UBX3|DIC_HUMAN	HUMAN	Mitochondrial dicarboxylate carrier OS=Homo sapiens GN=SLC25A10 PE=1 SV=2	9.79	10.03	1	5	23.34000021
772	sp|P62750|RL23A_HUMAN	HUMAN	60S ribosomal protein L23a OS=Homo sapiens GN=RPL23A PE=1 SV=1	9.79	10.03	1	6	34.61999893
773	sp|P46779|RL28_HUMAN	HUMAN	60S ribosomal protein L28 OS=Homo sapiens GN=RPL28 PE=1 SV=3	9.78	10.01	1	5	32.85000026
774	sp|Q16630|CPSF6_HUMAN	HUMAN	Cleavage and polyadenylation specificity factor subunit 6 OS=Homo sapiens GN=CPSF6 PE=1 SV=2	9.78	9.93	1	6	13.96999955
775	sp|Q8N2K0|ABD12_HUMAN	HUMAN	Monoacylglycerol lipase ABHD12 OS=Homo sapiens GN=ABHD12 PE=1 SV=2	9.77	9.92	1	5	17.8399995
776	sp|O43291|SPIT2_HUMAN	HUMAN	Kunitz-type protease inhibitor 2 OS=Homo sapiens GN=SPINT2 PE=1 SV=2	9.73	9.89	1	6	27.77999938
777	sp|P62851|RS25_HUMAN	HUMAN	40S ribosomal protein S25 OS=Homo sapiens GN=RPS25 PE=1 SV=1	9.7	10.05	1	5	31.20000064
778	sp|P61160|ARP2_HUMAN	HUMAN	Actin-related protein 2 OS=Homo sapiens GN=ACTR2 PE=1 SV=1	9.67	9.85	1	6	19.53999996
779	sp|P60228|EIF3E_HUMAN	HUMAN	Eukaryotic translation initiation factor 3 subunit E OS=Homo sapiens GN=EIF3E PE=1 SV=1	9.65	9.73	1	5	16.40000045
780	sp|P61353|RL27_HUMAN	HUMAN	60S ribosomal protein L27 OS=Homo sapiens GN=RPL27 PE=1 SV=2	9.59	9.66	1	5	41.90999866
781	sp|Q9NR31|SAR1A_HUMAN	HUMAN	GTP-binding protein SAR1a OS=Homo sapiens GN=SAR1A PE=1 SV=1	9.57	9.78	1	6	36.86999977
782	sp|Q71DI3|H32_HUMAN	HUMAN	Histone H3.2 OS=Homo sapiens GN=HIST2H3A PE=1 SV=3	9.51	9.67	4	10	32.35000074
783	sp|Q8NCW5|NNRE_HUMAN	HUMAN	NAD(P)H-hydrate epimerase OS=Homo sapiens GN=APOA1BP PE=1 SV=2	9.51	9.6	1	5	23.96000028
784	sp|P61923|COPZ1_HUMAN	HUMAN	Coatomer subunit zeta-1 OS=Homo sapiens GN=COPZ1 PE=1 SV=1	9.51	9.55	1	5	32.76999891
785	sp|P62888|RL30_HUMAN	HUMAN	60S ribosomal protein L30 OS=Homo sapiens GN=RPL30 PE=1 SV=2	9.46	9.55	1	6	52.17000246
786	sp|P19623|SPEE_HUMAN	HUMAN	Spermidine synthase OS=Homo sapiens GN=SRM PE=1 SV=1	9.44	9.55	1	6	28.15000117
787	sp|Q9H190|SDCB2_HUMAN	HUMAN	Syntenin-2 OS=Homo sapiens GN=SDCBP2 PE=1 SV=2	9.44	9.48	1	6	18.84000003
788	sp|P62333|PRS10_HUMAN	HUMAN	26S protease regulatory subunit 10B OS=Homo sapiens GN=PSMC6 PE=1 SV=1	9.43	9.49	1	5	16.44999981
789	sp|O00468|AGRIN_HUMAN	HUMAN	Agrin OS=Homo sapiens GN=AGRN PE=1 SV=5	9.41	10.24	1	6	3.483000025
790	sp|P60953|CDC42_HUMAN	HUMAN	Cell division control protein 42 homolog OS=Homo sapiens GN=CDC42 PE=1 SV=2	9.4	9.58	1	6	36.64999902
791	sp|O14579|COPE_HUMAN	HUMAN	Coatomer subunit epsilon OS=Homo sapiens GN=COPE PE=1 SV=3	9.4	9.47	1	5	25.97000003
792	sp|Q9UGI8|TES_HUMAN	HUMAN	Testin OS=Homo sapiens GN=TES PE=1 SV=1	9.38	9.52	1	6	18.52999926
793	sp|Q53H82|LACB2_HUMAN	HUMAN	Beta-lactamase-like protein 2 OS=Homo sapiens GN=LACTB2 PE=1 SV=2	9.37	9.51	1	7	27.4300009
794	sp|P18031|PTN1_HUMAN	HUMAN	Tyrosine-protein phosphatase non-receptor type 1 OS=Homo sapiens GN=PTPN1 PE=1 SV=1	9.36	9.49	1	6	18.61999929
795	sp|P28066|PSA5_HUMAN	HUMAN	Proteasome subunit alpha type-5 OS=Homo sapiens GN=PSMA5 PE=1 SV=3	9.3	9.37	1	5	26.55999959
796	sp|P48507|GSH0_HUMAN	HUMAN	Glutamate--cysteine ligase regulatory subunit OS=Homo sapiens GN=GCLM PE=1 SV=1	9.29	9.47	1	6	27.00999975
797	sp|P61626|LYSC_HUMAN	HUMAN	Lysozyme C OS=Homo sapiens GN=LYZ PE=1 SV=1	9.28	9.41	1	7	46.61999941
798	sp|P62829|RL23_HUMAN	HUMAN	60S ribosomal protein L23 OS=Homo sapiens GN=RPL23 PE=1 SV=1	9.27	9.41	1	6	50.70999861
799	sp|P20618|PSB1_HUMAN	HUMAN	Proteasome subunit beta type-1 OS=Homo sapiens GN=PSMB1 PE=1 SV=2	9.26	9.43	1	5	28.63000035
800	sp|Q9UL46|PSME2_HUMAN	HUMAN	Proteasome activator complex subunit 2 OS=Homo sapiens GN=PSME2 PE=1 SV=4	9.26	9.42	1	6	36.39999926
801	sp|P60903|S10AA_HUMAN	HUMAN	Protein S100-A10 OS=Homo sapiens GN=S100A10 PE=1 SV=2	9.25	9.42	1	9	54.64000106
802	sp|P62495|ERF1_HUMAN	HUMAN	Eukaryotic peptide chain release factor subunit 1 OS=Homo sapiens GN=ETF1 PE=1 SV=3	9.24	9.29	1	5	13.0400002
803	sp|Q9BX68|HINT2_HUMAN	HUMAN	Histidine triad nucleotide-binding protein 2, mitochondrial OS=Homo sapiens GN=HINT2 PE=1 SV=1	9.23	9.33	1	6	54.60000038
804	sp|Q9NR45|SIAS_HUMAN	HUMAN	Sialic acid synthase OS=Homo sapiens GN=NANS PE=1 SV=2	9.22	9.4	1	6	23.11999947
805	sp|P56192|SYMC_HUMAN	HUMAN	Methionine--tRNA ligase, cytoplasmic OS=Homo sapiens GN=MARS PE=1 SV=2	9.21	9.48	1	5	9.443999827
806	sp|Q9BSE5|SPEB_HUMAN	HUMAN	Agmatinase, mitochondrial OS=Homo sapiens GN=AGMAT PE=1 SV=2	9.21	9.45	1	7	32.10000098
807	sp|Q9H0W9|CK054_HUMAN	HUMAN	Ester hydrolase C11orf54 OS=Homo sapiens GN=C11orf54 PE=1 SV=1	9.21	9.28	1	5	20.63000053
808	sp|Q9H6S3|ES8L2_HUMAN	HUMAN	Epidermal growth factor receptor kinase substrate 8-like protein 2 OS=Homo sapiens GN=EPS8L2 PE=1 SV=2	9.18	9.39	1	5	12.16999963
809	sp|P06703|S10A6_HUMAN	HUMAN	Protein S100-A6 OS=Homo sapiens GN=S100A6 PE=1 SV=1	9.18	9.32	1	11	47.78000116
810	sp|Q96C86|DCPS_HUMAN	HUMAN	m7GpppX diphosphatase OS=Homo sapiens GN=DCPS PE=1 SV=2	9.16	9.26	1	5	20.76999992
811	sp|Q8TCT9|HM13_HUMAN	HUMAN	Minor histocompatibility antigen H13 OS=Homo sapiens GN=HM13 PE=1 SV=1	9.13	9.28	1	7	16.97999984
812	sp|Q86Y39|NDUAB_HUMAN	HUMAN	NADH dehydrogenase [ubiquinone] 1 alpha subcomplex subunit 11 OS=Homo sapiens GN=NDUFA11 PE=1 SV=3	9.08	9.12	1	5	50.34999847
813	sp|Q9C0C2|TB182_HUMAN	HUMAN	182 kDa tankyrase-1-binding protein OS=Homo sapiens GN=TNKS1BP1 PE=1 SV=4	9.05	9.2	1	5	4.33799997
814	sp|P50914|RL14_HUMAN	HUMAN	60S ribosomal protein L14 OS=Homo sapiens GN=RPL14 PE=1 SV=4	9.05	9.12	1	5	25.11999905
815	sp|Q99471|PFD5_HUMAN	HUMAN	Prefoldin subunit 5 OS=Homo sapiens GN=PFDN5 PE=1 SV=2	9.02	9.07	1	5	43.50999892
816	sp|P62854|RS26_HUMAN	HUMAN	40S ribosomal protein S26 OS=Homo sapiens GN=RPS26 PE=1 SV=3	9.02	9.07	1	5	50.42999983
817	sp|Q9UIJ7|KAD3_HUMAN	HUMAN	GTP:AMP phosphotransferase AK3, mitochondrial OS=Homo sapiens GN=AK3 PE=1 SV=4	9	9.14	1	5	26.87000036
818	sp|P50897|PPT1_HUMAN	HUMAN	Palmitoyl-protein thioesterase 1 OS=Homo sapiens GN=PPT1 PE=1 SV=1	9	9.11	1	5	25.81999898
819	sp|Q14435|GALT3_HUMAN	HUMAN	Polypeptide N-acetylgalactosaminyltransferase 3 OS=Homo sapiens GN=GALNT3 PE=1 SV=2	8.98	9.34	1	5	16.75000042
820	sp|Q14126|DSG2_HUMAN	HUMAN	Desmoglein-2 OS=Homo sapiens GN=DSG2 PE=1 SV=2	8.98	9.11	1	5	6.081999838
821	sp|P08559|ODPA_HUMAN	HUMAN	Pyruvate dehydrogenase E1 component subunit alpha, somatic form, mitochondrial OS=Homo sapiens GN=PDHA1 PE=1 SV=3	8.97	9.21	1	5	19.49000061
822	sp|Q9NSE4|SYIM_HUMAN	HUMAN	Isoleucine--tRNA ligase, mitochondrial OS=Homo sapiens GN=IARS2 PE=1 SV=2	8.95	9.21	1	3	3.260999918
823	sp|Q9NYL9|TMOD3_HUMAN	HUMAN	Tropomodulin-3 OS=Homo sapiens GN=TMOD3 PE=1 SV=1	8.93	9	1	5	21.01999968
824	sp|Q6P1N9|TATD1_HUMAN	HUMAN	Putative deoxyribonuclease TATDN1 OS=Homo sapiens GN=TATDN1 PE=1 SV=2	8.92	9.11	1	5	18.17999929
825	sp|Q15836|VAMP3_HUMAN	HUMAN	Vesicle-associated membrane protein 3 OS=Homo sapiens GN=VAMP3 PE=1 SV=3	8.92	8.96	1	5	51.99999809
826	sp|Q8N1G4|LRC47_HUMAN	HUMAN	Leucine-rich repeat-containing protein 47 OS=Homo sapiens GN=LRRC47 PE=1 SV=1	8.89	8.99	1	6	19.55000013
827	sp|P69905|HBA_HUMAN	HUMAN	Hemoglobin subunit alpha OS=Homo sapiens GN=HBA1 PE=1 SV=2	8.89	8.93	1	9	34.50999856
828	sp|Q9P289|STK26_HUMAN	HUMAN	Serine/threonine-protein kinase 26 OS=Homo sapiens GN=STK26 PE=1 SV=2	8.88	9.07	1	6	15.37999958
829	sp|Q9H845|ACAD9_HUMAN	HUMAN	Acyl-CoA dehydrogenase family member 9, mitochondrial OS=Homo sapiens GN=ACAD9 PE=1 SV=1	8.87	9.05	1	5	13.8500005
830	sp|Q9H936|GHC1_HUMAN	HUMAN	Mitochondrial glutamate carrier 1 OS=Homo sapiens GN=SLC25A22 PE=1 SV=1	8.85	9.06	1	6	19.81000006
831	sp|O75363|BCAS1_HUMAN	HUMAN	Breast carcinoma-amplified sequence 1 OS=Homo sapiens GN=BCAS1 PE=1 SV=2	8.84	9	1	4	12.5
832	sp|P33991|MCM4_HUMAN	HUMAN	DNA replication licensing factor MCM4 OS=Homo sapiens GN=MCM4 PE=1 SV=5	8.81	9.03	1	4	8.342999965
833	sp|Q13217|DNJC3_HUMAN	HUMAN	DnaJ homolog subfamily C member 3 OS=Homo sapiens GN=DNAJC3 PE=1 SV=1	8.79	9.21	1	5	12.89999932
834	sp|Q8N766|EMC1_HUMAN	HUMAN	ER membrane protein complex subunit 1 OS=Homo sapiens GN=EMC1 PE=1 SV=1	8.77	9	1	5	7.049000263
835	sp|P00966|ASSY_HUMAN	HUMAN	Argininosuccinate synthase OS=Homo sapiens GN=ASS1 PE=1 SV=2	8.77	8.92	1	5	13.1099999
836	sp|O43760|SNG2_HUMAN	HUMAN	Synaptogyrin-2 OS=Homo sapiens GN=SYNGR2 PE=1 SV=1	8.77	8.86	1	6	20.5400005
837	sp|Q14166|TTL12_HUMAN	HUMAN	Tubulin--tyrosine ligase-like protein 12 OS=Homo sapiens GN=TTLL12 PE=1 SV=2	8.77	8.82	1	4	9.938000143
838	sp|O15173|PGRC2_HUMAN	HUMAN	Membrane-associated progesterone receptor component 2 OS=Homo sapiens GN=PGRMC2 PE=1 SV=1	8.74	12.9	1	8	29.15000021
839	sp|Q9BUJ2|HNRL1_HUMAN	HUMAN	Heterogeneous nuclear ribonucleoprotein U-like protein 1 OS=Homo sapiens GN=HNRNPUL1 PE=1 SV=2	8.73	10.45	1	5	8.410999924
840	sp|O43143|DHX15_HUMAN	HUMAN	Pre-mRNA-splicing factor ATP-dependent RNA helicase DHX15 OS=Homo sapiens GN=DHX15 PE=1 SV=2	8.73	9.03	1	6	7.044000179
841	sp|Q9UKY7|CDV3_HUMAN	HUMAN	Protein CDV3 homolog OS=Homo sapiens GN=CDV3 PE=1 SV=1	8.72	8.87	1	5	48.84000123
842	sp|O75608|LYPA1_HUMAN	HUMAN	Acyl-protein thioesterase 1 OS=Homo sapiens GN=LYPLA1 PE=1 SV=1	8.7	8.75	1	5	33.03999901
843	sp|O00161|SNP23_HUMAN	HUMAN	Synaptosomal-associated protein 23 OS=Homo sapiens GN=SNAP23 PE=1 SV=1	8.69	9.43	1	5	37.43999898
844	sp|P49189|AL9A1_HUMAN	HUMAN	4-trimethylaminobutyraldehyde dehydrogenase OS=Homo sapiens GN=ALDH9A1 PE=1 SV=3	8.68	8.82	1	5	11.94000021
845	sp|O95881|TXD12_HUMAN	HUMAN	Thioredoxin domain-containing protein 12 OS=Homo sapiens GN=TXNDC12 PE=1 SV=1	8.68	8.73	1	6	30.80999851
846	sp|P22528|SPR1B_HUMAN	HUMAN	Cornifin-B OS=Homo sapiens GN=SPRR1B PE=1 SV=2	8.67	8.88	2	5	70.78999877
847	sp|Q6YN16|HSDL2_HUMAN	HUMAN	Hydroxysteroid dehydrogenase-like protein 2 OS=Homo sapiens GN=HSDL2 PE=1 SV=1	8.66	8.78	1	5	16.99000001
848	sp|P05161|ISG15_HUMAN	HUMAN	Ubiquitin-like protein ISG15 OS=Homo sapiens GN=ISG15 PE=1 SV=5	8.65	8.78	1	4	30.91000021
849	sp|P31943|HNRH1_HUMAN	HUMAN	Heterogeneous nuclear ribonucleoprotein H OS=Homo sapiens GN=HNRNPH1 PE=1 SV=4	8.63	13.27	1	10	22.9399994
850	sp|Q99439|CNN2_HUMAN	HUMAN	Calponin-2 OS=Homo sapiens GN=CNN2 PE=1 SV=4	8.63	8.75	1	5	18.11999977
851	sp|P11766|ADHX_HUMAN	HUMAN	Alcohol dehydrogenase class-3 OS=Homo sapiens GN=ADH5 PE=1 SV=4	8.62	8.83	1	5	22.46000022
852	sp|Q9UFN0|NPS3A_HUMAN	HUMAN	Protein NipSnap homolog 3A OS=Homo sapiens GN=NIPSNAP3A PE=1 SV=2	8.62	8.73	1	5	23.08000028
853	sp|Q16629|SRSF7_HUMAN	HUMAN	Serine/arginine-rich splicing factor 7 OS=Homo sapiens GN=SRSF7 PE=1 SV=1	8.59	8.9	1	5	23.53000045
854	sp|Q15363|TMED2_HUMAN	HUMAN	Transmembrane emp24 domain-containing protein 2 OS=Homo sapiens GN=TMED2 PE=1 SV=1	8.58	8.82	1	7	38.3100003
855	sp|P62328|TYB4_HUMAN	HUMAN	Thymosin beta-4 OS=Homo sapiens GN=TMSB4X PE=1 SV=2	8.58	8.7	1	4	75
856	sp|P05198|IF2A_HUMAN	HUMAN	Eukaryotic translation initiation factor 2 subunit 1 OS=Homo sapiens GN=EIF2S1 PE=1 SV=3	8.57	8.62	1	4	13.01999986
857	sp|Q8NBX0|SCPDL_HUMAN	HUMAN	Saccharopine dehydrogenase-like oxidoreductase OS=Homo sapiens GN=SCCPDH PE=1 SV=1	8.57	8.62	1	5	15.85000008
858	sp|Q9BYN0|SRXN1_HUMAN	HUMAN	Sulfiredoxin-1 OS=Homo sapiens GN=SRXN1 PE=1 SV=2	8.57	8.62	1	4	50.36000013
859	sp|Q99541|PLIN2_HUMAN	HUMAN	Perilipin-2 OS=Homo sapiens GN=PLIN2 PE=1 SV=2	8.56	8.82	1	6	15.79000056
860	sp|Q15366|PCBP2_HUMAN	HUMAN	Poly(rC)-binding protein 2 OS=Homo sapiens GN=PCBP2 PE=1 SV=1	8.55	14.69	1	9	25.47999918
861	sp|P51571|SSRD_HUMAN	HUMAN	Translocon-associated protein subunit delta OS=Homo sapiens GN=SSR4 PE=1 SV=1	8.53	8.58	1	7	30.6400001
862	sp|Q14019|COTL1_HUMAN	HUMAN	Coactosin-like protein OS=Homo sapiens GN=COTL1 PE=1 SV=3	8.52	8.89	1	7	50.70000291
863	sp|P02749|APOH_HUMAN	HUMAN	Beta-2-glycoprotein 1 OS=Homo sapiens GN=APOH PE=1 SV=3	8.52	8.65	1	9	20.29000074
864	sp|P62899|RL31_HUMAN	HUMAN	60S ribosomal protein L31 OS=Homo sapiens GN=RPL31 PE=1 SV=1	8.52	8.62	1	5	40.0000006
865	sp|Q7Z434|MAVS_HUMAN	HUMAN	Mitochondrial antiviral-signaling protein OS=Homo sapiens GN=MAVS PE=1 SV=2	8.5	8.55	1	4	15.0000006
866	sp|Q15019|SEPT2_HUMAN	HUMAN	Septin-2 OS=Homo sapiens GN=SEPT2 PE=1 SV=1	8.49	8.74	1	7	25.20999908
867	sp|Q99615|DNJC7_HUMAN	HUMAN	DnaJ homolog subfamily C member 7 OS=Homo sapiens GN=DNAJC7 PE=1 SV=2	8.48	8.72	1	6	14.16999996
868	sp|Q92876|KLK6_HUMAN	HUMAN	Kallikrein-6 OS=Homo sapiens GN=KLK6 PE=1 SV=1	8.45	8.49	1	6	29.51000035
869	sp|P61960|UFM1_HUMAN	HUMAN	Ubiquitin-fold modifier 1 OS=Homo sapiens GN=UFM1 PE=1 SV=1	8.44	8.47	1	4	68.23999882
870	sp|O14672|ADA10_HUMAN	HUMAN	Disintegrin and metalloproteinase domain-containing protein 10 OS=Homo sapiens GN=ADAM10 PE=1 SV=1	8.43	8.65	1	5	8.556000143
871	sp|P55010|IF5_HUMAN	HUMAN	Eukaryotic translation initiation factor 5 OS=Homo sapiens GN=EIF5 PE=1 SV=2	8.43	8.49	1	4	8.353000134
872	sp|P63220|RS21_HUMAN	HUMAN	40S ribosomal protein S21 OS=Homo sapiens GN=RPS21 PE=1 SV=1	8.42	8.51	1	7	42.17000008
873	sp|P20042|IF2B_HUMAN	HUMAN	Eukaryotic translation initiation factor 2 subunit 2 OS=Homo sapiens GN=EIF2S2 PE=1 SV=2	8.36	8.47	1	4	18.32000017
874	sp|P25787|PSA2_HUMAN	HUMAN	Proteasome subunit alpha type-2 OS=Homo sapiens GN=PSMA2 PE=1 SV=2	8.35	8.39	1	5	20.93999982
875	sp|P23786|CPT2_HUMAN	HUMAN	Carnitine O-palmitoyltransferase 2, mitochondrial OS=Homo sapiens GN=CPT2 PE=1 SV=2	8.33	8.58	1	5	11.85000017
876	sp|Q9UL25|RAB21_HUMAN	HUMAN	Ras-related protein Rab-21 OS=Homo sapiens GN=RAB21 PE=1 SV=3	8.32	8.34	1	5	23.55999947
877	sp|P13861|KAP2_HUMAN	HUMAN	cAMP-dependent protein kinase type II-alpha regulatory subunit OS=Homo sapiens GN=PRKAR2A PE=1 SV=2	8.29	8.32	1	4	14.84999955
878	sp|P62847|RS24_HUMAN	HUMAN	40S ribosomal protein S24 OS=Homo sapiens GN=RPS24 PE=1 SV=1	8.26	8.38	1	5	31.58000112
879	sp|Q13838|DX39B_HUMAN	HUMAN	Spliceosome RNA helicase DDX39B OS=Homo sapiens GN=DDX39B PE=1 SV=1	8.24	8.36	2	5	17.75999963
880	sp|Q14257|RCN2_HUMAN	HUMAN	Reticulocalbin-2 OS=Homo sapiens GN=RCN2 PE=1 SV=1	8.22	8.24	1	4	21.14000022
881	sp|P27695|APEX1_HUMAN	HUMAN	DNA-(apurinic or apyrimidinic site) lyase OS=Homo sapiens GN=APEX1 PE=1 SV=2	8.19	8.3	1	4	18.87000054
882	sp|Q9Y5Z4|HEBP2_HUMAN	HUMAN	Heme-binding protein 2 OS=Homo sapiens GN=HEBP2 PE=1 SV=1	8.18	8.21	1	4	23.89999926
883	sp|P51648|AL3A2_HUMAN	HUMAN	Fatty aldehyde dehydrogenase OS=Homo sapiens GN=ALDH3A2 PE=1 SV=1	8.17	8.27	1	7	13.60999942
884	sp|Q99442|SEC62_HUMAN	HUMAN	Translocation protein SEC62 OS=Homo sapiens GN=SEC62 PE=1 SV=1	8.16	8.43	1	6	13.77999932
885	sp|Q9H3K6|BOLA2_HUMAN	HUMAN	BolA-like protein 2 OS=Homo sapiens GN=BOLA2 PE=1 SV=1	8.16	8.22	1	4	61.62999868
886	sp|P52815|RM12_HUMAN	HUMAN	39S ribosomal protein L12, mitochondrial OS=Homo sapiens GN=MRPL12 PE=1 SV=2	8.14	8.16	1	12	29.2899996
887	sp|Q9UJ72|ANX10_HUMAN	HUMAN	Annexin A10 OS=Homo sapiens GN=ANXA10 PE=1 SV=3	8.12	8.22	1	6	14.20000046
888	sp|P10620|MGST1_HUMAN	HUMAN	Microsomal glutathione S-transferase 1 OS=Homo sapiens GN=MGST1 PE=1 SV=1	8.12	8.22	1	6	22.57999927
889	sp|P30520|PURA2_HUMAN	HUMAN	Adenylosuccinate synthetase isozyme 2 OS=Homo sapiens GN=ADSS PE=1 SV=3	8.1	8.33	1	4	14.04000074
890	sp|Q8NF37|PCAT1_HUMAN	HUMAN	Lysophosphatidylcholine acyltransferase 1 OS=Homo sapiens GN=LPCAT1 PE=1 SV=2	8.1	8.12	1	4	10.85999981
891	sp|O75380|NDUS6_HUMAN	HUMAN	NADH dehydrogenase [ubiquinone] iron-sulfur protein 6, mitochondrial OS=Homo sapiens GN=NDUFS6 PE=1 SV=1	8.09	8.22	1	6	60.47999859
892	sp|O43765|SGTA_HUMAN	HUMAN	Small glutamine-rich tetratricopeptide repeat-containing protein alpha OS=Homo sapiens GN=SGTA PE=1 SV=1	8.07	8.08	1	4	15.34000039
893	sp|P53634|CATC_HUMAN	HUMAN	Dipeptidyl peptidase 1 OS=Homo sapiens GN=CTSC PE=1 SV=2	8.02	8.03	1	4	11.87999994
894	sp|Q86X29|LSR_HUMAN	HUMAN	Lipolysis-stimulated lipoprotein receptor OS=Homo sapiens GN=LSR PE=1 SV=4	8.02	8.02	1	4	9.091000259
895	sp|P20962|PTMS_HUMAN	HUMAN	Parathymosin OS=Homo sapiens GN=PTMS PE=1 SV=2	8.01	8.02	1	4	23.53000045
896	sp|Q99436|PSB7_HUMAN	HUMAN	Proteasome subunit beta type-7 OS=Homo sapiens GN=PSMB7 PE=1 SV=1	8.01	8.01	1	4	14.44000006
897	sp|P68371|TBB4B_HUMAN	HUMAN	Tubulin beta-4B chain OS=Homo sapiens GN=TUBB4B PE=1 SV=1	8	55.26	2	61	75.73000193
898	sp|Q9Y6H1|CHCH2_HUMAN	HUMAN	Coiled-coil-helix-coiled-coil-helix domain-containing protein 2 OS=Homo sapiens GN=CHCHD2 PE=1 SV=1	8	8	2	6	33.77000093
899	sp|Q92804|RBP56_HUMAN	HUMAN	TATA-binding protein-associated factor 2N OS=Homo sapiens GN=TAF15 PE=1 SV=1	8	8	1	5	12.6699999
900	sp|Q16563|SYPL1_HUMAN	HUMAN	Synaptophysin-like protein 1 OS=Homo sapiens GN=SYPL1 PE=1 SV=1	8	8	1	6	20.08000016
901	sp|P61803|DAD1_HUMAN	HUMAN	Dolichyl-diphosphooligosaccharide--protein glycosyltransferase subunit DAD1 OS=Homo sapiens GN=DAD1 PE=1 SV=3	8	8	1	5	35.40000021
902	sp|Q9Y3I0|RTCB_HUMAN	HUMAN	tRNA-splicing ligase RtcB homolog OS=Homo sapiens GN=RTCB PE=1 SV=1	7.96	8.59	1	5	15.25000036
903	sp|Q969V3|NCLN_HUMAN	HUMAN	Nicalin OS=Homo sapiens GN=NCLN PE=1 SV=2	7.95	8.13	1	4	7.460000366
904	sp|P09467|F16P1_HUMAN	HUMAN	Fructose-1,6-bisphosphatase 1 OS=Homo sapiens GN=FBP1 PE=1 SV=5	7.95	8.05	1	5	21.00999951
905	sp|P06865|HEXA_HUMAN	HUMAN	Beta-hexosaminidase subunit alpha OS=Homo sapiens GN=HEXA PE=1 SV=2	7.93	9.14	1	5	9.074000269
906	sp|P30042|ES1_HUMAN	HUMAN	ES1 protein homolog, mitochondrial OS=Homo sapiens GN=C21orf33 PE=1 SV=3	7.92	8.14	1	6	27.99000144
907	sp|P51397|DAP1_HUMAN	HUMAN	Death-associated protein 1 OS=Homo sapiens GN=DAP PE=1 SV=3	7.92	7.96	1	4	27.45000124
908	sp|O43920|NDUS5_HUMAN	HUMAN	NADH dehydrogenase [ubiquinone] iron-sulfur protein 5 OS=Homo sapiens GN=NDUFS5 PE=1 SV=3	7.91	8.11	1	6	50.94000101
909	sp|P30046|DOPD_HUMAN	HUMAN	D-dopachrome decarboxylase OS=Homo sapiens GN=DDT PE=1 SV=3	7.91	8.06	1	5	49.14999902
910	sp|P62993|GRB2_HUMAN	HUMAN	Growth factor receptor-bound protein 2 OS=Homo sapiens GN=GRB2 PE=1 SV=1	7.9	8.21	1	6	37.32999861
911	sp|Q9GZZ1|NAA50_HUMAN	HUMAN	N-alpha-acetyltransferase 50 OS=Homo sapiens GN=NAA50 PE=1 SV=1	7.9	8.02	1	5	27.81000137
912	sp|O00425|IF2B3_HUMAN	HUMAN	Insulin-like growth factor 2 mRNA-binding protein 3 OS=Homo sapiens GN=IGF2BP3 PE=1 SV=2	7.89	8.03	1	6	15.19999951
913	sp|Q9HAV7|GRPE1_HUMAN	HUMAN	GrpE protein homolog 1, mitochondrial OS=Homo sapiens GN=GRPEL1 PE=1 SV=2	7.88	8.51	1	5	29.03000116
914	sp|O75844|FACE1_HUMAN	HUMAN	CAAX prenyl protease 1 homolog OS=Homo sapiens GN=ZMPSTE24 PE=1 SV=2	7.86	8.07	1	5	13.25999945
915	sp|P59998|ARPC4_HUMAN	HUMAN	Actin-related protein 2/3 complex subunit 4 OS=Homo sapiens GN=ARPC4 PE=1 SV=3	7.85	7.95	1	4	22.61999995
916	sp|O75915|PRAF3_HUMAN	HUMAN	PRA1 family protein 3 OS=Homo sapiens GN=ARL6IP5 PE=1 SV=1	7.83	7.93	1	6	19.14999932
917	sp|P49207|RL34_HUMAN	HUMAN	60S ribosomal protein L34 OS=Homo sapiens GN=RPL34 PE=1 SV=3	7.82	7.89	1	4	28.2099992
918	sp|P00568|KAD1_HUMAN	HUMAN	Adenylate kinase isoenzyme 1 OS=Homo sapiens GN=AK1 PE=1 SV=3	7.78	7.88	1	5	30.41000068
919	sp|Q9NQW7|XPP1_HUMAN	HUMAN	Xaa-Pro aminopeptidase 1 OS=Homo sapiens GN=XPNPEP1 PE=1 SV=3	7.77	8.02	1	4	8.347000182
920	sp|P25815|S100P_HUMAN	HUMAN	Protein S100-P OS=Homo sapiens GN=S100P PE=1 SV=2	7.77	7.83	1	6	53.68000269
921	sp|Q5T4S7|UBR4_HUMAN	HUMAN	E3 ubiquitin-protein ligase UBR4 OS=Homo sapiens GN=UBR4 PE=1 SV=1	7.74	8.51	1	5	1.312000025
922	sp|P42766|RL35_HUMAN	HUMAN	60S ribosomal protein L35 OS=Homo sapiens GN=RPL35 PE=1 SV=2	7.74	7.85	1	4	34.15000141
923	sp|Q9GZT3|SLIRP_HUMAN	HUMAN	SRA stem-loop-interacting RNA-binding protein, mitochondrial OS=Homo sapiens GN=SLIRP PE=1 SV=1	7.73	7.82	1	4	45.87000012
924	sp|P13693|TCTP_HUMAN	HUMAN	Translationally-controlled tumor protein OS=Homo sapiens GN=TPT1 PE=1 SV=1	7.72	7.87	1	4	26.15999877
925	sp|P41091|IF2G_HUMAN	HUMAN	Eukaryotic translation initiation factor 2 subunit 3 OS=Homo sapiens GN=EIF2S3 PE=1 SV=3	7.71	7.81	2	5	12.71000057
926	sp|Q13185|CBX3_HUMAN	HUMAN	Chromobox protein homolog 3 OS=Homo sapiens GN=CBX3 PE=1 SV=4	7.67	7.77	1	4	30.05000055
927	sp|Q86Y82|STX12_HUMAN	HUMAN	Syntaxin-12 OS=Homo sapiens GN=STX12 PE=1 SV=1	7.66	8.28	1	6	31.5200001
928	sp|Q9BZZ5|API5_HUMAN	HUMAN	Apoptosis inhibitor 5 OS=Homo sapiens GN=API5 PE=1 SV=3	7.66	7.79	1	4	9.160000086
929	sp|P42330|AK1C3_HUMAN	HUMAN	Aldo-keto reductase family 1 member C3 OS=Homo sapiens GN=AKR1C3 PE=1 SV=4	7.64	35.54	1	24	59.43999887
930	sp|Q969H8|MYDGF_HUMAN	HUMAN	Myeloid-derived growth factor OS=Homo sapiens GN=MYDGF PE=1 SV=1	7.61	7.69	1	6	43.93000007
931	sp|Q9Y6M9|NDUB9_HUMAN	HUMAN	NADH dehydrogenase [ubiquinone] 1 beta subcomplex subunit 9 OS=Homo sapiens GN=NDUFB9 PE=1 SV=3	7.6	7.79	1	5	29.04999852
932	sp|P47755|CAZA2_HUMAN	HUMAN	F-actin-capping protein subunit alpha-2 OS=Homo sapiens GN=CAPZA2 PE=1 SV=3	7.59	9.86	1	7	34.97000039
933	sp|P28074|PSB5_HUMAN	HUMAN	Proteasome subunit beta type-5 OS=Homo sapiens GN=PSMB5 PE=1 SV=3	7.59	7.92	1	4	20.14999986
934	sp|Q6UXV4|MIC27_HUMAN	HUMAN	MICOS complex subunit MIC27 OS=Homo sapiens GN=APOOL PE=1 SV=1	7.59	7.64	1	5	26.12000108
935	sp|Q16595|FRDA_HUMAN	HUMAN	Frataxin, mitochondrial OS=Homo sapiens GN=FXN PE=1 SV=2	7.59	7.64	1	4	24.76000041
936	sp|Q13561|DCTN2_HUMAN	HUMAN	Dynactin subunit 2 OS=Homo sapiens GN=DCTN2 PE=1 SV=4	7.58	7.8	1	4	14.4600004
937	sp|Q9NNW7|TRXR2_HUMAN	HUMAN	Thioredoxin reductase 2, mitochondrial OS=Homo sapiens GN=TXNRD2 PE=1 SV=3	7.57	9.95	1	5	12.21000031
938	sp|Q14103|HNRPD_HUMAN	HUMAN	Heterogeneous nuclear ribonucleoprotein D0 OS=Homo sapiens GN=HNRNPD PE=1 SV=1	7.57	7.63	1	4	14.37000036
939	sp|Q9UNN8|EPCR_HUMAN	HUMAN	Endothelial protein C receptor OS=Homo sapiens GN=PROCR PE=1 SV=1	7.57	7.62	1	4	16.80999994
940	sp|P04424|ARLY_HUMAN	HUMAN	Argininosuccinate lyase OS=Homo sapiens GN=ASL PE=1 SV=4	7.55	7.78	1	5	13.5800004
941	sp|Q8N6M9|ZFN2A_HUMAN	HUMAN	AN1-type zinc finger protein 2A OS=Homo sapiens GN=ZFAND2A PE=2 SV=2	7.55	7.61	1	4	23.45000058
942	sp|P42224|STAT1_HUMAN	HUMAN	Signal transducer and activator of transcription 1-alpha/beta OS=Homo sapiens GN=STAT1 PE=1 SV=2	7.53	7.77	1	5	7.599999756
943	sp|Q8WXX5|DNJC9_HUMAN	HUMAN	DnaJ homolog subfamily C member 9 OS=Homo sapiens GN=DNAJC9 PE=1 SV=1	7.52	7.62	1	4	20.37999928
944	sp|Q9UJU6|DBNL_HUMAN	HUMAN	Drebrin-like protein OS=Homo sapiens GN=DBNL PE=1 SV=1	7.5	7.73	1	5	16.74000025
945	sp|P33993|MCM7_HUMAN	HUMAN	DNA replication licensing factor MCM7 OS=Homo sapiens GN=MCM7 PE=1 SV=4	7.48	7.67	1	5	10.14999971
946	sp|O75976|CBPD_HUMAN	HUMAN	Carboxypeptidase D OS=Homo sapiens GN=CPD PE=1 SV=2	7.47	7.63	1	4	4.129999876
947	sp|P12236|ADT3_HUMAN	HUMAN	ADP/ATP translocase 3 OS=Homo sapiens GN=SLC25A6 PE=1 SV=4	7.46	30.68	1	21	57.05000162
948	sp|Q9HC38|GLOD4_HUMAN	HUMAN	Glyoxalase domain-containing protein 4 OS=Homo sapiens GN=GLOD4 PE=1 SV=1	7.45	7.56	1	4	13.09999973
949	sp|Q9Y3U8|RL36_HUMAN	HUMAN	60S ribosomal protein L36 OS=Homo sapiens GN=RPL36 PE=1 SV=3	7.44	7.66	1	4	30.48000038
950	sp|P27701|CD82_HUMAN	HUMAN	CD82 antigen OS=Homo sapiens GN=CD82 PE=1 SV=1	7.44	7.51	1	4	12.35999987
951	sp|P49458|SRP09_HUMAN	HUMAN	Signal recognition particle 9 kDa protein OS=Homo sapiens GN=SRP9 PE=1 SV=2	7.43	7.51	1	4	45.35000026
952	sp|O15127|SCAM2_HUMAN	HUMAN	Secretory carrier-associated membrane protein 2 OS=Homo sapiens GN=SCAMP2 PE=1 SV=2	7.42	7.47	1	4	16.11000001
953	sp|Q96A26|F162A_HUMAN	HUMAN	Protein FAM162A OS=Homo sapiens GN=FAM162A PE=1 SV=2	7.41	7.56	1	5	25.31999946
954	sp|P14324|FPPS_HUMAN	HUMAN	Farnesyl pyrophosphate synthase OS=Homo sapiens GN=FDPS PE=1 SV=4	7.39	7.69	1	5	12.64999956
955	sp|Q92688|AN32B_HUMAN	HUMAN	Acidic leucine-rich nuclear phosphoprotein 32 family member B OS=Homo sapiens GN=ANP32B PE=1 SV=1	7.34	20.17	1	11	31.07999861
956	sp|P08962|CD63_HUMAN	HUMAN	CD63 antigen OS=Homo sapiens GN=CD63 PE=1 SV=2	7.33	7.44	1	4	14.2900005
957	sp|O95292|VAPB_HUMAN	HUMAN	Vesicle-associated membrane protein-associated protein B/C OS=Homo sapiens GN=VAPB PE=1 SV=3	7.31	9.9	1	6	20.57999969
958	sp|P07858|CATB_HUMAN	HUMAN	Cathepsin B OS=Homo sapiens GN=CTSB PE=1 SV=3	7.31	7.4	1	4	13.57000023
959	sp|P19075|TSN8_HUMAN	HUMAN	Tetraspanin-8 OS=Homo sapiens GN=TSPAN8 PE=1 SV=1	7.31	7.36	1	14	23.2099995
960	sp|Q96A49|SYAP1_HUMAN	HUMAN	Synapse-associated protein 1 OS=Homo sapiens GN=SYAP1 PE=1 SV=1	7.3	7.58	1	4	11.93000004
961	sp|O15551|CLD3_HUMAN	HUMAN	Claudin-3 OS=Homo sapiens GN=CLDN3 PE=1 SV=1	7.3	7.36	1	4	22.26999998
962	sp|P61758|PFD3_HUMAN	HUMAN	Prefoldin subunit 3 OS=Homo sapiens GN=VBP1 PE=1 SV=3	7.29	7.44	1	4	21.82999998
963	sp|P60866|RS20_HUMAN	HUMAN	40S ribosomal protein S20 OS=Homo sapiens GN=RPS20 PE=1 SV=1	7.28	7.34	1	4	28.56999934
964	sp|O15143|ARC1B_HUMAN	HUMAN	Actin-related protein 2/3 complex subunit 1B OS=Homo sapiens GN=ARPC1B PE=1 SV=3	7.27	7.39	1	5	16.94000065
965	sp|P28799|GRN_HUMAN	HUMAN	Granulins OS=Homo sapiens GN=GRN PE=1 SV=2	7.27	7.33	1	5	11.12999991
966	sp|P62913|RL11_HUMAN	HUMAN	60S ribosomal protein L11 OS=Homo sapiens GN=RPL11 PE=1 SV=2	7.22	7.4	1	4	24.16000068
967	sp|Q9BT09|CNPY3_HUMAN	HUMAN	Protein canopy homolog 3 OS=Homo sapiens GN=CNPY3 PE=1 SV=1	7.21	7.39	1	5	20.49999982
968	sp|Q9UEW8|STK39_HUMAN	HUMAN	STE20/SPS1-related proline-alanine-rich protein kinase OS=Homo sapiens GN=STK39 PE=1 SV=3	7.21	7.37	1	4	8.257000148
969	sp|O00303|EIF3F_HUMAN	HUMAN	Eukaryotic translation initiation factor 3 subunit F OS=Homo sapiens GN=EIF3F PE=1 SV=1	7.21	7.29	1	4	15.97000062
970	sp|P21399|ACOC_HUMAN	HUMAN	Cytoplasmic aconitate hydratase OS=Homo sapiens GN=ACO1 PE=1 SV=3	7.2	7.3	1	4	7.874000072
971	sp|Q9Y320|TMX2_HUMAN	HUMAN	Thioredoxin-related transmembrane protein 2 OS=Homo sapiens GN=TMX2 PE=1 SV=1	7.18	7.33	1	4	20.94999999
972	sp|O43570|CAH12_HUMAN	HUMAN	Carbonic anhydrase 12 OS=Homo sapiens GN=CA12 PE=1 SV=1	7.17	7.23	1	5	13.84000033
973	sp|Q15008|PSMD6_HUMAN	HUMAN	26S proteasome non-ATPase regulatory subunit 6 OS=Homo sapiens GN=PSMD6 PE=1 SV=1	7.15	7.36	1	4	14.39999938
974	sp|Q9NPJ3|ACO13_HUMAN	HUMAN	Acyl-coenzyme A thioesterase 13 OS=Homo sapiens GN=ACOT13 PE=1 SV=1	7.15	7.22	1	4	37.86000013
975	sp|Q9UM00|TMCO1_HUMAN	HUMAN	Transmembrane and coiled-coil domain-containing protein 1 OS=Homo sapiens GN=TMCO1 PE=1 SV=1	7.13	7.28	1	5	25.52999854
976	sp|Q96IX5|USMG5_HUMAN	HUMAN	Up-regulated during skeletal muscle growth protein 5 OS=Homo sapiens GN=USMG5 PE=1 SV=1	7.13	7.18	1	4	44.8300004
977	sp|P07108|ACBP_HUMAN	HUMAN	Acyl-CoA-binding protein OS=Homo sapiens GN=DBI PE=1 SV=2	7.12	7.29	1	6	62.07000017
978	sp|Q16576|RBBP7_HUMAN	HUMAN	Histone-binding protein RBBP7 OS=Homo sapiens GN=RBBP7 PE=1 SV=1	7.11	7.28	1	5	12.24000007
979	sp|Q14002|CEAM7_HUMAN	HUMAN	Carcinoembryonic antigen-related cell adhesion molecule 7 OS=Homo sapiens GN=CEACAM7 PE=1 SV=1	7.07	7.23	1	4	19.24999952
980	sp|O60313|OPA1_HUMAN	HUMAN	Dynamin-like 120 kDa protein, mitochondrial OS=Homo sapiens GN=OPA1 PE=1 SV=3	7.04	7.3	1	5	6.353999674
981	sp|Q9HAV4|XPO5_HUMAN	HUMAN	Exportin-5 OS=Homo sapiens GN=XPO5 PE=1 SV=1	7.04	7.27	1	4	3.821000084
982	sp|O15260|SURF4_HUMAN	HUMAN	Surfeit locus protein 4 OS=Homo sapiens GN=SURF4 PE=1 SV=3	7.04	7.09	1	6	18.21999997
983	sp|P84103|SRSF3_HUMAN	HUMAN	Serine/arginine-rich splicing factor 3 OS=Homo sapiens GN=SRSF3 PE=1 SV=1	7.02	7.65	1	5	33.53999853
984	sp|P11234|RALB_HUMAN	HUMAN	Ras-related protein Ral-B OS=Homo sapiens GN=RALB PE=1 SV=1	7.01	7.14	1	4	20.87000012
985	sp|O15162|PLS1_HUMAN	HUMAN	Phospholipid scramblase 1 OS=Homo sapiens GN=PLSCR1 PE=1 SV=1	7.01	7.06	1	4	15.71999937
986	sp|Q08211|DHX9_HUMAN	HUMAN	ATP-dependent RNA helicase A OS=Homo sapiens GN=DHX9 PE=1 SV=4	6.99	7.44	1	4	3.937000036
987	sp|Q01581|HMCS1_HUMAN	HUMAN	Hydroxymethylglutaryl-CoA synthase, cytoplasmic OS=Homo sapiens GN=HMGCS1 PE=1 SV=2	6.98	7.12	1	4	10.37999988
988	sp|Q15392|DHC24_HUMAN	HUMAN	Delta(24)-sterol reductase OS=Homo sapiens GN=DHCR24 PE=1 SV=2	6.97	7.11	1	4	6.588999927
989	sp|P18085|ARF4_HUMAN	HUMAN	ADP-ribosylation factor 4 OS=Homo sapiens GN=ARF4 PE=1 SV=3	6.96	12.87	1	8	41.67000055
990	sp|Q9Y3A6|TMED5_HUMAN	HUMAN	Transmembrane emp24 domain-containing protein 5 OS=Homo sapiens GN=TMED5 PE=1 SV=1	6.93	7.08	1	4	16.59000069
991	sp|P82650|RT22_HUMAN	HUMAN	28S ribosomal protein S22, mitochondrial OS=Homo sapiens GN=MRPS22 PE=1 SV=1	6.92	7.21	1	6	27.77999938
992	sp|P56556|NDUA6_HUMAN	HUMAN	NADH dehydrogenase [ubiquinone] 1 alpha subcomplex subunit 6 OS=Homo sapiens GN=NDUFA6 PE=1 SV=3	6.91	7.03	1	5	27.91999876
993	sp|P62820|RAB1A_HUMAN	HUMAN	Ras-related protein Rab-1A OS=Homo sapiens GN=RAB1A PE=1 SV=3	6.9	21.05	1	13	60.00000238
994	sp|Q9P287|BCCIP_HUMAN	HUMAN	BRCA2 and CDKN1A-interacting protein OS=Homo sapiens GN=BCCIP PE=1 SV=1	6.89	7.02	1	3	13.06000054
995	sp|O95197|RTN3_HUMAN	HUMAN	Reticulon-3 OS=Homo sapiens GN=RTN3 PE=1 SV=2	6.89	6.97	1	5	5.328999832
996	sp|P30049|ATPD_HUMAN	HUMAN	ATP synthase subunit delta, mitochondrial OS=Homo sapiens GN=ATP5D PE=1 SV=2	6.89	6.96	1	5	57.74000287
997	sp|Q9ULA0|DNPEP_HUMAN	HUMAN	Aspartyl aminopeptidase OS=Homo sapiens GN=DNPEP PE=1 SV=1	6.87	7.08	1	5	13.05000037
998	sp|P61313|RL15_HUMAN	HUMAN	60S ribosomal protein L15 OS=Homo sapiens GN=RPL15 PE=1 SV=2	6.86	7.13	1	6	26.46999955
999	sp|P11172|UMPS_HUMAN	HUMAN	Uridine 5'-monophosphate synthase OS=Homo sapiens GN=UMPS PE=1 SV=1	6.86	7.03	1	4	10.41999981
1000	sp|P63313|TYB10_HUMAN	HUMAN	Thymosin beta-10 OS=Homo sapiens GN=TMSB10 PE=1 SV=2	6.85	9.55	1	10	70.45000196
1001	sp|P62266|RS23_HUMAN	HUMAN	40S ribosomal protein S23 OS=Homo sapiens GN=RPS23 PE=1 SV=3	6.85	6.97	1	3	23.78000021
1002	sp|Q96QR8|PURB_HUMAN	HUMAN	Transcriptional activator protein Pur-beta OS=Homo sapiens GN=PURB PE=1 SV=3	6.84	7.04	1	3	16.99000001
1003	sp|Q01650|LAT1_HUMAN	HUMAN	Large neutral amino acids transporter small subunit 1 OS=Homo sapiens GN=SLC7A5 PE=1 SV=2	6.82	6.88	1	4	9.466999769
1004	sp|P62910|RL32_HUMAN	HUMAN	60S ribosomal protein L32 OS=Homo sapiens GN=RPL32 PE=1 SV=2	6.8	6.94	1	4	32.58999884
1005	sp|Q8NBJ4|GOLM1_HUMAN	HUMAN	Golgi membrane protein 1 OS=Homo sapiens GN=GOLM1 PE=1 SV=1	6.79	7.1	1	5	12.97000051
1006	sp|Q9BVG4|PBDC1_HUMAN	HUMAN	Protein PBDC1 OS=Homo sapiens GN=PBDC1 PE=1 SV=1	6.79	6.9	1	4	18.44999939
1007	sp|P67870|CSK2B_HUMAN	HUMAN	Casein kinase II subunit beta OS=Homo sapiens GN=CSNK2B PE=1 SV=1	6.78	7	1	4	26.51000023
1008	sp|Q99653|CHP1_HUMAN	HUMAN	Calcineurin B homologous protein 1 OS=Homo sapiens GN=CHP1 PE=1 SV=3	6.78	6.85	1	4	26.1500001
1009	sp|P02649|APOE_HUMAN	HUMAN	Apolipoprotein E OS=Homo sapiens GN=APOE PE=1 SV=1	6.76	6.84	1	3	10.09000018
1010	sp|Q96CM8|ACSF2_HUMAN	HUMAN	Acyl-CoA synthetase family member 2, mitochondrial OS=Homo sapiens GN=ACSF2 PE=1 SV=2	6.71	7.31	1	4	9.593000263
1011	sp|Q7Z4W1|DCXR_HUMAN	HUMAN	L-xylulose reductase OS=Homo sapiens GN=DCXR PE=1 SV=2	6.71	6.82	1	4	15.56999981
1012	sp|Q9BQ69|MACD1_HUMAN	HUMAN	O-acetyl-ADP-ribose deacetylase MACROD1 OS=Homo sapiens GN=MACROD1 PE=1 SV=2	6.71	6.75	1	4	17.84999967
1013	sp|O43396|TXNL1_HUMAN	HUMAN	Thioredoxin-like protein 1 OS=Homo sapiens GN=TXNL1 PE=1 SV=3	6.66	6.89	1	4	19.38000023
1014	sp|Q15370|ELOB_HUMAN	HUMAN	Transcription elongation factor B polypeptide 2 OS=Homo sapiens GN=TCEB2 PE=1 SV=1	6.64	6.82	1	5	71.18999958
1015	sp|Q9NWU1|OXSM_HUMAN	HUMAN	3-oxoacyl-[acyl-carrier-protein] synthase, mitochondrial OS=Homo sapiens GN=OXSM PE=1 SV=1	6.64	6.72	1	3	14.59999979
1016	sp|Q9Y244|POMP_HUMAN	HUMAN	Proteasome maturation protein OS=Homo sapiens GN=POMP PE=1 SV=1	6.64	6.71	1	3	30.50000072
1017	sp|Q9UHV9|PFD2_HUMAN	HUMAN	Prefoldin subunit 2 OS=Homo sapiens GN=PFDN2 PE=1 SV=1	6.62	6.66	1	4	33.77000093
1018	sp|Q92888|ARHG1_HUMAN	HUMAN	Rho guanine nucleotide exchange factor 1 OS=Homo sapiens GN=ARHGEF1 PE=1 SV=2	6.6	6.85	1	3	5.482000113
1019	sp|Q9HCY8|S10AE_HUMAN	HUMAN	Protein S100-A14 OS=Homo sapiens GN=S100A14 PE=1 SV=1	6.6	6.65	1	3	44.22999918
1020	sp|P00734|THRB_HUMAN	HUMAN	Prothrombin OS=Homo sapiens GN=F2 PE=1 SV=2	6.6	6.64	1	5	12.06
1021	sp|A0FGR8|ESYT2_HUMAN	HUMAN	Extended synaptotagmin-2 OS=Homo sapiens GN=ESYT2 PE=1 SV=1	6.58	6.89	1	6	8.359999955
1022	sp|O43768|ENSA_HUMAN	HUMAN	Alpha-endosulfine OS=Homo sapiens GN=ENSA PE=1 SV=1	6.58	6.86	1	4	44.63
1023	sp|Q92890|UFD1_HUMAN	HUMAN	Ubiquitin fusion degradation protein 1 homolog OS=Homo sapiens GN=UFD1L PE=1 SV=3	6.56	6.66	1	4	16.29000008
1024	sp|Q8TC12|RDH11_HUMAN	HUMAN	Retinol dehydrogenase 11 OS=Homo sapiens GN=RDH11 PE=1 SV=2	6.56	6.6	1	3	12.25999966
1025	sp|P61769|B2MG_HUMAN	HUMAN	Beta-2-microglobulin OS=Homo sapiens GN=B2M PE=1 SV=1	6.54	6.58	1	3	35.28999984
1026	sp|P17568|NDUB7_HUMAN	HUMAN	NADH dehydrogenase [ubiquinone] 1 beta subcomplex subunit 7 OS=Homo sapiens GN=NDUFB7 PE=1 SV=4	6.52	6.65	1	4	27.7399987
1027	sp|P13473|LAMP2_HUMAN	HUMAN	Lysosome-associated membrane glycoprotein 2 OS=Homo sapiens GN=LAMP2 PE=1 SV=2	6.51	6.56	1	4	8.292999864
1028	sp|P01111|RASN_HUMAN	HUMAN	GTPase NRas OS=Homo sapiens GN=NRAS PE=1 SV=1	6.5	7.46	1	5	24.33999926
1029	sp|Q6NVY1|HIBCH_HUMAN	HUMAN	3-hydroxyisobutyryl-CoA hydrolase, mitochondrial OS=Homo sapiens GN=HIBCH PE=1 SV=2	6.5	6.73	1	5	12.43999973
1030	sp|Q7Z2K6|ERMP1_HUMAN	HUMAN	Endoplasmic reticulum metallopeptidase 1 OS=Homo sapiens GN=ERMP1 PE=1 SV=2	6.5	6.65	1	4	3.761000186
1031	sp|P25205|MCM3_HUMAN	HUMAN	DNA replication licensing factor MCM3 OS=Homo sapiens GN=MCM3 PE=1 SV=3	6.49	6.71	1	4	5.322000012
1032	sp|Q03405|UPAR_HUMAN	HUMAN	Urokinase plasminogen activator surface receptor OS=Homo sapiens GN=PLAUR PE=1 SV=1	6.49	6.71	1	4	15.81999958
1033	sp|P56134|ATPK_HUMAN	HUMAN	ATP synthase subunit f, mitochondrial OS=Homo sapiens GN=ATP5J2 PE=1 SV=3	6.49	6.59	1	4	45.73999941
1034	sp|O43169|CYB5B_HUMAN	HUMAN	Cytochrome b5 type B OS=Homo sapiens GN=CYB5B PE=1 SV=2	6.48	6.52	1	5	44.51999962
1035	sp|P62316|SMD2_HUMAN	HUMAN	Small nuclear ribonucleoprotein Sm D2 OS=Homo sapiens GN=SNRPD2 PE=1 SV=1	6.47	6.51	1	3	33.05000067
1036	sp|O15511|ARPC5_HUMAN	HUMAN	Actin-related protein 2/3 complex subunit 5 OS=Homo sapiens GN=ARPC5 PE=1 SV=3	6.46	6.5	1	5	45.03000081
1037	sp|P61970|NTF2_HUMAN	HUMAN	Nuclear transport factor 2 OS=Homo sapiens GN=NUTF2 PE=1 SV=1	6.45	6.56	1	4	44.08999979
1038	sp|Q9NZL9|MAT2B_HUMAN	HUMAN	Methionine adenosyltransferase 2 subunit beta OS=Homo sapiens GN=MAT2B PE=1 SV=1	6.44	6.71	1	4	17.65999943
1039	sp|Q9NVI7|ATD3A_HUMAN	HUMAN	ATPase family AAA domain-containing protein 3A OS=Homo sapiens GN=ATAD3A PE=1 SV=2	6.44	6.65	1	4	7.570999861
1040	sp|P24666|PPAC_HUMAN	HUMAN	Low molecular weight phosphotyrosine protein phosphatase OS=Homo sapiens GN=ACP1 PE=1 SV=3	6.44	6.48	1	4	27.84999907
1041	sp|O00170|AIP_HUMAN	HUMAN	AH receptor-interacting protein OS=Homo sapiens GN=AIP PE=1 SV=2	6.4	6.54	1	5	18.79000068
1042	sp|O60884|DNJA2_HUMAN	HUMAN	DnaJ homolog subfamily A member 2 OS=Homo sapiens GN=DNAJA2 PE=1 SV=1	6.38	6.6	1	4	13.59000057
1043	sp|Q9H3Z4|DNJC5_HUMAN	HUMAN	DnaJ homolog subfamily C member 5 OS=Homo sapiens GN=DNAJC5 PE=1 SV=1	6.38	6.41	1	6	32.82999992
1044	sp|Q9P035|HACD3_HUMAN	HUMAN	Very-long-chain (3R)-3-hydroxyacyl-CoA dehydratase 3 OS=Homo sapiens GN=HACD3 PE=1 SV=2	6.38	6.41	1	4	12.98000067
1045	sp|Q9BTT0|AN32E_HUMAN	HUMAN	Acidic leucine-rich nuclear phosphoprotein 32 family member E OS=Homo sapiens GN=ANP32E PE=1 SV=1	6.36	6.9	1	5	16.04000032
1046	sp|O95395|GCNT3_HUMAN	HUMAN	Beta-1,3-galactosyl-O-glycosyl-glycoprotein beta-1,6-N-acetylglucosaminyltransferase 3 OS=Homo sapiens GN=GCNT3 PE=2 SV=1	6.36	6.41	1	3	10.05000025
1047	sp|P23919|KTHY_HUMAN	HUMAN	Thymidylate kinase OS=Homo sapiens GN=DTYMK PE=1 SV=4	6.34	6.45	1	3	16.04000032
1048	sp|P26440|IVD_HUMAN	HUMAN	Isovaleryl-CoA dehydrogenase, mitochondrial OS=Homo sapiens GN=IVD PE=1 SV=1	6.33	6.47	1	4	10.40000021
1049	sp|O43809|CPSF5_HUMAN	HUMAN	Cleavage and polyadenylation specificity factor subunit 5 OS=Homo sapiens GN=NUDT21 PE=1 SV=1	6.32	6.42	1	4	22.91000038
1050	sp|P62942|FKB1A_HUMAN	HUMAN	Peptidyl-prolyl cis-trans isomerase FKBP1A OS=Homo sapiens GN=FKBP1A PE=1 SV=2	6.29	6.32	1	4	41.67000055
1051	sp|O95168|NDUB4_HUMAN	HUMAN	NADH dehydrogenase [ubiquinone] 1 beta subcomplex subunit 4 OS=Homo sapiens GN=NDUFB4 PE=1 SV=3	6.26	6.37	1	4	36.43000126
1052	sp|P00167|CYB5_HUMAN	HUMAN	Cytochrome b5 OS=Homo sapiens GN=CYB5A PE=1 SV=2	6.26	6.28	1	4	42.53999889
1053	sp|Q9H3K2|GHITM_HUMAN	HUMAN	Growth hormone-inducible transmembrane protein OS=Homo sapiens GN=GHITM PE=1 SV=2	6.24	6.41	1	4	12.16999963
1054	sp|O00487|PSDE_HUMAN	HUMAN	26S proteasome non-ATPase regulatory subunit 14 OS=Homo sapiens GN=PSMD14 PE=1 SV=1	6.24	6.37	1	4	20.0000003
1055	sp|O00571|DDX3X_HUMAN	HUMAN	ATP-dependent RNA helicase DDX3X OS=Homo sapiens GN=DDX3X PE=1 SV=3	6.22	6.61	1	4	6.041999906
1056	sp|Q9HC35|EMAL4_HUMAN	HUMAN	Echinoderm microtubule-associated protein-like 4 OS=Homo sapiens GN=EML4 PE=1 SV=3	6.22	6.45	1	5	4.689000174
1057	sp|Q9NUM4|T106B_HUMAN	HUMAN	Transmembrane protein 106B OS=Homo sapiens GN=TMEM106B PE=1 SV=2	6.21	6.42	1	4	12.7700001
1058	sp|Q05639|EF1A2_HUMAN	HUMAN	Elongation factor 1-alpha 2 OS=Homo sapiens GN=EEF1A2 PE=1 SV=1	6.18	25.1	1	27	43.84000003
1059	sp|Q9HAW8|UD110_HUMAN	HUMAN	UDP-glucuronosyltransferase 1-10 OS=Homo sapiens GN=UGT1A10 PE=1 SV=1	6.18	11.06	1	7	18.49000007
1060	sp|P02794|FRIH_HUMAN	HUMAN	Ferritin heavy chain OS=Homo sapiens GN=FTH1 PE=1 SV=2	6.17	6.38	1	4	28.42000127
1061	sp|P46976|GLYG_HUMAN	HUMAN	Glycogenin-1 OS=Homo sapiens GN=GYG1 PE=1 SV=4	6.15	6.23	1	4	14.2900005
1062	sp|Q9Y277|VDAC3_HUMAN	HUMAN	Voltage-dependent anion-selective channel protein 3 OS=Homo sapiens GN=VDAC3 PE=1 SV=1	6.14	8.18	1	4	19.07999963
1063	sp|Q9UHD8|SEPT9_HUMAN	HUMAN	Septin-9 OS=Homo sapiens GN=SEPT9 PE=1 SV=2	6.14	6.77	1	5	8.703000098
1064	sp|P41567|EIF1_HUMAN	HUMAN	Eukaryotic translation initiation factor 1 OS=Homo sapiens GN=EIF1 PE=1 SV=1	6.13	6.15	1	4	50.44000149
1065	sp|P28072|PSB6_HUMAN	HUMAN	Proteasome subunit beta type-6 OS=Homo sapiens GN=PSMB6 PE=1 SV=4	6.13	6.14	1	4	12.97000051
1066	sp|Q7L0Y3|MRRP1_HUMAN	HUMAN	Mitochondrial ribonuclease P protein 1 OS=Homo sapiens GN=TRMT10C PE=1 SV=2	6.11	6.38	1	5	14.64000046
1067	sp|Q10713|MPPA_HUMAN	HUMAN	Mitochondrial-processing peptidase subunit alpha OS=Homo sapiens GN=PMPCA PE=1 SV=2	6.11	6.12	1	3	9.143000096
1068	sp|P02461|CO3A1_HUMAN	HUMAN	Collagen alpha-1(III) chain OS=Homo sapiens GN=COL3A1 PE=1 SV=4	6.1	6.16	1	5	4.774999991
1069	sp|P56385|ATP5I_HUMAN	HUMAN	ATP synthase subunit e, mitochondrial OS=Homo sapiens GN=ATP5I PE=1 SV=2	6.09	7.38	1	5	53.61999869
1070	sp|P98172|EFNB1_HUMAN	HUMAN	Ephrin-B1 OS=Homo sapiens GN=EFNB1 PE=1 SV=1	6.09	6.2	1	3	18.2099998
1071	sp|Q99613|EIF3C_HUMAN	HUMAN	Eukaryotic translation initiation factor 3 subunit C OS=Homo sapiens GN=EIF3C PE=1 SV=1	6.09	6.14	2	3	3.5050001
1072	sp|P49721|PSB2_HUMAN	HUMAN	Proteasome subunit beta type-2 OS=Homo sapiens GN=PSMB2 PE=1 SV=1	6.09	6.1	1	4	17.91000068
1073	sp|Q9Y570|PPME1_HUMAN	HUMAN	Protein phosphatase methylesterase 1 OS=Homo sapiens GN=PPME1 PE=1 SV=3	6.06	6.25	1	4	13.98999989
1074	sp|P62857|RS28_HUMAN	HUMAN	40S ribosomal protein S28 OS=Homo sapiens GN=RPS28 PE=1 SV=1	6.06	6.07	1	3	46.38000131
1075	sp|P35268|RL22_HUMAN	HUMAN	60S ribosomal protein L22 OS=Homo sapiens GN=RPL22 PE=1 SV=2	6.05	6.05	1	4	39.05999959
1076	sp|P16989|YBOX3_HUMAN	HUMAN	Y-box-binding protein 3 OS=Homo sapiens GN=YBX3 PE=1 SV=4	6.04	16.03	1	10	35.74999869
1077	sp|O43633|CHM2A_HUMAN	HUMAN	Charged multivesicular body protein 2a OS=Homo sapiens GN=CHMP2A PE=1 SV=1	6.03	6.35	1	5	18.01999956
1078	sp|P46926|GNPI1_HUMAN	HUMAN	Glucosamine-6-phosphate isomerase 1 OS=Homo sapiens GN=GNPDA1 PE=1 SV=1	6.03	6.07	1	4	11.42000034
1079	sp|P62318|SMD3_HUMAN	HUMAN	Small nuclear ribonucleoprotein Sm D3 OS=Homo sapiens GN=SNRPD3 PE=1 SV=1	6.02	6.02	1	4	31.74999952
1080	sp|P61457|PHS_HUMAN	HUMAN	Pterin-4-alpha-carbinolamine dehydratase OS=Homo sapiens GN=PCBD1 PE=1 SV=2	6.01	6.06	1	3	23.08000028
1081	sp|P43307|SSRA_HUMAN	HUMAN	Translocon-associated protein subunit alpha OS=Homo sapiens GN=SSR1 PE=1 SV=3	6.01	6.05	1	5	11.8900001
1082	sp|P61163|ACTZ_HUMAN	HUMAN	Alpha-centractin OS=Homo sapiens GN=ACTR1A PE=1 SV=1	6.01	6.02	1	3	18.35000068
1083	sp|Q16790|CAH9_HUMAN	HUMAN	Carbonic anhydrase 9 OS=Homo sapiens GN=CA9 PE=1 SV=2	6.01	6.01	1	3	12.63999939
1084	sp|P62873|GBB1_HUMAN	HUMAN	Guanine nucleotide-binding protein G(I)/G(S)/G(T) subunit beta-1 OS=Homo sapiens GN=GNB1 PE=1 SV=3	6	14.18	1	7	24.70999956
1085	sp|Q6IBS0|TWF2_HUMAN	HUMAN	Twinfilin-2 OS=Homo sapiens GN=TWF2 PE=1 SV=2	6	6.07	1	3	14.90000039
1086	sp|P05452|TETN_HUMAN	HUMAN	Tetranectin OS=Homo sapiens GN=CLEC3B PE=1 SV=3	6	6	1	3	21.78000063
1087	sp|Q6PI78|TMM65_HUMAN	HUMAN	Transmembrane protein 65 OS=Homo sapiens GN=TMEM65 PE=1 SV=2	6	6	1	3	15.0000006
1088	sp|Q3ZCQ8|TIM50_HUMAN	HUMAN	Mitochondrial import inner membrane translocase subunit TIM50 OS=Homo sapiens GN=TIMM50 PE=1 SV=2	6	6	1	3	12.1799998
1089	sp|Q9UNL2|SSRG_HUMAN	HUMAN	Translocon-associated protein subunit gamma OS=Homo sapiens GN=SSR3 PE=1 SV=1	6	6	1	5	12.43000031
1090	sp|Q9BRA2|TXD17_HUMAN	HUMAN	Thioredoxin domain-containing protein 17 OS=Homo sapiens GN=TXNDC17 PE=1 SV=1	6	6	1	3	26.82999969
1091	sp|P23246|SFPQ_HUMAN	HUMAN	Splicing factor, proline- and glutamine-rich OS=Homo sapiens GN=SFPQ PE=1 SV=2	5.99	6.11	1	3	6.789000332
1092	sp|O75955|FLOT1_HUMAN	HUMAN	Flotillin-1 OS=Homo sapiens GN=FLOT1 PE=1 SV=3	5.98	6.96	1	4	10.30000001
1093	sp|Q92692|PVRL2_HUMAN	HUMAN	Nectin-2 OS=Homo sapiens GN=PVRL2 PE=1 SV=1	5.98	6.24	1	4	6.505999714
1094	sp|P68402|PA1B2_HUMAN	HUMAN	Platelet-activating factor acetylhydrolase IB subunit beta OS=Homo sapiens GN=PAFAH1B2 PE=1 SV=1	5.97	6.16	1	5	29.69000041
1095	sp|Q9NT62|ATG3_HUMAN	HUMAN	Ubiquitin-like-conjugating enzyme ATG3 OS=Homo sapiens GN=ATG3 PE=1 SV=1	5.97	6.11	1	4	13.38
1096	sp|Q13045|FLII_HUMAN	HUMAN	Protein flightless-1 homolog OS=Homo sapiens GN=FLII PE=1 SV=2	5.95	6.48	1	4	3.703999892
1097	sp|Q9BWS9|CHID1_HUMAN	HUMAN	Chitinase domain-containing protein 1 OS=Homo sapiens GN=CHID1 PE=1 SV=1	5.95	6.31	1	3	8.141999692
1098	sp|Q96C36|P5CR2_HUMAN	HUMAN	Pyrroline-5-carboxylate reductase 2 OS=Homo sapiens GN=PYCR2 PE=1 SV=1	5.93	8.19	1	4	18.12999994
1099	sp|O60493|SNX3_HUMAN	HUMAN	Sorting nexin-3 OS=Homo sapiens GN=SNX3 PE=1 SV=3	5.93	6.09	1	3	14.20000046
1100	sp|Q9H3N1|TMX1_HUMAN	HUMAN	Thioredoxin-related transmembrane protein 1 OS=Homo sapiens GN=TMX1 PE=1 SV=1	5.93	6.01	1	3	12.86000013
1101	sp|P00995|ISK1_HUMAN	HUMAN	Serine protease inhibitor Kazal-type 1 OS=Homo sapiens GN=SPINK1 PE=1 SV=2	5.89	5.92	1	3	53.15999985
1102	sp|Q02543|RL18A_HUMAN	HUMAN	60S ribosomal protein L18a OS=Homo sapiens GN=RPL18A PE=1 SV=2	5.87	6.01	1	4	18.17999929
1103	sp|Q9NUB1|ACS2L_HUMAN	HUMAN	Acetyl-coenzyme A synthetase 2-like, mitochondrial OS=Homo sapiens GN=ACSS1 PE=1 SV=2	5.87	5.97	1	4	6.241000071
1104	sp|P46778|RL21_HUMAN	HUMAN	60S ribosomal protein L21 OS=Homo sapiens GN=RPL21 PE=1 SV=2	5.86	5.96	1	5	32.49999881
1105	sp|O43324|MCA3_HUMAN	HUMAN	Eukaryotic translation elongation factor 1 epsilon-1 OS=Homo sapiens GN=EEF1E1 PE=1 SV=1	5.85	5.89	1	3	27.00999975
1106	sp|P16401|H15_HUMAN	HUMAN	Histone H1.5 OS=Homo sapiens GN=HIST1H1B PE=1 SV=3	5.84	6.45	1	4	21.68000042
1107	sp|O43504|LTOR5_HUMAN	HUMAN	Ragulator complex protein LAMTOR5 OS=Homo sapiens GN=LAMTOR5 PE=1 SV=1	5.84	6.03	1	4	85.71000099
1108	sp|O15145|ARPC3_HUMAN	HUMAN	Actin-related protein 2/3 complex subunit 3 OS=Homo sapiens GN=ARPC3 PE=1 SV=3	5.84	5.99	1	6	38.76000047
1109	sp|Q9NQG5|RPR1B_HUMAN	HUMAN	Regulation of nuclear pre-mRNA domain-containing protein 1B OS=Homo sapiens GN=RPRD1B PE=1 SV=1	5.83	5.92	1	3	13.50000054
1110	sp|Q9BVC6|TM109_HUMAN	HUMAN	Transmembrane protein 109 OS=Homo sapiens GN=TMEM109 PE=1 SV=1	5.83	5.92	1	3	12.75999993
1111	sp|O76094|SRP72_HUMAN	HUMAN	Signal recognition particle subunit SRP72 OS=Homo sapiens GN=SRP72 PE=1 SV=3	5.8	6.17	1	5	11.47999987
1112	sp|P27361|MK03_HUMAN	HUMAN	Mitogen-activated protein kinase 3 OS=Homo sapiens GN=MAPK3 PE=1 SV=4	5.79	5.94	1	4	10.02999991
1113	sp|P67812|SC11A_HUMAN	HUMAN	Signal peptidase complex catalytic subunit SEC11A OS=Homo sapiens GN=SEC11A PE=1 SV=1	5.77	5.83	1	3	15.63999951
1114	sp|Q8TD06|AGR3_HUMAN	HUMAN	Anterior gradient protein 3 OS=Homo sapiens GN=AGR3 PE=1 SV=1	5.75	8.17	1	8	32.53000081
1115	sp|Q7L5N7|PCAT2_HUMAN	HUMAN	Lysophosphatidylcholine acyltransferase 2 OS=Homo sapiens GN=LPCAT2 PE=1 SV=1	5.74	5.86	1	4	10.10999978
1116	sp|O43837|IDH3B_HUMAN	HUMAN	Isocitrate dehydrogenase [NAD] subunit beta, mitochondrial OS=Homo sapiens GN=IDH3B PE=1 SV=2	5.73	5.89	1	3	12.72999942
1117	sp|P10619|PPGB_HUMAN	HUMAN	Lysosomal protective protein OS=Homo sapiens GN=CTSA PE=1 SV=2	5.73	5.8	1	4	8.749999851
1118	sp|O15126|SCAM1_HUMAN	HUMAN	Secretory carrier-associated membrane protein 1 OS=Homo sapiens GN=SCAMP1 PE=1 SV=2	5.7	5.84	1	4	21.88999951
1119	sp|Q9BZX2|UCK2_HUMAN	HUMAN	Uridine-cytidine kinase 2 OS=Homo sapiens GN=UCK2 PE=1 SV=1	5.7	5.79	1	3	12.25999966
1120	sp|O60888|CUTA_HUMAN	HUMAN	Protein CutA OS=Homo sapiens GN=CUTA PE=1 SV=2	5.7	5.74	1	3	32.96000063
1121	sp|P01008|ANT3_HUMAN	HUMAN	Antithrombin-III OS=Homo sapiens GN=SERPINC1 PE=1 SV=1	5.69	5.93	1	7	11.20999977
1122	sp|Q53H12|AGK_HUMAN	HUMAN	Acylglycerol kinase, mitochondrial OS=Homo sapiens GN=AGK PE=1 SV=2	5.69	5.8	1	3	14.45000023
1123	sp|O75439|MPPB_HUMAN	HUMAN	Mitochondrial-processing peptidase subunit beta OS=Homo sapiens GN=PMPCB PE=1 SV=2	5.67	6.63	1	5	11.03999987
1124	sp|O00592|PODXL_HUMAN	HUMAN	Podocalyxin OS=Homo sapiens GN=PODXL PE=1 SV=2	5.66	5.83	1	3	6.092999876
1125	sp|Q13630|FCL_HUMAN	HUMAN	GDP-L-fucose synthase OS=Homo sapiens GN=TSTA3 PE=1 SV=1	5.65	6.19	1	4	14.0200004
1126	sp|Q96HS1|PGAM5_HUMAN	HUMAN	Serine/threonine-protein phosphatase PGAM5, mitochondrial OS=Homo sapiens GN=PGAM5 PE=1 SV=2	5.65	5.91	1	4	13.15000057
1127	sp|O95299|NDUAA_HUMAN	HUMAN	NADH dehydrogenase [ubiquinone] 1 alpha subcomplex subunit 10, mitochondrial OS=Homo sapiens GN=NDUFA10 PE=1 SV=1	5.65	5.91	1	4	14.65000063
1128	sp|Q8NFJ5|RAI3_HUMAN	HUMAN	Retinoic acid-induced protein 3 OS=Homo sapiens GN=GPRC5A PE=1 SV=2	5.64	5.73	1	4	18.49000007
1129	sp|O14828|SCAM3_HUMAN	HUMAN	Secretory carrier-associated membrane protein 3 OS=Homo sapiens GN=SCAMP3 PE=1 SV=3	5.64	5.73	1	4	13.25999945
1130	sp|Q15067|ACOX1_HUMAN	HUMAN	Peroxisomal acyl-coenzyme A oxidase 1 OS=Homo sapiens GN=ACOX1 PE=1 SV=3	5.63	5.82	1	4	8.788000047
1131	sp|P51665|PSMD7_HUMAN	HUMAN	26S proteasome non-ATPase regulatory subunit 7 OS=Homo sapiens GN=PSMD7 PE=1 SV=2	5.62	5.77	1	4	14.50999975
1132	sp|Q13564|ULA1_HUMAN	HUMAN	NEDD8-activating enzyme E1 regulatory subunit OS=Homo sapiens GN=NAE1 PE=1 SV=1	5.62	5.68	1	3	8.80099982
1133	sp|P80303|NUCB2_HUMAN	HUMAN	Nucleobindin-2 OS=Homo sapiens GN=NUCB2 PE=1 SV=2	5.61	5.8	1	5	13.33000064
1134	sp|Q9H8Y8|GORS2_HUMAN	HUMAN	Golgi reassembly-stacking protein 2 OS=Homo sapiens GN=GORASP2 PE=1 SV=3	5.61	5.72	1	3	8.18599984
1135	sp|O14683|P5I11_HUMAN	HUMAN	Tumor protein p53-inducible protein 11 OS=Homo sapiens GN=TP53I11 PE=1 SV=2	5.58	5.66	1	3	13.76000047
1136	sp|P46459|NSF_HUMAN	HUMAN	Vesicle-fusing ATPase OS=Homo sapiens GN=NSF PE=1 SV=3	5.57	5.7	1	4	5.914000049
1137	sp|Q96N66|MBOA7_HUMAN	HUMAN	Lysophospholipid acyltransferase 7 OS=Homo sapiens GN=MBOAT7 PE=1 SV=2	5.55	5.71	1	4	11.23000011
1138	sp|Q14566|MCM6_HUMAN	HUMAN	DNA replication licensing factor MCM6 OS=Homo sapiens GN=MCM6 PE=1 SV=1	5.54	5.72	1	3	4.262999818
1139	sp|Q13057|COASY_HUMAN	HUMAN	Bifunctional coenzyme A synthase OS=Homo sapiens GN=COASY PE=1 SV=4	5.54	5.69	1	4	14.72000033
1140	sp|O95154|ARK73_HUMAN	HUMAN	Aflatoxin B1 aldehyde reductase member 3 OS=Homo sapiens GN=AKR7A3 PE=1 SV=2	5.51	7.72	1	5	15.41000009
1141	sp|Q96DG6|CMBL_HUMAN	HUMAN	Carboxymethylenebutenolidase homolog OS=Homo sapiens GN=CMBL PE=1 SV=1	5.51	5.86	1	4	15.51000029
1142	sp|Q8WUY1|THEM6_HUMAN	HUMAN	Protein THEM6 OS=Homo sapiens GN=THEM6 PE=1 SV=2	5.51	5.64	1	3	17.30999947
1143	sp|Q7LBR1|CHM1B_HUMAN	HUMAN	Charged multivesicular body protein 1b OS=Homo sapiens GN=CHMP1B PE=1 SV=1	5.49	5.69	1	3	12.06
1144	sp|P84098|RL19_HUMAN	HUMAN	60S ribosomal protein L19 OS=Homo sapiens GN=RPL19 PE=1 SV=1	5.49	5.68	1	3	13.26999962
1145	sp|Q9UI30|TR112_HUMAN	HUMAN	Multifunctional methyltransferase subunit TRM112-like protein OS=Homo sapiens GN=TRMT112 PE=1 SV=1	5.49	5.67	1	3	31.20000064
1146	sp|O00505|IMA4_HUMAN	HUMAN	Importin subunit alpha-4 OS=Homo sapiens GN=KPNA3 PE=1 SV=2	5.49	5.56	1	3	9.212999791
1147	sp|P20645|MPRD_HUMAN	HUMAN	Cation-dependent mannose-6-phosphate receptor OS=Homo sapiens GN=M6PR PE=1 SV=1	5.44	5.53	1	4	11.19000018
1148	sp|P61077|UB2D3_HUMAN	HUMAN	Ubiquitin-conjugating enzyme E2 D3 OS=Homo sapiens GN=UBE2D3 PE=1 SV=1	5.44	5.51	2	5	36.05000079
1149	sp|Q9NX55|HYPK_HUMAN	HUMAN	Huntingtin-interacting protein K OS=Homo sapiens GN=HYPK PE=1 SV=2	5.43	5.52	1	3	28.67999971
1150	sp|Q9Y5J9|TIM8B_HUMAN	HUMAN	Mitochondrial import inner membrane translocase subunit Tim8 B OS=Homo sapiens GN=TIMM8B PE=1 SV=1	5.43	5.48	1	3	36.14000082
1151	sp|Q9Y3B7|RM11_HUMAN	HUMAN	39S ribosomal protein L11, mitochondrial OS=Homo sapiens GN=MRPL11 PE=1 SV=1	5.4	5.5	1	4	22.40000069
1152	sp|P50238|CRIP1_HUMAN	HUMAN	Cysteine-rich protein 1 OS=Homo sapiens GN=CRIP1 PE=1 SV=3	5.4	5.49	1	4	63.63999844
1153	sp|Q9H4A6|GOLP3_HUMAN	HUMAN	Golgi phosphoprotein 3 OS=Homo sapiens GN=GOLPH3 PE=1 SV=1	5.4	5.46	1	4	12.42000014
1154	sp|P23634|AT2B4_HUMAN	HUMAN	Plasma membrane calcium-transporting ATPase 4 OS=Homo sapiens GN=ATP2B4 PE=1 SV=2	5.39	5.5	2	3	4.10999991
1155	sp|Q27J81|INF2_HUMAN	HUMAN	Inverted formin-2 OS=Homo sapiens GN=INF2 PE=1 SV=2	5.38	5.46	1	3	4.884000123
1156	sp|Q96IU4|ABHEB_HUMAN	HUMAN	Protein ABHD14B OS=Homo sapiens GN=ABHD14B PE=1 SV=1	5.37	5.42	1	3	21.43000066
1157	sp|P98088|MUC5A_HUMAN	HUMAN	Mucin-5AC OS=Homo sapiens GN=MUC5AC PE=1 SV=4	5.34	5.61	1	5	4.139000177
1158	sp|Q14258|TRI25_HUMAN	HUMAN	E3 ubiquitin/ISG15 ligase TRIM25 OS=Homo sapiens GN=TRIM25 PE=1 SV=2	5.34	5.43	1	3	6.825000048
1159	sp|Q96CN7|ISOC1_HUMAN	HUMAN	Isochorismatase domain-containing protein 1 OS=Homo sapiens GN=ISOC1 PE=1 SV=3	5.33	5.39	1	3	16.11000001
1160	sp|O95139|NDUB6_HUMAN	HUMAN	NADH dehydrogenase [ubiquinone] 1 beta subcomplex subunit 6 OS=Homo sapiens GN=NDUFB6 PE=1 SV=3	5.3	5.4	1	3	25
1161	sp|P40199|CEAM6_HUMAN	HUMAN	Carcinoembryonic antigen-related cell adhesion molecule 6 OS=Homo sapiens GN=CEACAM6 PE=1 SV=3	5.28	5.41	1	5	21.79999948
1162	sp|Q9NZZ3|CHMP5_HUMAN	HUMAN	Charged multivesicular body protein 5 OS=Homo sapiens GN=CHMP5 PE=1 SV=1	5.28	5.35	1	3	25.11000037
1163	sp|O95777|LSM8_HUMAN	HUMAN	U6 snRNA-associated Sm-like protein LSm8 OS=Homo sapiens GN=LSM8 PE=1 SV=3	5.28	5.35	1	3	37.5
1164	sp|Q13492|PICAL_HUMAN	HUMAN	Phosphatidylinositol-binding clathrin assembly protein OS=Homo sapiens GN=PICALM PE=1 SV=2	5.27	5.4	1	3	7.208999991
1165	sp|O43678|NDUA2_HUMAN	HUMAN	NADH dehydrogenase [ubiquinone] 1 alpha subcomplex subunit 2 OS=Homo sapiens GN=NDUFA2 PE=1 SV=3	5.24	5.29	1	3	40.40000141
1166	sp|P26006|ITA3_HUMAN	HUMAN	Integrin alpha-3 OS=Homo sapiens GN=ITGA3 PE=1 SV=5	5.23	5.29	1	4	3.424999863
1167	sp|P04004|VTNC_HUMAN	HUMAN	Vitronectin OS=Homo sapiens GN=VTN PE=1 SV=1	5.23	5.28	1	4	11.50999963
1168	sp|Q8IXM3|RM41_HUMAN	HUMAN	39S ribosomal protein L41, mitochondrial OS=Homo sapiens GN=MRPL41 PE=1 SV=1	5.22	5.4	1	4	47.45000005
1169	sp|Q5T9L3|WLS_HUMAN	HUMAN	Protein wntless homolog OS=Homo sapiens GN=WLS PE=1 SV=2	5.22	5.38	1	4	6.469999999
1170	sp|Q9H1E3|NUCKS_HUMAN	HUMAN	Nuclear ubiquitous casein and cyclin-dependent kinase substrate 1 OS=Homo sapiens GN=NUCKS1 PE=1 SV=1	5.22	5.32	1	3	7.818999887
1171	sp|P60468|SC61B_HUMAN	HUMAN	Protein transport protein Sec61 subunit beta OS=Homo sapiens GN=SEC61B PE=1 SV=2	5.21	5.26	1	3	37.5
1172	sp|Q08945|SSRP1_HUMAN	HUMAN	FACT complex subunit SSRP1 OS=Homo sapiens GN=SSRP1 PE=1 SV=1	5.2	5.38	1	4	8.038999885
1173	sp|Q9NSD9|SYFB_HUMAN	HUMAN	Phenylalanine--tRNA ligase beta subunit OS=Homo sapiens GN=FARSB PE=1 SV=3	5.2	5.33	1	3	6.791000068
1174	sp|Q14061|COX17_HUMAN	HUMAN	Cytochrome c oxidase copper chaperone OS=Homo sapiens GN=COX17 PE=1 SV=2	5.19	5.26	1	4	46.02999985
1175	sp|Q13232|NDK3_HUMAN	HUMAN	Nucleoside diphosphate kinase 3 OS=Homo sapiens GN=NME3 PE=1 SV=2	5.18	5.31	1	3	24.85000044
1176	sp|O00204|ST2B1_HUMAN	HUMAN	Sulfotransferase family cytosolic 2B member 1 OS=Homo sapiens GN=SULT2B1 PE=1 SV=2	5.17	5.37	1	4	16.43999964
1177	sp|Q9NTZ6|RBM12_HUMAN	HUMAN	RNA-binding protein 12 OS=Homo sapiens GN=RBM12 PE=1 SV=1	5.14	5.31	1	4	4.828000069
1178	sp|O15212|PFD6_HUMAN	HUMAN	Prefoldin subunit 6 OS=Homo sapiens GN=PFDN6 PE=1 SV=1	5.13	5.37	1	3	23.26000035
1179	sp|P23368|MAOM_HUMAN	HUMAN	NAD-dependent malic enzyme, mitochondrial OS=Homo sapiens GN=ME2 PE=1 SV=1	5.12	5.3	1	5	12.3300001
1180	sp|P10768|ESTD_HUMAN	HUMAN	S-formylglutathione hydrolase OS=Homo sapiens GN=ESD PE=1 SV=2	5.12	5.21	1	3	15.25000036
1181	sp|P04792|HSPB1_HUMAN	HUMAN	Heat shock protein beta-1 OS=Homo sapiens GN=HSPB1 PE=1 SV=2	5.12	5.2	1	3	20.9800005
1182	sp|O95169|NDUB8_HUMAN	HUMAN	NADH dehydrogenase [ubiquinone] 1 beta subcomplex subunit 8, mitochondrial OS=Homo sapiens GN=NDUFB8 PE=1 SV=1	5.11	5.28	1	3	16.13000035
1183	sp|P36551|HEM6_HUMAN	HUMAN	Oxygen-dependent coproporphyrinogen-III oxidase, mitochondrial OS=Homo sapiens GN=CPOX PE=1 SV=3	5.1	5.26	1	2	4.405000061
1184	sp|P62841|RS15_HUMAN	HUMAN	40S ribosomal protein S15 OS=Homo sapiens GN=RPS15 PE=1 SV=2	5.1	5.16	1	4	26.89999938
1185	sp|P10301|RRAS_HUMAN	HUMAN	Ras-related protein R-Ras OS=Homo sapiens GN=RRAS PE=1 SV=1	5.08	5.13	1	3	15.13999999
1186	sp|O15498|YKT6_HUMAN	HUMAN	Synaptobrevin homolog YKT6 OS=Homo sapiens GN=YKT6 PE=1 SV=1	5.07	5.36	1	3	19.69999969
1187	sp|Q6P587|FAHD1_HUMAN	HUMAN	Acylpyruvase FAHD1, mitochondrial OS=Homo sapiens GN=FAHD1 PE=1 SV=2	5.07	5.13	1	4	27.2300005
1188	sp|O00193|SMAP_HUMAN	HUMAN	Small acidic protein OS=Homo sapiens GN=SMAP PE=1 SV=1	5.06	5.22	1	3	16.94000065
1189	sp|Q7Z2W9|RM21_HUMAN	HUMAN	39S ribosomal protein L21, mitochondrial OS=Homo sapiens GN=MRPL21 PE=1 SV=2	5.05	5.18	1	3	13.66000026
1190	sp|Q9H299|SH3L3_HUMAN	HUMAN	SH3 domain-binding glutamic acid-rich-like protein 3 OS=Homo sapiens GN=SH3BGRL3 PE=1 SV=1	5.04	5.11	1	4	39.77999985
1191	sp|Q8TAT6|NPL4_HUMAN	HUMAN	Nuclear protein localization protein 4 homolog OS=Homo sapiens GN=NPLOC4 PE=1 SV=3	5.02	5.15	1	3	7.565999776
1192	sp|Q9UHG3|PCYOX_HUMAN	HUMAN	Prenylcysteine oxidase 1 OS=Homo sapiens GN=PCYOX1 PE=1 SV=3	5.02	5.1	1	3	6.139000133
1193	sp|O95571|ETHE1_HUMAN	HUMAN	Persulfide dioxygenase ETHE1, mitochondrial OS=Homo sapiens GN=ETHE1 PE=1 SV=2	5.01	5.11	1	3	16.14000052
1194	sp|Q9BRK5|CAB45_HUMAN	HUMAN	45 kDa calcium-binding protein OS=Homo sapiens GN=SDF4 PE=1 SV=1	5	5.18	1	3	9.39199999
1195	sp|Q96P70|IPO9_HUMAN	HUMAN	Importin-9 OS=Homo sapiens GN=IPO9 PE=1 SV=3	5	5.08	1	3	4.51500006
1196	sp|P78330|SERB_HUMAN	HUMAN	Phosphoserine phosphatase OS=Homo sapiens GN=PSPH PE=1 SV=2	5	5.06	1	3	15.55999964
1197	sp|Q13247|SRSF6_HUMAN	HUMAN	Serine/arginine-rich splicing factor 6 OS=Homo sapiens GN=SRSF6 PE=1 SV=2	4.95	5.17	1	4	9.012000263
1198	sp|P49720|PSB3_HUMAN	HUMAN	Proteasome subunit beta type-3 OS=Homo sapiens GN=PSMB3 PE=1 SV=2	4.93	5.12	1	5	29.26999927
1199	sp|P41252|SYIC_HUMAN	HUMAN	Isoleucine--tRNA ligase, cytoplasmic OS=Homo sapiens GN=IARS PE=1 SV=2	4.91	5.2	1	4	5.308999866
1200	sp|Q6IAA8|LTOR1_HUMAN	HUMAN	Ragulator complex protein LAMTOR1 OS=Homo sapiens GN=LAMTOR1 PE=1 SV=2	4.91	5.05	1	3	25.47000051
1201	sp|Q8IXB1|DJC10_HUMAN	HUMAN	DnaJ homolog subfamily C member 10 OS=Homo sapiens GN=DNAJC10 PE=1 SV=2	4.9	4.96	1	3	6.305000186
1202	sp|O00764|PDXK_HUMAN	HUMAN	Pyridoxal kinase OS=Homo sapiens GN=PDXK PE=1 SV=1	4.87	5.03	1	3	15.37999958
1203	sp|Q9P2R7|SUCB1_HUMAN	HUMAN	Succinyl-CoA ligase [ADP-forming] subunit beta, mitochondrial OS=Homo sapiens GN=SUCLA2 PE=1 SV=3	4.86	5.13	1	4	8.639000356
1204	sp|Q9UBI6|GBG12_HUMAN	HUMAN	Guanine nucleotide-binding protein G(I)/G(S)/G(O) subunit gamma-12 OS=Homo sapiens GN=GNG12 PE=1 SV=3	4.83	4.9	1	5	47.22000062
1205	sp|Q9H9J2|RM44_HUMAN	HUMAN	39S ribosomal protein L44, mitochondrial OS=Homo sapiens GN=MRPL44 PE=1 SV=1	4.81	4.95	1	3	13.24999928
1206	sp|Q13085|ACACA_HUMAN	HUMAN	Acetyl-CoA carboxylase 1 OS=Homo sapiens GN=ACACA PE=1 SV=2	4.8	5.05	1	4	2.002999932
1207	sp|Q86SF2|GALT7_HUMAN	HUMAN	N-acetylgalactosaminyltransferase 7 OS=Homo sapiens GN=GALNT7 PE=1 SV=1	4.8	5	1	3	7.153999805
1208	sp|Q9UHQ9|NB5R1_HUMAN	HUMAN	NADH-cytochrome b5 reductase 1 OS=Homo sapiens GN=CYB5R1 PE=1 SV=1	4.8	4.99	1	3	10.15999988
1209	sp|Q9BW30|TPPP3_HUMAN	HUMAN	Tubulin polymerization-promoting protein family member 3 OS=Homo sapiens GN=TPPP3 PE=1 SV=1	4.8	4.97	1	3	30.68000078
1210	sp|O43583|DENR_HUMAN	HUMAN	Density-regulated protein OS=Homo sapiens GN=DENR PE=1 SV=2	4.8	4.93	1	3	25.24999976
1211	sp|O60869|EDF1_HUMAN	HUMAN	Endothelial differentiation-related factor 1 OS=Homo sapiens GN=EDF1 PE=1 SV=1	4.79	4.86	1	3	25
1212	sp|P11908|PRPS2_HUMAN	HUMAN	Ribose-phosphate pyrophosphokinase 2 OS=Homo sapiens GN=PRPS2 PE=1 SV=2	4.79	4.85	3	3	11.64000034
1213	sp|P50416|CPT1A_HUMAN	HUMAN	Carnitine O-palmitoyltransferase 1, liver isoform OS=Homo sapiens GN=CPT1A PE=1 SV=2	4.78	4.92	1	3	5.304000154
1214	sp|O60841|IF2P_HUMAN	HUMAN	Eukaryotic translation initiation factor 5B OS=Homo sapiens GN=EIF5B PE=1 SV=4	4.78	4.91	1	3	4.179999977
1215	sp|O15427|MOT4_HUMAN	HUMAN	Monocarboxylate transporter 4 OS=Homo sapiens GN=SLC16A3 PE=1 SV=1	4.78	4.85	1	2	5.590999871
1216	sp|Q99828|CIB1_HUMAN	HUMAN	Calcium and integrin-binding protein 1 OS=Homo sapiens GN=CIB1 PE=1 SV=4	4.76	5.33	1	3	18.8500002
1217	sp|Q15631|TSN_HUMAN	HUMAN	Translin OS=Homo sapiens GN=TSN PE=1 SV=1	4.75	4.88	1	3	15.35000056
1218	sp|Q13724|MOGS_HUMAN	HUMAN	Mannosyl-oligosaccharide glucosidase OS=Homo sapiens GN=MOGS PE=1 SV=5	4.74	4.94	1	3	4.182000086
1219	sp|Q14320|FA50A_HUMAN	HUMAN	Protein FAM50A OS=Homo sapiens GN=FAM50A PE=1 SV=2	4.74	4.79	1	3	12.68000007
1220	sp|Q9Y3E5|PTH2_HUMAN	HUMAN	Peptidyl-tRNA hydrolase 2, mitochondrial OS=Homo sapiens GN=PTRH2 PE=1 SV=1	4.7	4.84	1	2	20.66999972
1221	sp|Q9NVJ2|ARL8B_HUMAN	HUMAN	ADP-ribosylation factor-like protein 8B OS=Homo sapiens GN=ARL8B PE=1 SV=1	4.68	4.88	2	3	15.04999995
1222	sp|P53367|ARFP1_HUMAN	HUMAN	Arfaptin-1 OS=Homo sapiens GN=ARFIP1 PE=1 SV=2	4.66	6.13	1	3	10.45999974
1223	sp|P30825|CTR1_HUMAN	HUMAN	High affinity cationic amino acid transporter 1 OS=Homo sapiens GN=SLC7A1 PE=1 SV=1	4.66	4.76	1	2	3.339000046
1224	sp|Q9HD42|CHM1A_HUMAN	HUMAN	Charged multivesicular body protein 1a OS=Homo sapiens GN=CHMP1A PE=1 SV=1	4.65	4.75	1	3	13.26999962
1225	sp|O75312|ZPR1_HUMAN	HUMAN	Zinc finger protein ZPR1 OS=Homo sapiens GN=ZPR1 PE=1 SV=1	4.63	4.78	1	2	5.663999915
1226	sp|Q14696|MESD_HUMAN	HUMAN	LDLR chaperone MESD OS=Homo sapiens GN=MESDC2 PE=1 SV=2	4.62	4.66	1	2	8.974000067
1227	sp|Q6DD88|ATLA3_HUMAN	HUMAN	Atlastin-3 OS=Homo sapiens GN=ATL3 PE=1 SV=1	4.61	4.76	1	3	9.426999837
1228	sp|Q15393|SF3B3_HUMAN	HUMAN	Splicing factor 3B subunit 3 OS=Homo sapiens GN=SF3B3 PE=1 SV=4	4.61	4.75	1	3	3.369000182
1229	sp|Q9NP97|DLRB1_HUMAN	HUMAN	Dynein light chain roadblock-type 1 OS=Homo sapiens GN=DYNLRB1 PE=1 SV=3	4.61	4.64	1	3	43.75
1230	sp|P09496|CLCA_HUMAN	HUMAN	Clathrin light chain A OS=Homo sapiens GN=CLTA PE=1 SV=1	4.6	4.73	1	5	18.15000027
1231	sp|Q14739|LBR_HUMAN	HUMAN	Lamin-B receptor OS=Homo sapiens GN=LBR PE=1 SV=2	4.59	4.74	1	4	7.479999959
1232	sp|P42677|RS27_HUMAN	HUMAN	40S ribosomal protein S27 OS=Homo sapiens GN=RPS27 PE=1 SV=3	4.59	4.69	2	3	38.10000122
1233	sp|Q08722|CD47_HUMAN	HUMAN	Leukocyte surface antigen CD47 OS=Homo sapiens GN=CD47 PE=1 SV=1	4.58	4.72	1	3	8.669000119
1234	sp|Q9NX62|IMPA3_HUMAN	HUMAN	Inositol monophosphatase 3 OS=Homo sapiens GN=IMPAD1 PE=1 SV=1	4.58	4.71	1	3	13.08999956
1235	sp|Q99795|GPA33_HUMAN	HUMAN	Cell surface A33 antigen OS=Homo sapiens GN=GPA33 PE=1 SV=1	4.58	4.62	1	3	13.16999942
1236	sp|P82909|RT36_HUMAN	HUMAN	28S ribosomal protein S36, mitochondrial OS=Homo sapiens GN=MRPS36 PE=1 SV=2	4.57	4.65	1	4	45.62999904
1237	sp|O95757|HS74L_HUMAN	HUMAN	Heat shock 70 kDa protein 4L OS=Homo sapiens GN=HSPA4L PE=1 SV=3	4.56	14.83	1	10	10.97000018
1238	sp|Q9H5V8|CDCP1_HUMAN	HUMAN	CUB domain-containing protein 1 OS=Homo sapiens GN=CDCP1 PE=1 SV=3	4.56	4.72	1	3	4.664999992
1239	sp|Q09161|NCBP1_HUMAN	HUMAN	Nuclear cap-binding protein subunit 1 OS=Homo sapiens GN=NCBP1 PE=1 SV=1	4.56	4.63	1	3	5.443000048
1240	sp|Q08209|PP2BA_HUMAN	HUMAN	Serine/threonine-protein phosphatase 2B catalytic subunit alpha isoform OS=Homo sapiens GN=PPP3CA PE=1 SV=1	4.55	6.6	2	4	7.485999912
1241	sp|Q96HR9|REEP6_HUMAN	HUMAN	Receptor expression-enhancing protein 6 OS=Homo sapiens GN=REEP6 PE=1 SV=1	4.55	4.59	1	3	18.4799999
1242	sp|P24592|IBP6_HUMAN	HUMAN	Insulin-like growth factor-binding protein 6 OS=Homo sapiens GN=IGFBP6 PE=1 SV=1	4.53	4.57	1	2	10.41999981
1243	sp|P18621|RL17_HUMAN	HUMAN	60S ribosomal protein L17 OS=Homo sapiens GN=RPL17 PE=1 SV=3	4.5	4.59	1	2	15.21999985
1244	sp|Q15125|EBP_HUMAN	HUMAN	3-beta-hydroxysteroid-Delta(8),Delta(7)-isomerase OS=Homo sapiens GN=EBP PE=1 SV=3	4.5	4.53	1	3	16.5199995
1245	sp|P43034|LIS1_HUMAN	HUMAN	Platelet-activating factor acetylhydrolase IB subunit alpha OS=Homo sapiens GN=PAFAH1B1 PE=1 SV=2	4.49	6.73	1	4	12.68000007
1246	sp|Q13557|KCC2D_HUMAN	HUMAN	Calcium/calmodulin-dependent protein kinase type II subunit delta OS=Homo sapiens GN=CAMK2D PE=1 SV=3	4.49	4.55	1	2	7.415000349
1247	sp|Q8N0X4|CLYBL_HUMAN	HUMAN	Citrate lyase subunit beta-like protein, mitochondrial OS=Homo sapiens GN=CLYBL PE=1 SV=2	4.49	4.54	1	2	9.412000328
1248	sp|Q9H0P0|5NT3A_HUMAN	HUMAN	Cytosolic 5'-nucleotidase 3A OS=Homo sapiens GN=NT5C3A PE=1 SV=3	4.48	4.52	1	2	8.332999796
1249	sp|P68871|HBB_HUMAN	HUMAN	Hemoglobin subunit beta OS=Homo sapiens GN=HBB PE=1 SV=2	4.45	4.48	2	5	21.77000046
1250	sp|O15484|CAN5_HUMAN	HUMAN	Calpain-5 OS=Homo sapiens GN=CAPN5 PE=1 SV=2	4.41	4.49	1	2	5.155999959
1251	sp|Q9Y2V2|CHSP1_HUMAN	HUMAN	Calcium-regulated heat stable protein 1 OS=Homo sapiens GN=CARHSP1 PE=1 SV=2	4.38	4.42	1	2	27.21000016
1252	sp|O94886|CSCL1_HUMAN	HUMAN	CSC1-like protein 1 OS=Homo sapiens GN=TMEM63A PE=1 SV=3	4.38	4.41	1	2	2.601999976
1253	sp|P15586|GNS_HUMAN	HUMAN	N-acetylglucosamine-6-sulfatase OS=Homo sapiens GN=GNS PE=1 SV=3	4.37	4.4	1	3	3.804000095
1254	sp|Q13347|EIF3I_HUMAN	HUMAN	Eukaryotic translation initiation factor 3 subunit I OS=Homo sapiens GN=EIF3I PE=1 SV=1	4.36	4.78	1	3	16.92000031
1255	sp|O95372|LYPA2_HUMAN	HUMAN	Acyl-protein thioesterase 2 OS=Homo sapiens GN=LYPLA2 PE=1 SV=1	4.36	4.5	1	4	21.64999992
1256	sp|O43617|TPPC3_HUMAN	HUMAN	Trafficking protein particle complex subunit 3 OS=Homo sapiens GN=TRAPPC3 PE=1 SV=1	4.36	4.46	1	3	17.21999943
1257	sp|Q96FQ6|S10AG_HUMAN	HUMAN	Protein S100-A16 OS=Homo sapiens GN=S100A16 PE=1 SV=1	4.36	4.39	1	2	22.32999951
1258	sp|P84085|ARF5_HUMAN	HUMAN	ADP-ribosylation factor 5 OS=Homo sapiens GN=ARF5 PE=1 SV=2	4.35	14.27	1	8	42.77999997
1259	sp|Q92552|RT27_HUMAN	HUMAN	28S ribosomal protein S27, mitochondrial OS=Homo sapiens GN=MRPS27 PE=1 SV=3	4.35	4.54	1	2	5.556000024
1260	sp|Q9Y606|TRUA_HUMAN	HUMAN	tRNA pseudouridine synthase A, mitochondrial OS=Homo sapiens GN=PUS1 PE=1 SV=3	4.33	4.5	1	3	7.727999985
1261	sp|P48509|CD151_HUMAN	HUMAN	CD151 antigen OS=Homo sapiens GN=CD151 PE=1 SV=3	4.31	4.34	1	2	6.718999892
1262	sp|Q9Y2S7|PDIP2_HUMAN	HUMAN	Polymerase delta-interacting protein 2 OS=Homo sapiens GN=POLDIP2 PE=1 SV=1	4.3	4.32	1	3	15.76000005
1263	sp|Q00341|VIGLN_HUMAN	HUMAN	Vigilin OS=Homo sapiens GN=HDLBP PE=1 SV=2	4.29	4.34	1	2	2.445000038
1264	sp|P04114|APOB_HUMAN	HUMAN	Apolipoprotein B-100 OS=Homo sapiens GN=APOB PE=1 SV=2	4.28	4.92	1	4	1.358999964
1265	sp|P15954|COX7C_HUMAN	HUMAN	Cytochrome c oxidase subunit 7C, mitochondrial OS=Homo sapiens GN=COX7C PE=1 SV=1	4.28	4.38	1	3	38.10000122
1266	sp|P26368|U2AF2_HUMAN	HUMAN	Splicing factor U2AF 65 kDa subunit OS=Homo sapiens GN=U2AF2 PE=1 SV=4	4.28	4.34	1	2	11.7899999
1267	sp|Q96G03|PGM2_HUMAN	HUMAN	Phosphoglucomutase-2 OS=Homo sapiens GN=PGM2 PE=1 SV=4	4.28	4.3	1	2	5.719000101
1268	sp|P80188|NGAL_HUMAN	HUMAN	Neutrophil gelatinase-associated lipocalin OS=Homo sapiens GN=LCN2 PE=1 SV=2	4.28	4.3	1	3	25.76000094
1269	sp|P09012|SNRPA_HUMAN	HUMAN	U1 small nuclear ribonucleoprotein A OS=Homo sapiens GN=SNRPA PE=1 SV=3	4.26	4.46	1	4	15.60000032
1270	sp|Q8N5K1|CISD2_HUMAN	HUMAN	CDGSH iron-sulfur domain-containing protein 2 OS=Homo sapiens GN=CISD2 PE=1 SV=1	4.26	4.37	1	2	21.48000002
1271	sp|P61956|SUMO2_HUMAN	HUMAN	Small ubiquitin-related modifier 2 OS=Homo sapiens GN=SUMO2 PE=1 SV=3	4.26	4.29	2	9	58.950001
1272	sp|Q8N5N7|RM50_HUMAN	HUMAN	39S ribosomal protein L50, mitochondrial OS=Homo sapiens GN=MRPL50 PE=1 SV=2	4.25	4.36	1	3	24.68000054
1273	sp|Q00765|REEP5_HUMAN	HUMAN	Receptor expression-enhancing protein 5 OS=Homo sapiens GN=REEP5 PE=1 SV=3	4.24	4.33	1	3	11.11000031
1274	sp|P52758|UK114_HUMAN	HUMAN	Ribonuclease UK114 OS=Homo sapiens GN=HRSP12 PE=1 SV=1	4.23	4.3	1	2	24.0899995
1275	sp|Q8TCJ2|STT3B_HUMAN	HUMAN	Dolichyl-diphosphooligosaccharide--protein glycosyltransferase subunit STT3B OS=Homo sapiens GN=STT3B PE=1 SV=1	4.22	4.98	1	2	2.057999931
1276	sp|Q96S52|PIGS_HUMAN	HUMAN	GPI transamidase component PIG-S OS=Homo sapiens GN=PIGS PE=1 SV=3	4.2	4.22	1	2	6.847000122
1277	sp|Q9NZL4|HPBP1_HUMAN	HUMAN	Hsp70-binding protein 1 OS=Homo sapiens GN=HSPBP1 PE=1 SV=1	4.19	4.42	1	3	9.66899991
1278	sp|P48739|PIPNB_HUMAN	HUMAN	Phosphatidylinositol transfer protein beta isoform OS=Homo sapiens GN=PITPNB PE=1 SV=2	4.19	4.3	1	4	21.02999985
1279	sp|P00374|DYR_HUMAN	HUMAN	Dihydrofolate reductase OS=Homo sapiens GN=DHFR PE=1 SV=2	4.19	4.28	1	3	21.93000019
1280	sp|Q8N0U8|VKORL_HUMAN	HUMAN	Vitamin K epoxide reductase complex subunit 1-like protein 1 OS=Homo sapiens GN=VKORC1L1 PE=1 SV=2	4.19	4.2	1	2	10.80000028
1281	sp|O96005|CLPT1_HUMAN	HUMAN	Cleft lip and palate transmembrane protein 1 OS=Homo sapiens GN=CLPTM1 PE=1 SV=1	4.18	4.29	1	2	7.024999708
1282	sp|Q92506|DHB8_HUMAN	HUMAN	Estradiol 17-beta-dehydrogenase 8 OS=Homo sapiens GN=HSD17B8 PE=1 SV=2	4.18	4.25	1	3	15.71000069
1283	sp|Q07157|ZO1_HUMAN	HUMAN	Tight junction protein ZO-1 OS=Homo sapiens GN=TJP1 PE=1 SV=3	4.17	4.28	1	3	2.859999985
1284	sp|Q9BUL8|PDC10_HUMAN	HUMAN	Programmed cell death protein 10 OS=Homo sapiens GN=PDCD10 PE=1 SV=1	4.17	4.19	1	4	13.6800006
1285	sp|Q03154|ACY1_HUMAN	HUMAN	Aminoacylase-1 OS=Homo sapiens GN=ACY1 PE=1 SV=1	4.16	4.82	1	3	9.80399996
1286	sp|O00217|NDUS8_HUMAN	HUMAN	NADH dehydrogenase [ubiquinone] iron-sulfur protein 8, mitochondrial OS=Homo sapiens GN=NDUFS8 PE=1 SV=1	4.16	4.25	1	3	14.2900005
1287	sp|Q9H8S9|MOB1A_HUMAN	HUMAN	MOB kinase activator 1A OS=Homo sapiens GN=MOB1A PE=1 SV=4	4.16	4.18	2	3	13.88999969
1288	sp|P07910|HNRPC_HUMAN	HUMAN	Heterogeneous nuclear ribonucleoproteins C1/C2 OS=Homo sapiens GN=HNRNPC PE=1 SV=4	4.15	4.38	1	4	16.33999944
1289	sp|Q99807|COQ7_HUMAN	HUMAN	5-demethoxyubiquinone hydroxylase, mitochondrial OS=Homo sapiens GN=COQ7 PE=1 SV=3	4.15	4.32	1	3	14.2900005
1290	sp|O00629|IMA3_HUMAN	HUMAN	Importin subunit alpha-3 OS=Homo sapiens GN=KPNA4 PE=1 SV=1	4.15	4.3	1	3	9.788999707
1291	sp|P48556|PSMD8_HUMAN	HUMAN	26S proteasome non-ATPase regulatory subunit 8 OS=Homo sapiens GN=PSMD8 PE=1 SV=2	4.15	4.29	1	2	6.857000291
1292	sp|Q15714|T22D1_HUMAN	HUMAN	TSC22 domain family protein 1 OS=Homo sapiens GN=TSC22D1 PE=1 SV=3	4.13	4.19	1	2	5.311999843
1293	sp|Q14677|EPN4_HUMAN	HUMAN	Clathrin interactor 1 OS=Homo sapiens GN=CLINT1 PE=1 SV=1	4.11	4.3	1	3	4.960000142
1294	sp|Q9Y3B8|ORN_HUMAN	HUMAN	Oligoribonuclease, mitochondrial OS=Homo sapiens GN=REXO2 PE=1 SV=3	4.09	4.19	1	3	16.03000015
1295	sp|P30536|TSPOA_HUMAN	HUMAN	Translocator protein OS=Homo sapiens GN=TSPO PE=1 SV=3	4.09	4.17	1	3	18.34000051
1296	sp|Q9BYD6|RM01_HUMAN	HUMAN	39S ribosomal protein L1, mitochondrial OS=Homo sapiens GN=MRPL1 PE=1 SV=2	4.09	4.1	1	2	10.14999971
1297	sp|Q9NYL4|FKB11_HUMAN	HUMAN	Peptidyl-prolyl cis-trans isomerase FKBP11 OS=Homo sapiens GN=FKBP11 PE=1 SV=1	4.09	4.1	1	5	23.3799994
1298	sp|Q7L2H7|EIF3M_HUMAN	HUMAN	Eukaryotic translation initiation factor 3 subunit M OS=Homo sapiens GN=EIF3M PE=1 SV=1	4.09	4.1	1	2	7.48699978
1299	sp|O14617|AP3D1_HUMAN	HUMAN	AP-3 complex subunit delta-1 OS=Homo sapiens GN=AP3D1 PE=1 SV=1	4.08	4.18	1	2	4.250000045
1300	sp|P49419|AL7A1_HUMAN	HUMAN	Alpha-aminoadipic semialdehyde dehydrogenase OS=Homo sapiens GN=ALDH7A1 PE=1 SV=5	4.08	4.18	1	2	5.750999972
1301	sp|Q07812|BAX_HUMAN	HUMAN	Apoptosis regulator BAX OS=Homo sapiens GN=BAX PE=1 SV=1	4.08	4.09	1	2	12.5
1302	sp|Q9UBQ5|EIF3K_HUMAN	HUMAN	Eukaryotic translation initiation factor 3 subunit K OS=Homo sapiens GN=EIF3K PE=1 SV=1	4.08	4.09	1	2	11.4699997
1303	sp|Q9BY32|ITPA_HUMAN	HUMAN	Inosine triphosphate pyrophosphatase OS=Homo sapiens GN=ITPA PE=1 SV=2	4.08	4.08	1	2	19.58999932
1304	sp|Q10589|BST2_HUMAN	HUMAN	Bone marrow stromal antigen 2 OS=Homo sapiens GN=BST2 PE=1 SV=1	4.07	4.2	1	2	13.88999969
1305	sp|Q9Y3D6|FIS1_HUMAN	HUMAN	Mitochondrial fission 1 protein OS=Homo sapiens GN=FIS1 PE=1 SV=2	4.07	4.08	1	2	15.79000056
1306	sp|O00483|NDUA4_HUMAN	HUMAN	Cytochrome c oxidase subunit NDUFA4 OS=Homo sapiens GN=NDUFA4 PE=1 SV=1	4.06	4.14	1	2	27.1600008
1307	sp|O00499|BIN1_HUMAN	HUMAN	Myc box-dependent-interacting protein 1 OS=Homo sapiens GN=BIN1 PE=1 SV=1	4.06	4.07	1	2	5.733999982
1308	sp|P46776|RL27A_HUMAN	HUMAN	60S ribosomal protein L27a OS=Homo sapiens GN=RPL27A PE=1 SV=2	4.06	4.07	1	3	22.30000049
1309	sp|P68032|ACTC_HUMAN	HUMAN	Actin, alpha cardiac muscle 1 OS=Homo sapiens GN=ACTC1 PE=1 SV=1	4.05	33.63	4	49	41.90999866
1310	sp|O75348|VATG1_HUMAN	HUMAN	V-type proton ATPase subunit G 1 OS=Homo sapiens GN=ATP6V1G1 PE=1 SV=3	4.05	4.11	1	3	22.03000039
1311	sp|P35080|PROF2_HUMAN	HUMAN	Profilin-2 OS=Homo sapiens GN=PFN2 PE=1 SV=3	4.05	4.06	1	2	20.7100004
1312	sp|O15400|STX7_HUMAN	HUMAN	Syntaxin-7 OS=Homo sapiens GN=STX7 PE=1 SV=4	4.05	4.05	1	2	11.87999994
1313	sp|P52943|CRIP2_HUMAN	HUMAN	Cysteine-rich protein 2 OS=Homo sapiens GN=CRIP2 PE=1 SV=1	4.05	4.05	1	2	23.08000028
1314	sp|P21926|CD9_HUMAN	HUMAN	CD9 antigen OS=Homo sapiens GN=CD9 PE=1 SV=4	4.05	4.05	1	2	15.35000056
1315	sp|P63208|SKP1_HUMAN	HUMAN	S-phase kinase-associated protein 1 OS=Homo sapiens GN=SKP1 PE=1 SV=2	4.04	5.64	1	3	28.22000086
1316	sp|P13995|MTDC_HUMAN	HUMAN	Bifunctional methylenetetrahydrofolate dehydrogenase/cyclohydrolase, mitochondrial OS=Homo sapiens GN=MTHFD2 PE=1 SV=2	4.03	4.08	1	3	7.999999821
1317	sp|P82933|RT09_HUMAN	HUMAN	28S ribosomal protein S9, mitochondrial OS=Homo sapiens GN=MRPS9 PE=1 SV=2	4.03	4.04	1	2	5.302999914
1318	sp|Q16625|OCLN_HUMAN	HUMAN	Occludin OS=Homo sapiens GN=OCLN PE=1 SV=1	4.03	4.03	1	2	6.322000176
1319	sp|P61225|RAP2B_HUMAN	HUMAN	Ras-related protein Rap-2b OS=Homo sapiens GN=RAP2B PE=1 SV=1	4.03	4.03	3	2	20.21999955
1320	sp|P68400|CSK21_HUMAN	HUMAN	Casein kinase II subunit alpha OS=Homo sapiens GN=CSNK2A1 PE=1 SV=1	4.02	4.09	2	2	9.719000012
1321	sp|Q9NQP4|PFD4_HUMAN	HUMAN	Prefoldin subunit 4 OS=Homo sapiens GN=PFDN4 PE=1 SV=1	4.02	4.07	1	2	20.14999986
1322	sp|Q15006|EMC2_HUMAN	HUMAN	ER membrane protein complex subunit 2 OS=Homo sapiens GN=EMC2 PE=1 SV=1	4.02	4.02	1	2	7.406999916
1323	sp|P23434|GCSH_HUMAN	HUMAN	Glycine cleavage system H protein, mitochondrial OS=Homo sapiens GN=GCSH PE=1 SV=2	4.02	4.02	1	4	32.94999897
1324	sp|P14406|CX7A2_HUMAN	HUMAN	Cytochrome c oxidase subunit 7A2, mitochondrial OS=Homo sapiens GN=COX7A2 PE=1 SV=1	4.02	4.02	1	2	27.70999968
1325	sp|Q14534|ERG1_HUMAN	HUMAN	Squalene monooxygenase OS=Homo sapiens GN=SQLE PE=1 SV=3	4.01	5.05	1	4	7.490999997
1326	sp|O60613|SEP15_HUMAN	HUMAN	15 kDa selenoprotein OS=Homo sapiens GN=SEP15 PE=1 SV=3	4.01	4.02	1	4	22.84000069
1327	sp|P37235|HPCL1_HUMAN	HUMAN	Hippocalcin-like protein 1 OS=Homo sapiens GN=HPCAL1 PE=1 SV=3	4.01	4.02	1	2	9.325999767
1328	sp|Q99808|S29A1_HUMAN	HUMAN	Equilibrative nucleoside transporter 1 OS=Homo sapiens GN=SLC29A1 PE=1 SV=3	4.01	4.01	1	2	5.482000113
1329	sp|Q13405|RM49_HUMAN	HUMAN	39S ribosomal protein L49, mitochondrial OS=Homo sapiens GN=MRPL49 PE=1 SV=1	4.01	4.01	1	2	15.65999985
1330	sp|P62304|RUXE_HUMAN	HUMAN	Small nuclear ribonucleoprotein E OS=Homo sapiens GN=SNRPE PE=1 SV=1	4.01	4.01	1	2	25
1331	sp|P15531|NDKA_HUMAN	HUMAN	Nucleoside diphosphate kinase A OS=Homo sapiens GN=NME1 PE=1 SV=1	4	12.08	1	9	46.70999944
1332	sp|Q99729|ROAA_HUMAN	HUMAN	Heterogeneous nuclear ribonucleoprotein A/B OS=Homo sapiens GN=HNRNPAB PE=1 SV=2	4	6.01	1	3	9.336999804
1333	sp|P05386|RLA1_HUMAN	HUMAN	60S acidic ribosomal protein P1 OS=Homo sapiens GN=RPLP1 PE=1 SV=1	4	6	1	5	66.67000055
1334	sp|P00747|PLMN_HUMAN	HUMAN	Plasminogen OS=Homo sapiens GN=PLG PE=1 SV=2	4	4	1	4	4.444000125
1335	sp|Q96HY6|DDRGK_HUMAN	HUMAN	DDRGK domain-containing protein 1 OS=Homo sapiens GN=DDRGK1 PE=1 SV=2	4	4	1	2	10.18999964
1336	sp|Q04323|UBXN1_HUMAN	HUMAN	UBX domain-containing protein 1 OS=Homo sapiens GN=UBXN1 PE=1 SV=2	4	4	1	2	10.44000015
1337	sp|Q6UW68|TM205_HUMAN	HUMAN	Transmembrane protein 205 OS=Homo sapiens GN=TMEM205 PE=1 SV=1	4	4	1	2	15.87000042
1338	sp|Q6P1X6|CH082_HUMAN	HUMAN	UPF0598 protein C8orf82 OS=Homo sapiens GN=C8orf82 PE=1 SV=2	4	4	1	2	14.35000002
1339	sp|P49281|NRAM2_HUMAN	HUMAN	Natural resistance-associated macrophage protein 2 OS=Homo sapiens GN=SLC11A2 PE=1 SV=2	4	4	1	2	4.400999844
1340	sp|P07477|TRY1_HUMAN	HUMAN	Trypsin-1 OS=Homo sapiens GN=PRSS1 PE=1 SV=1	4	4	4	11	11.33999974
1341	sp|Q9P0J0|NDUAD_HUMAN	HUMAN	NADH dehydrogenase [ubiquinone] 1 alpha subcomplex subunit 13 OS=Homo sapiens GN=NDUFA13 PE=1 SV=3	4	4	1	2	15.97000062
1342	sp|Q9NZ45|CISD1_HUMAN	HUMAN	CDGSH iron-sulfur domain-containing protein 1 OS=Homo sapiens GN=CISD1 PE=1 SV=1	4	4	1	2	25.92999935
1343	sp|Q9BW60|ELOV1_HUMAN	HUMAN	Elongation of very long chain fatty acids protein 1 OS=Homo sapiens GN=ELOVL1 PE=1 SV=1	4	4	1	2	9.318999946
1344	sp|Q8WVM8|SCFD1_HUMAN	HUMAN	Sec1 family domain-containing protein 1 OS=Homo sapiens GN=SCFD1 PE=1 SV=4	4	4	1	2	4.517000169
1345	sp|P22061|PIMT_HUMAN	HUMAN	Protein-L-isoaspartate(D-aspartate) O-methyltransferase OS=Homo sapiens GN=PCMT1 PE=1 SV=4	4	4	1	2	22.47000039
1346	sp|P03915|NU5M_HUMAN	HUMAN	NADH-ubiquinone oxidoreductase chain 5 OS=Homo sapiens GN=MT-ND5 PE=1 SV=2	4	4	1	2	6.136000156
1347	sp|Q9P1F3|ABRAL_HUMAN	HUMAN	Costars family protein ABRACL OS=Homo sapiens GN=ABRACL PE=1 SV=1	4	4	1	2	35.80000103
1348	sp|Q9GZP8|IMUP_HUMAN	HUMAN	Immortalization up-regulated protein OS=Homo sapiens GN=IMUP PE=1 SV=1	4	4	1	5	33.01999867
1349	sp|Q9BW72|HIG2A_HUMAN	HUMAN	HIG1 domain family member 2A, mitochondrial OS=Homo sapiens GN=HIGD2A PE=1 SV=1	4	4	1	3	50.94000101
1350	sp|P62306|RUXF_HUMAN	HUMAN	Small nuclear ribonucleoprotein F OS=Homo sapiens GN=SNRPF PE=1 SV=1	4	4	1	2	33.7199986
1351	sp|P53041|PPP5_HUMAN	HUMAN	Serine/threonine-protein phosphatase 5 OS=Homo sapiens GN=PPP5C PE=1 SV=1	4	4	2	2	4.408999905
1352	sp|P15151|PVR_HUMAN	HUMAN	Poliovirus receptor OS=Homo sapiens GN=PVR PE=1 SV=2	4	4	1	2	5.995000154
1353	sp|O60635|TSN1_HUMAN	HUMAN	Tetraspanin-1 OS=Homo sapiens GN=TSPAN1 PE=1 SV=2	4	4	1	6	7.468999922
1354	sp|O14880|MGST3_HUMAN	HUMAN	Microsomal glutathione S-transferase 3 OS=Homo sapiens GN=MGST3 PE=1 SV=1	4	4	1	2	21.05000019
1355	sp|Q9BRP8|PYM1_HUMAN	HUMAN	Partner of Y14 and mago OS=Homo sapiens GN=PYM1 PE=1 SV=1	3.97	4.02	1	2	15.19999951
1356	sp|Q92841|DDX17_HUMAN	HUMAN	Probable ATP-dependent RNA helicase DDX17 OS=Homo sapiens GN=DDX17 PE=1 SV=2	3.96	6.28	2	3	4.664000124
1357	sp|P47897|SYQ_HUMAN	HUMAN	Glutamine--tRNA ligase OS=Homo sapiens GN=QARS PE=1 SV=1	3.96	4.26	1	3	5.031999946
1358	sp|O94979|SC31A_HUMAN	HUMAN	Protein transport protein Sec31A OS=Homo sapiens GN=SEC31A PE=1 SV=3	3.96	4.13	1	3	3.197000176
1359	sp|Q9Y3D7|TIM16_HUMAN	HUMAN	Mitochondrial import inner membrane translocase subunit TIM16 OS=Homo sapiens GN=PAM16 PE=1 SV=2	3.96	4.1	1	4	33.59999955
1360	sp|P62273|RS29_HUMAN	HUMAN	40S ribosomal protein S29 OS=Homo sapiens GN=RPS29 PE=1 SV=2	3.96	4.07	1	2	33.93000066
1361	sp|Q5JWF2|GNAS1_HUMAN	HUMAN	Guanine nucleotide-binding protein G(s) subunit alpha isoforms XLas OS=Homo sapiens GN=GNAS PE=1 SV=2	3.95	6.31	2	3	3.857000172
1362	sp|P49589|SYCC_HUMAN	HUMAN	Cysteine--tRNA ligase, cytoplasmic OS=Homo sapiens GN=CARS PE=1 SV=3	3.95	4.12	1	2	3.209000081
1363	sp|Q13509|TBB3_HUMAN	HUMAN	Tubulin beta-3 chain OS=Homo sapiens GN=TUBB3 PE=1 SV=2	3.94	32.21	1	34	38.89000118
1364	sp|O60763|USO1_HUMAN	HUMAN	General vesicular transport factor p115 OS=Homo sapiens GN=USO1 PE=1 SV=2	3.94	4.12	1	3	3.846000135
1365	sp|P47914|RL29_HUMAN	HUMAN	60S ribosomal protein L29 OS=Homo sapiens GN=RPL29 PE=1 SV=2	3.93	4.01	1	2	14.47000057
1366	sp|P29317|EPHA2_HUMAN	HUMAN	Ephrin type-A receptor 2 OS=Homo sapiens GN=EPHA2 PE=1 SV=2	3.92	4.1	1	3	3.790999949
1367	sp|Q16186|ADRM1_HUMAN	HUMAN	Proteasomal ubiquitin receptor ADRM1 OS=Homo sapiens GN=ADRM1 PE=1 SV=2	3.92	4.02	1	2	7.616999745
1368	sp|P83881|RL36A_HUMAN	HUMAN	60S ribosomal protein L36a OS=Homo sapiens GN=RPL36A PE=1 SV=2	3.92	4	2	2	15.09000063
1369	sp|Q13363|CTBP1_HUMAN	HUMAN	C-terminal-binding protein 1 OS=Homo sapiens GN=CTBP1 PE=1 SV=2	3.91	4.27	1	4	11.14000008
1370	sp|Q9Y3E0|GOT1B_HUMAN	HUMAN	Vesicle transport protein GOT1B OS=Homo sapiens GN=GOLT1B PE=1 SV=1	3.91	3.98	1	2	20.29000074
1371	sp|P14735|IDE_HUMAN	HUMAN	Insulin-degrading enzyme OS=Homo sapiens GN=IDE PE=1 SV=4	3.9	4.01	1	2	2.649999969
1372	sp|O94925|GLSK_HUMAN	HUMAN	Glutaminase kidney isoform, mitochondrial OS=Homo sapiens GN=GLS PE=1 SV=1	3.89	4.05	1	3	5.829999968
1373	sp|P61009|SPCS3_HUMAN	HUMAN	Signal peptidase complex subunit 3 OS=Homo sapiens GN=SPCS3 PE=1 SV=1	3.89	4	1	3	15.0000006
1374	sp|Q96B49|TOM6_HUMAN	HUMAN	Mitochondrial import receptor subunit TOM6 homolog OS=Homo sapiens GN=TOMM6 PE=1 SV=1	3.89	3.96	1	3	56.76000118
1375	sp|Q96IZ0|PAWR_HUMAN	HUMAN	PRKC apoptosis WT1 regulator protein OS=Homo sapiens GN=PAWR PE=1 SV=1	3.88	4.04	1	3	14.40999955
1376	sp|P51553|IDH3G_HUMAN	HUMAN	Isocitrate dehydrogenase [NAD] subunit gamma, mitochondrial OS=Homo sapiens GN=IDH3G PE=1 SV=1	3.88	4.01	1	3	14.24999982
1377	sp|Q13907|IDI1_HUMAN	HUMAN	Isopentenyl-diphosphate Delta-isomerase 1 OS=Homo sapiens GN=IDI1 PE=1 SV=2	3.87	3.94	1	2	14.10000026
1378	sp|Q96NB2|SFXN2_HUMAN	HUMAN	Sideroflexin-2 OS=Homo sapiens GN=SFXN2 PE=1 SV=2	3.87	3.94	1	2	6.521999836
1379	sp|Q9NP79|VTA1_HUMAN	HUMAN	Vacuolar protein sorting-associated protein VTA1 homolog OS=Homo sapiens GN=VTA1 PE=1 SV=1	3.86	3.96	1	2	11.06999964
1380	sp|Q13885|TBB2A_HUMAN	HUMAN	Tubulin beta-2A chain OS=Homo sapiens GN=TUBB2A PE=1 SV=1	3.85	43.42	3	53	59.10000205
1381	sp|P17858|PFKAL_HUMAN	HUMAN	ATP-dependent 6-phosphofructokinase, liver type OS=Homo sapiens GN=PFKL PE=1 SV=6	3.83	4.99	1	4	8.332999796
1382	sp|P62310|LSM3_HUMAN	HUMAN	U6 snRNA-associated Sm-like protein LSm3 OS=Homo sapiens GN=LSM3 PE=1 SV=2	3.82	4.12	1	2	32.35000074
1383	sp|Q12849|GRSF1_HUMAN	HUMAN	G-rich sequence factor 1 OS=Homo sapiens GN=GRSF1 PE=1 SV=3	3.8	3.95	1	3	8.541999757
1384	sp|Q8N4Q1|MIA40_HUMAN	HUMAN	Mitochondrial intermembrane space import and assembly protein 40 OS=Homo sapiens GN=CHCHD4 PE=1 SV=1	3.78	3.84	1	2	29.58000004
1385	sp|Q9BY43|CHM4A_HUMAN	HUMAN	Charged multivesicular body protein 4a OS=Homo sapiens GN=CHMP4A PE=1 SV=3	3.76	3.88	1	2	13.51000071
1386	sp|Q96CT7|CC124_HUMAN	HUMAN	Coiled-coil domain-containing protein 124 OS=Homo sapiens GN=CCDC124 PE=1 SV=1	3.74	3.82	1	2	10.31000018
1387	sp|P55957|BID_HUMAN	HUMAN	BH3-interacting domain death agonist OS=Homo sapiens GN=BID PE=1 SV=1	3.74	3.82	1	2	21.02999985
1388	sp|Q9NRX4|PHP14_HUMAN	HUMAN	14 kDa phosphohistidine phosphatase OS=Homo sapiens GN=PHPT1 PE=1 SV=1	3.74	3.8	1	2	26.39999986
1389	sp|Q9Y6M1|IF2B2_HUMAN	HUMAN	Insulin-like growth factor 2 mRNA-binding protein 2 OS=Homo sapiens GN=IGF2BP2 PE=1 SV=2	3.73	6.83	1	5	10.84999964
1390	sp|Q8NFU3|TSTD1_HUMAN	HUMAN	Thiosulfate sulfurtransferase/rhodanese-like domain-containing protein 1 OS=Homo sapiens GN=TSTD1 PE=1 SV=3	3.72	4.24	1	2	18.26000065
1391	sp|Q8N9N8|EIF1A_HUMAN	HUMAN	Probable RNA-binding protein EIF1AD OS=Homo sapiens GN=EIF1AD PE=1 SV=1	3.72	3.8	1	2	20.0000003
1392	sp|Q3LXA3|TKFC_HUMAN	HUMAN	Triokinase/FMN cyclase OS=Homo sapiens GN=TKFC PE=1 SV=2	3.72	3.8	1	2	4.870000109
1393	sp|O15347|HMGB3_HUMAN	HUMAN	High mobility group protein B3 OS=Homo sapiens GN=HMGB3 PE=1 SV=4	3.71	3.88	1	4	17.4999997
1394	sp|Q15642|CIP4_HUMAN	HUMAN	Cdc42-interacting protein 4 OS=Homo sapiens GN=TRIP10 PE=1 SV=3	3.7	3.93	1	2	4.825000092
1395	sp|Q9Y2L1|RRP44_HUMAN	HUMAN	Exosome complex exonuclease RRP44 OS=Homo sapiens GN=DIS3 PE=1 SV=2	3.7	3.92	1	3	5.115000159
1396	sp|Q9H6Z4|RANB3_HUMAN	HUMAN	Ran-binding protein 3 OS=Homo sapiens GN=RANBP3 PE=1 SV=1	3.69	3.82	1	3	7.760000229
1397	sp|O95298|NDUC2_HUMAN	HUMAN	NADH dehydrogenase [ubiquinone] 1 subunit C2 OS=Homo sapiens GN=NDUFC2 PE=1 SV=1	3.67	3.82	1	3	22.68999964
1398	sp|O43464|HTRA2_HUMAN	HUMAN	Serine protease HTRA2, mitochondrial OS=Homo sapiens GN=HTRA2 PE=1 SV=2	3.66	3.83	1	4	9.825000167
1399	sp|Q86V81|THOC4_HUMAN	HUMAN	THO complex subunit 4 OS=Homo sapiens GN=ALYREF PE=1 SV=3	3.66	3.81	1	5	16.73000008
1400	sp|Q9BUN8|DERL1_HUMAN	HUMAN	Derlin-1 OS=Homo sapiens GN=DERL1 PE=1 SV=1	3.63	3.74	1	3	13.15000057
1401	sp|P14174|MIF_HUMAN	HUMAN	Macrophage migration inhibitory factor OS=Homo sapiens GN=MIF PE=1 SV=4	3.62	3.75	1	8	22.60999978
1402	sp|P33121|ACSL1_HUMAN	HUMAN	Long-chain-fatty-acid--CoA ligase 1 OS=Homo sapiens GN=ACSL1 PE=1 SV=1	3.61	6.14	1	4	4.870999977
1403	sp|O75323|NIPS2_HUMAN	HUMAN	Protein NipSnap homolog 2 OS=Homo sapiens GN=GBAS PE=1 SV=1	3.57	8.76	1	6	13.63999993
1404	sp|Q9BRT3|MIEN1_HUMAN	HUMAN	Migration and invasion enhancer 1 OS=Homo sapiens GN=MIEN1 PE=1 SV=1	3.57	3.77	1	3	38.26000094
1405	sp|O15118|NPC1_HUMAN	HUMAN	Niemann-Pick C1 protein OS=Homo sapiens GN=NPC1 PE=1 SV=2	3.56	3.72	1	3	2.659999952
1406	sp|P63279|UBC9_HUMAN	HUMAN	SUMO-conjugating enzyme UBC9 OS=Homo sapiens GN=UBE2I PE=1 SV=1	3.55	3.71	1	2	27.84999907
1407	sp|Q9UMS0|NFU1_HUMAN	HUMAN	NFU1 iron-sulfur cluster scaffold homolog, mitochondrial OS=Homo sapiens GN=NFU1 PE=1 SV=2	3.54	3.66	1	3	14.95999992
1408	sp|Q9NPH0|PPA6_HUMAN	HUMAN	Lysophosphatidic acid phosphatase type 6 OS=Homo sapiens GN=ACP6 PE=1 SV=2	3.54	3.65	1	2	7.477000356
1409	sp|Q9BYD3|RM04_HUMAN	HUMAN	39S ribosomal protein L4, mitochondrial OS=Homo sapiens GN=MRPL4 PE=1 SV=1	3.54	3.62	1	2	15.43000042
1410	sp|O95302|FKBP9_HUMAN	HUMAN	Peptidyl-prolyl cis-trans isomerase FKBP9 OS=Homo sapiens GN=FKBP9 PE=1 SV=2	3.53	3.76	1	4	7.017999887
1411	sp|Q86TX2|ACOT1_HUMAN	HUMAN	Acyl-coenzyme A thioesterase 1 OS=Homo sapiens GN=ACOT1 PE=1 SV=1	3.53	3.74	2	2	5.226000026
1412	sp|Q96RS6|NUDC1_HUMAN	HUMAN	NudC domain-containing protein 1 OS=Homo sapiens GN=NUDCD1 PE=1 SV=2	3.52	3.59	1	2	3.773999959
1413	sp|Q9UNS2|CSN3_HUMAN	HUMAN	COP9 signalosome complex subunit 3 OS=Homo sapiens GN=COPS3 PE=1 SV=3	3.51	3.71	1	3	11.11000031
1414	sp|Q96RQ3|MCCA_HUMAN	HUMAN	Methylcrotonoyl-CoA carboxylase subunit alpha, mitochondrial OS=Homo sapiens GN=MCCC1 PE=1 SV=3	3.51	3.59	1	2	3.310000151
1415	sp|Q9P032|NDUF4_HUMAN	HUMAN	NADH dehydrogenase [ubiquinone] 1 alpha subcomplex assembly factor 4 OS=Homo sapiens GN=NDUFAF4 PE=1 SV=1	3.49	3.65	1	2	11.42999977
1416	sp|Q06033|ITIH3_HUMAN	HUMAN	Inter-alpha-trypsin inhibitor heavy chain H3 OS=Homo sapiens GN=ITIH3 PE=1 SV=2	3.49	3.63	1	2	2.583999932
1417	sp|P46108|CRK_HUMAN	HUMAN	Adapter molecule crk OS=Homo sapiens GN=CRK PE=1 SV=2	3.49	3.57	1	2	10.53000018
1418	sp|O95865|DDAH2_HUMAN	HUMAN	N(G),N(G)-dimethylarginine dimethylaminohydrolase 2 OS=Homo sapiens GN=DDAH2 PE=1 SV=1	3.48	5.67	1	3	13.33000064
1419	sp|P61916|NPC2_HUMAN	HUMAN	Epididymal secretory protein E1 OS=Homo sapiens GN=NPC2 PE=1 SV=1	3.48	3.6	1	3	27.81000137
1420	sp|Q9UBR2|CATZ_HUMAN	HUMAN	Cathepsin Z OS=Homo sapiens GN=CTSZ PE=1 SV=1	3.47	3.73	1	2	9.571000189
1421	sp|P08697|A2AP_HUMAN	HUMAN	Alpha-2-antiplasmin OS=Homo sapiens GN=SERPINF2 PE=1 SV=3	3.46	3.53	1	4	9.97999981
1422	sp|Q5JTJ3|COA6_HUMAN	HUMAN	Cytochrome c oxidase assembly factor 6 homolog OS=Homo sapiens GN=COA6 PE=1 SV=1	3.44	3.51	1	2	21.60000056
1423	sp|Q9UHL4|DPP2_HUMAN	HUMAN	Dipeptidyl peptidase 2 OS=Homo sapiens GN=DPP7 PE=1 SV=3	3.42	3.49	1	2	5.894000083
1424	sp|P78344|IF4G2_HUMAN	HUMAN	Eukaryotic translation initiation factor 4 gamma 2 OS=Homo sapiens GN=EIF4G2 PE=1 SV=1	3.41	3.77	1	2	2.976999991
1425	sp|P33992|MCM5_HUMAN	HUMAN	DNA replication licensing factor MCM5 OS=Homo sapiens GN=MCM5 PE=1 SV=5	3.4	3.56	1	2	3.406000137
1426	sp|Q96S97|MYADM_HUMAN	HUMAN	Myeloid-associated differentiation marker OS=Homo sapiens GN=MYADM PE=1 SV=2	3.4	3.53	1	2	10.24999991
1427	sp|Q92542|NICA_HUMAN	HUMAN	Nicastrin OS=Homo sapiens GN=NCSTN PE=1 SV=2	3.4	3.51	1	2	2.82099992
1428	sp|Q14444|CAPR1_HUMAN	HUMAN	Caprin-1 OS=Homo sapiens GN=CAPRIN1 PE=1 SV=2	3.37	3.64	1	4	5.782999843
1429	sp|O15269|SPTC1_HUMAN	HUMAN	Serine palmitoyltransferase 1 OS=Homo sapiens GN=SPTLC1 PE=1 SV=1	3.37	3.55	1	2	6.131000072
1430	sp|P51452|DUS3_HUMAN	HUMAN	Dual specificity protein phosphatase 3 OS=Homo sapiens GN=DUSP3 PE=1 SV=1	3.37	3.43	1	2	13.51000071
1431	sp|P09497|CLCB_HUMAN	HUMAN	Clathrin light chain B OS=Homo sapiens GN=CLTB PE=1 SV=1	3.35	3.54	1	4	8.29700008
1432	sp|Q16401|PSMD5_HUMAN	HUMAN	26S proteasome non-ATPase regulatory subunit 5 OS=Homo sapiens GN=PSMD5 PE=1 SV=3	3.34	3.47	1	2	5.556000024
1433	sp|Q9GZU8|F192A_HUMAN	HUMAN	Protein FAM192A OS=Homo sapiens GN=FAM192A PE=1 SV=1	3.34	3.44	1	2	9.843000025
1434	sp|Q9BZE1|RM37_HUMAN	HUMAN	39S ribosomal protein L37, mitochondrial OS=Homo sapiens GN=MRPL37 PE=1 SV=2	3.33	3.56	1	3	10.40000021
1435	sp|Q969L2|MAL2_HUMAN	HUMAN	Protein MAL2 OS=Homo sapiens GN=MAL2 PE=1 SV=1	3.33	3.4	1	4	18.17999929
1436	sp|P52272|HNRPM_HUMAN	HUMAN	Heterogeneous nuclear ribonucleoprotein M OS=Homo sapiens GN=HNRNPM PE=1 SV=3	3.32	3.56	1	3	6.848999858
1437	sp|Q9UKU7|ACAD8_HUMAN	HUMAN	Isobutyryl-CoA dehydrogenase, mitochondrial OS=Homo sapiens GN=ACAD8 PE=1 SV=1	3.32	3.4	1	2	5.782999843
1438	sp|P63173|RL38_HUMAN	HUMAN	60S ribosomal protein L38 OS=Homo sapiens GN=RPL38 PE=1 SV=2	3.32	3.39	1	2	32.85999894
1439	sp|Q99470|SDF2_HUMAN	HUMAN	Stromal cell-derived factor 2 OS=Homo sapiens GN=SDF2 PE=1 SV=2	3.31	3.38	1	2	7.108999789
1440	sp|P58107|EPIPL_HUMAN	HUMAN	Epiplakin OS=Homo sapiens GN=EPPK1 PE=1 SV=2	3.29	8.58	1	4	8.427999914
1441	sp|Q9Y282|ERGI3_HUMAN	HUMAN	Endoplasmic reticulum-Golgi intermediate compartment protein 3 OS=Homo sapiens GN=ERGIC3 PE=1 SV=1	3.29	3.43	1	2	4.43900004
1442	sp|P82673|RT35_HUMAN	HUMAN	28S ribosomal protein S35, mitochondrial OS=Homo sapiens GN=MRPS35 PE=1 SV=1	3.29	3.37	1	2	8.978000283
1443	sp|O75208|COQ9_HUMAN	HUMAN	Ubiquinone biosynthesis protein COQ9, mitochondrial OS=Homo sapiens GN=COQ9 PE=1 SV=1	3.29	3.36	1	2	9.433999658
1444	sp|P51398|RT29_HUMAN	HUMAN	28S ribosomal protein S29, mitochondrial OS=Homo sapiens GN=DAP3 PE=1 SV=1	3.27	3.39	1	3	10.80000028
1445	sp|P21281|VATB2_HUMAN	HUMAN	V-type proton ATPase subunit B, brain isoform OS=Homo sapiens GN=ATP6V1B2 PE=1 SV=3	3.25	3.33	2	2	5.871000141
1446	sp|Q9NRV9|HEBP1_HUMAN	HUMAN	Heme-binding protein 1 OS=Homo sapiens GN=HEBP1 PE=1 SV=1	3.25	3.32	1	2	16.40000045
1447	sp|Q96EY8|MMAB_HUMAN	HUMAN	Cob(I)yrinic acid a,c-diamide adenosyltransferase, mitochondrial OS=Homo sapiens GN=MMAB PE=1 SV=1	3.24	3.35	1	2	11.99999973
1448	sp|Q13409|DC1I2_HUMAN	HUMAN	Cytoplasmic dynein 1 intermediate chain 2 OS=Homo sapiens GN=DYNC1I2 PE=1 SV=3	3.24	3.31	1	2	5.485999957
1449	sp|Q86U42|PABP2_HUMAN	HUMAN	Polyadenylate-binding protein 2 OS=Homo sapiens GN=PABPN1 PE=1 SV=3	3.22	3.28	1	2	8.823999763
1450	sp|P04066|FUCO_HUMAN	HUMAN	Tissue alpha-L-fucosidase OS=Homo sapiens GN=FUCA1 PE=1 SV=4	3.21	3.37	1	2	4.721000046
1451	sp|Q9NZ01|TECR_HUMAN	HUMAN	Very-long-chain enoyl-CoA reductase OS=Homo sapiens GN=TECR PE=1 SV=1	3.21	3.33	1	2	5.843999982
1452	sp|Q9Y4Y9|LSM5_HUMAN	HUMAN	U6 snRNA-associated Sm-like protein LSm5 OS=Homo sapiens GN=LSM5 PE=1 SV=3	3.21	3.28	1	5	46.1499989
1453	sp|Q7Z4H3|HDDC2_HUMAN	HUMAN	HD domain-containing protein 2 OS=Homo sapiens GN=HDDC2 PE=1 SV=1	3.21	3.27	1	2	13.24000061
1454	sp|P27694|RFA1_HUMAN	HUMAN	Replication protein A 70 kDa DNA-binding subunit OS=Homo sapiens GN=RPA1 PE=1 SV=2	3.2	3.27	1	2	5.843999982
1455	sp|Q9Y2R9|RT07_HUMAN	HUMAN	28S ribosomal protein S7, mitochondrial OS=Homo sapiens GN=MRPS7 PE=1 SV=2	3.19	3.4	1	2	9.504000098
1456	sp|Q16204|CCDC6_HUMAN	HUMAN	Coiled-coil domain-containing protein 6 OS=Homo sapiens GN=CCDC6 PE=1 SV=2	3.18	3.34	1	4	7.806000113
1457	sp|Q9HC07|TM165_HUMAN	HUMAN	Transmembrane protein 165 OS=Homo sapiens GN=TMEM165 PE=1 SV=1	3.18	3.25	1	2	13.26999962
1458	sp|Q8WWI5|CTL1_HUMAN	HUMAN	Choline transporter-like protein 1 OS=Homo sapiens GN=SLC44A1 PE=1 SV=1	3.17	3.27	1	3	3.804999962
1459	sp|Q9UKD2|MRT4_HUMAN	HUMAN	mRNA turnover protein 4 homolog OS=Homo sapiens GN=MRTO4 PE=1 SV=2	3.17	3.24	1	2	8.787000179
1460	sp|P60983|GMFB_HUMAN	HUMAN	Glia maturation factor beta OS=Homo sapiens GN=GMFB PE=1 SV=2	3.15	3.25	1	2	16.20000005
1461	sp|Q9UMR2|DD19B_HUMAN	HUMAN	ATP-dependent RNA helicase DDX19B OS=Homo sapiens GN=DDX19B PE=1 SV=1	3.14	3.28	2	2	3.967000172
1462	sp|O75821|EIF3G_HUMAN	HUMAN	Eukaryotic translation initiation factor 3 subunit G OS=Homo sapiens GN=EIF3G PE=1 SV=2	3.14	3.26	1	2	9.375
1463	sp|Q9GZT6|CC90B_HUMAN	HUMAN	Coiled-coil domain-containing protein 90B, mitochondrial OS=Homo sapiens GN=CCDC90B PE=1 SV=2	3.14	3.23	1	2	8.660999686
1464	sp|Q8N6H7|ARFG2_HUMAN	HUMAN	ADP-ribosylation factor GTPase-activating protein 2 OS=Homo sapiens GN=ARFGAP2 PE=1 SV=1	3.13	3.38	1	2	4.030999914
1465	sp|O75116|ROCK2_HUMAN	HUMAN	Rho-associated protein kinase 2 OS=Homo sapiens GN=ROCK2 PE=1 SV=4	3.13	3.35	2	2	0.720500015
1466	sp|P46060|RAGP1_HUMAN	HUMAN	Ran GTPase-activating protein 1 OS=Homo sapiens GN=RANGAP1 PE=1 SV=1	3.13	3.29	1	2	3.917999938
1467	sp|Q9BV40|VAMP8_HUMAN	HUMAN	Vesicle-associated membrane protein 8 OS=Homo sapiens GN=VAMP8 PE=1 SV=1	3.13	3.23	1	3	33.00000131
1468	sp|P01344|IGF2_HUMAN	HUMAN	Insulin-like growth factor II OS=Homo sapiens GN=IGF2 PE=1 SV=1	3.13	3.21	1	3	27.21999884
1469	sp|P36639|8ODP_HUMAN	HUMAN	7,8-dihydro-8-oxoguanine triphosphatase OS=Homo sapiens GN=NUDT1 PE=1 SV=3	3.08	3.2	1	2	14.21000063
1470	sp|O75531|BAF_HUMAN	HUMAN	Barrier-to-autointegration factor OS=Homo sapiens GN=BANF1 PE=1 SV=1	3.06	3.41	1	5	34.830001
1471	sp|Q9UM54|MYO6_HUMAN	HUMAN	Unconventional myosin-VI OS=Homo sapiens GN=MYO6 PE=1 SV=4	3.05	3.19	1	1	1.159000024
1472	sp|O43865|SAHH2_HUMAN	HUMAN	Adenosylhomocysteinase 2 OS=Homo sapiens GN=AHCYL1 PE=1 SV=2	3.04	3.97	1	2	3.773999959
1473	sp|O95340|PAPS2_HUMAN	HUMAN	Bifunctional 3'-phosphoadenosine 5'-phosphosulfate synthase 2 OS=Homo sapiens GN=PAPSS2 PE=1 SV=2	3.04	3.15	1	2	4.885999858
1474	sp|P54725|RD23A_HUMAN	HUMAN	UV excision repair protein RAD23 homolog A OS=Homo sapiens GN=RAD23A PE=1 SV=1	3.03	4.59	1	3	12.95000017
1475	sp|Q9Y5B9|SP16H_HUMAN	HUMAN	FACT complex subunit SPT16 OS=Homo sapiens GN=SUPT16H PE=1 SV=1	3.03	3.26	1	2	2.197000012
1476	sp|P82979|SARNP_HUMAN	HUMAN	SAP domain-containing ribonucleoprotein OS=Homo sapiens GN=SARNP PE=1 SV=3	3.03	3.21	1	2	9.523999691
1477	sp|O00154|BACH_HUMAN	HUMAN	Cytosolic acyl coenzyme A thioester hydrolase OS=Homo sapiens GN=ACOT7 PE=1 SV=3	3.03	3.11	1	2	7.105000317
1478	sp|Q16706|MA2A1_HUMAN	HUMAN	Alpha-mannosidase 2 OS=Homo sapiens GN=MAN2A1 PE=1 SV=2	3.03	3.09	1	2	1.83600001
1479	sp|Q9UHR4|BI2L1_HUMAN	HUMAN	Brain-specific angiogenesis inhibitor 1-associated protein 2-like protein 1 OS=Homo sapiens GN=BAIAP2L1 PE=1 SV=2	3.01	3.18	1	2	6.458000094
1480	sp|P21980|TGM2_HUMAN	HUMAN	Protein-glutamine gamma-glutamyltransferase 2 OS=Homo sapiens GN=TGM2 PE=1 SV=2	3.01	3.11	1	3	5.677000061
1481	sp|Q8TEX9|IPO4_HUMAN	HUMAN	Importin-4 OS=Homo sapiens GN=IPO4 PE=1 SV=2	3	3.11	1	1	1.943000033
1482	sp|Q8NFF5|FAD1_HUMAN	HUMAN	FAD synthase OS=Homo sapiens GN=FLAD1 PE=1 SV=1	2.99	3.1	1	2	4.769999906
1483	sp|O15372|EIF3H_HUMAN	HUMAN	Eukaryotic translation initiation factor 3 subunit H OS=Homo sapiens GN=EIF3H PE=1 SV=1	2.99	3.09	1	2	8.239000291
1484	sp|Q9Y316|MEMO1_HUMAN	HUMAN	Protein MEMO1 OS=Homo sapiens GN=MEMO1 PE=1 SV=1	2.99	3.08	1	2	5.724000186
1485	sp|P51812|KS6A3_HUMAN	HUMAN	Ribosomal protein S6 kinase alpha-3 OS=Homo sapiens GN=RPS6KA3 PE=1 SV=1	2.98	3.08	1	2	4.865000024
1486	sp|Q9Y2Q9|RT28_HUMAN	HUMAN	28S ribosomal protein S28, mitochondrial OS=Homo sapiens GN=MRPS28 PE=1 SV=1	2.98	3.07	1	2	10.15999988
1487	sp|O43681|ASNA_HUMAN	HUMAN	ATPase ASNA1 OS=Homo sapiens GN=ASNA1 PE=1 SV=2	2.97	3.03	1	2	7.470999658
1488	sp|O00442|RTCA_HUMAN	HUMAN	RNA 3'-terminal phosphate cyclase OS=Homo sapiens GN=RTCA PE=1 SV=1	2.96	3.05	1	2	6.283999979
1489	sp|Q14240|IF4A2_HUMAN	HUMAN	Eukaryotic initiation factor 4A-II OS=Homo sapiens GN=EIF4A2 PE=1 SV=2	2.94	15.77	1	9	23.58999997
1490	sp|O43237|DC1L2_HUMAN	HUMAN	Cytoplasmic dynein 1 light intermediate chain 2 OS=Homo sapiens GN=DYNC1LI2 PE=1 SV=1	2.94	3.14	1	3	9.1459997
1491	sp|P58546|MTPN_HUMAN	HUMAN	Myotrophin OS=Homo sapiens GN=MTPN PE=1 SV=2	2.94	3.01	1	4	30.50999939
1492	sp|P63167|DYL1_HUMAN	HUMAN	Dynein light chain 1, cytoplasmic OS=Homo sapiens GN=DYNLL1 PE=1 SV=1	2.94	3	1	2	37.07999885
1493	sp|O75746|CMC1_HUMAN	HUMAN	Calcium-binding mitochondrial carrier protein Aralar1 OS=Homo sapiens GN=SLC25A12 PE=1 SV=2	2.93	11.73	1	6	10.76999977
1494	sp|P50453|SPB9_HUMAN	HUMAN	Serpin B9 OS=Homo sapiens GN=SERPINB9 PE=1 SV=1	2.92	3.07	1	2	6.649000198
1495	sp|Q9Y394|DHRS7_HUMAN	HUMAN	Dehydrogenase/reductase SDR family member 7 OS=Homo sapiens GN=DHRS7 PE=1 SV=1	2.92	2.99	1	2	9.735000134
1496	sp|Q9Y399|RT02_HUMAN	HUMAN	28S ribosomal protein S2, mitochondrial OS=Homo sapiens GN=MRPS2 PE=1 SV=1	2.91	3.06	1	2	6.41900003
1497	sp|P57088|TMM33_HUMAN	HUMAN	Transmembrane protein 33 OS=Homo sapiens GN=TMEM33 PE=1 SV=2	2.91	2.98	1	2	9.312000126
1498	sp|P50895|BCAM_HUMAN	HUMAN	Basal cell adhesion molecule OS=Homo sapiens GN=BCAM PE=1 SV=2	2.91	2.98	1	2	3.821999952
1499	sp|Q9UDW1|QCR9_HUMAN	HUMAN	Cytochrome b-c1 complex subunit 9 OS=Homo sapiens GN=UQCR10 PE=1 SV=3	2.91	2.97	1	2	52.38000154
1500	sp|O95721|SNP29_HUMAN	HUMAN	Synaptosomal-associated protein 29 OS=Homo sapiens GN=SNAP29 PE=1 SV=1	2.9	3.04	1	2	9.690000117
1501	sp|Q99747|SNAG_HUMAN	HUMAN	Gamma-soluble NSF attachment protein OS=Homo sapiens GN=NAPG PE=1 SV=1	2.89	2.99	1	2	7.372000068
1502	sp|P62330|ARF6_HUMAN	HUMAN	ADP-ribosylation factor 6 OS=Homo sapiens GN=ARF6 PE=1 SV=2	2.87	4.28	1	3	21.70999944
1503	sp|Q99447|PCY2_HUMAN	HUMAN	Ethanolamine-phosphate cytidylyltransferase OS=Homo sapiens GN=PCYT2 PE=1 SV=1	2.86	2.99	1	2	6.170000136
1504	sp|Q5RI15|COX20_HUMAN	HUMAN	Cytochrome c oxidase protein 20 homolog OS=Homo sapiens GN=COX20 PE=1 SV=2	2.86	2.92	1	2	22.03000039
1505	sp|O00116|ADAS_HUMAN	HUMAN	Alkyldihydroxyacetonephosphate synthase, peroxisomal OS=Homo sapiens GN=AGPS PE=1 SV=1	2.85	3.17	1	2	5.623000115
1506	sp|P78381|S35A2_HUMAN	HUMAN	UDP-galactose translocator OS=Homo sapiens GN=SLC35A2 PE=1 SV=1	2.85	2.91	1	2	10.85999981
1507	sp|Q9BXJ9|NAA15_HUMAN	HUMAN	N-alpha-acetyltransferase 15, NatA auxiliary subunit OS=Homo sapiens GN=NAA15 PE=1 SV=1	2.84	2.97	1	2	2.078999951
1508	sp|Q96BI1|S22AI_HUMAN	HUMAN	Solute carrier family 22 member 18 OS=Homo sapiens GN=SLC22A18 PE=1 SV=3	2.84	2.9	1	2	5.660000071
1509	sp|P02795|MT2_HUMAN	HUMAN	Metallothionein-2 OS=Homo sapiens GN=MT2A PE=1 SV=1	2.84	2.9	5	2	32.78999925
1510	sp|P62861|RS30_HUMAN	HUMAN	40S ribosomal protein S30 OS=Homo sapiens GN=FAU PE=1 SV=1	2.84	2.9	1	2	18.63999963
1511	sp|Q9UBQ7|GRHPR_HUMAN	HUMAN	Glyoxylate reductase/hydroxypyruvate reductase OS=Homo sapiens GN=GRHPR PE=1 SV=1	2.83	2.9	1	2	12.5
1512	sp|Q86UE4|LYRIC_HUMAN	HUMAN	Protein LYRIC OS=Homo sapiens GN=MTDH PE=1 SV=2	2.82	2.89	1	2	3.951999918
1513	sp|O60762|DPM1_HUMAN	HUMAN	Dolichol-phosphate mannosyltransferase subunit 1 OS=Homo sapiens GN=DPM1 PE=1 SV=1	2.81	3.03	1	2	10.37999988
1514	sp|P52788|SPSY_HUMAN	HUMAN	Spermine synthase OS=Homo sapiens GN=SMS PE=1 SV=2	2.81	2.98	1	2	8.196999878
1515	sp|P02766|TTHY_HUMAN	HUMAN	Transthyretin OS=Homo sapiens GN=TTR PE=1 SV=1	2.8	2.89	1	8	33.32999945
1516	sp|O60488|ACSL4_HUMAN	HUMAN	Long-chain-fatty-acid--CoA ligase 4 OS=Homo sapiens GN=ACSL4 PE=1 SV=2	2.78	8.28	1	5	8.720000088
1517	sp|Q9Y371|SHLB1_HUMAN	HUMAN	Endophilin-B1 OS=Homo sapiens GN=SH3GLB1 PE=1 SV=1	2.78	3	1	3	10.96000001
1518	sp|P57735|RAB25_HUMAN	HUMAN	Ras-related protein Rab-25 OS=Homo sapiens GN=RAB25 PE=1 SV=2	2.77	2.86	1	2	10.32999977
1519	sp|O14773|TPP1_HUMAN	HUMAN	Tripeptidyl-peptidase 1 OS=Homo sapiens GN=TPP1 PE=1 SV=2	2.77	2.84	1	3	6.926999986
1520	sp|Q9NX14|NDUBB_HUMAN	HUMAN	NADH dehydrogenase [ubiquinone] 1 beta subcomplex subunit 11, mitochondrial OS=Homo sapiens GN=NDUFB11 PE=1 SV=1	2.77	2.82	1	2	11.76000014
1521	sp|Q8TB61|S35B2_HUMAN	HUMAN	Adenosine 3'-phospho 5'-phosphosulfate transporter 1 OS=Homo sapiens GN=SLC35B2 PE=1 SV=1	2.76	2.99	1	3	7.406999916
1522	sp|Q9BUP3|HTAI2_HUMAN	HUMAN	Oxidoreductase HTATIP2 OS=Homo sapiens GN=HTATIP2 PE=1 SV=2	2.76	2.87	1	1	5.372000113
1523	sp|Q16774|KGUA_HUMAN	HUMAN	Guanylate kinase OS=Homo sapiens GN=GUK1 PE=1 SV=2	2.76	2.83	1	2	16.75000042
1524	sp|P07996|TSP1_HUMAN	HUMAN	Thrombospondin-1 OS=Homo sapiens GN=THBS1 PE=1 SV=2	2.75	2.82	1	2	1.965999976
1525	sp|Q9Y3D9|RT23_HUMAN	HUMAN	28S ribosomal protein S23, mitochondrial OS=Homo sapiens GN=MRPS23 PE=1 SV=2	2.74	2.82	1	2	10.53000018
1526	sp|P29992|GNA11_HUMAN	HUMAN	Guanine nucleotide-binding protein subunit alpha-11 OS=Homo sapiens GN=GNA11 PE=1 SV=2	2.74	2.81	2	2	8.357000351
1527	sp|Q15369|ELOC_HUMAN	HUMAN	Transcription elongation factor B polypeptide 1 OS=Homo sapiens GN=TCEB1 PE=1 SV=1	2.74	2.81	1	2	28.56999934
1528	sp|Q16698|DECR_HUMAN	HUMAN	2,4-dienoyl-CoA reductase, mitochondrial OS=Homo sapiens GN=DECR1 PE=1 SV=1	2.73	2.8	1	2	9.551999718
1529	sp|O14907|TX1B3_HUMAN	HUMAN	Tax1-binding protein 3 OS=Homo sapiens GN=TAX1BP3 PE=1 SV=2	2.73	2.79	1	2	25
1530	sp|Q00059|TFAM_HUMAN	HUMAN	Transcription factor A, mitochondrial OS=Homo sapiens GN=TFAM PE=1 SV=1	2.71	2.79	1	3	10.57000011
1531	sp|Q9NZJ9|NUDT4_HUMAN	HUMAN	Diphosphoinositol polyphosphate phosphohydrolase 2 OS=Homo sapiens GN=NUDT4 PE=1 SV=2	2.7	2.77	1	2	11.67000011
1532	sp|P30510|1C14_HUMAN	HUMAN	HLA class I histocompatibility antigen, Cw-14 alpha chain OS=Homo sapiens GN=HLA-C PE=1 SV=2	2.69	8.02	30	5	16.39000028
1533	sp|O00461|GOLI4_HUMAN	HUMAN	Golgi integral membrane protein 4 OS=Homo sapiens GN=GOLIM4 PE=1 SV=1	2.69	2.88	1	2	3.161000088
1534	sp|Q8WWI1|LMO7_HUMAN	HUMAN	LIM domain only protein 7 OS=Homo sapiens GN=LMO7 PE=1 SV=3	2.69	2.82	1	2	2.377000079
1535	sp|Q9BY44|EIF2A_HUMAN	HUMAN	Eukaryotic translation initiation factor 2A OS=Homo sapiens GN=EIF2A PE=1 SV=3	2.69	2.78	1	2	4.10300009
1536	sp|P36543|VATE1_HUMAN	HUMAN	V-type proton ATPase subunit E 1 OS=Homo sapiens GN=ATP6V1E1 PE=1 SV=1	2.68	2.74	1	3	9.291999787
1537	sp|Q9NZN4|EHD2_HUMAN	HUMAN	EH domain-containing protein 2 OS=Homo sapiens GN=EHD2 PE=1 SV=2	2.67	3.14	1	2	5.156999826
1538	sp|O43278|SPIT1_HUMAN	HUMAN	Kunitz-type protease inhibitor 1 OS=Homo sapiens GN=SPINT1 PE=1 SV=2	2.67	2.77	1	1	2.078999951
1539	sp|P01009|A1AT_HUMAN	HUMAN	Alpha-1-antitrypsin OS=Homo sapiens GN=SERPINA1 PE=1 SV=3	2.67	2.73	1	4	7.65599981
1540	sp|O60637|TSN3_HUMAN	HUMAN	Tetraspanin-3 OS=Homo sapiens GN=TSPAN3 PE=2 SV=1	2.66	2.82	1	2	6.323999912
1541	sp|Q10471|GALT2_HUMAN	HUMAN	Polypeptide N-acetylgalactosaminyltransferase 2 OS=Homo sapiens GN=GALNT2 PE=1 SV=1	2.65	2.81	1	2	3.677999973
1542	sp|Q5TGZ0|MIC10_HUMAN	HUMAN	MICOS complex subunit MIC10 OS=Homo sapiens GN=MINOS1 PE=1 SV=1	2.65	2.8	1	2	19.23000067
1543	sp|P32969|RL9_HUMAN	HUMAN	60S ribosomal protein L9 OS=Homo sapiens GN=RPL9 PE=1 SV=1	2.65	2.72	1	1	9.89599973
1544	sp|P02753|RET4_HUMAN	HUMAN	Retinol-binding protein 4 OS=Homo sapiens GN=RBP4 PE=1 SV=3	2.64	2.71	1	1	4.975000024
1545	sp|Q92614|MY18A_HUMAN	HUMAN	Unconventional myosin-XVIIIa OS=Homo sapiens GN=MYO18A PE=1 SV=3	2.63	2.93	1	2	0.973699987
1546	sp|Q9HA77|SYCM_HUMAN	HUMAN	Probable cysteine--tRNA ligase, mitochondrial OS=Homo sapiens GN=CARS2 PE=1 SV=1	2.63	2.8	1	3	7.446999848
1547	sp|Q9BWD1|THIC_HUMAN	HUMAN	Acetyl-CoA acetyltransferase, cytosolic OS=Homo sapiens GN=ACAT2 PE=1 SV=2	2.62	2.67	1	2	5.793000013
1548	sp|Q15029|U5S1_HUMAN	HUMAN	116 kDa U5 small nuclear ribonucleoprotein component OS=Homo sapiens GN=EFTUD2 PE=1 SV=1	2.61	4.83	1	3	3.601000085
1549	sp|P04920|B3A2_HUMAN	HUMAN	Anion exchange protein 2 OS=Homo sapiens GN=SLC4A2 PE=1 SV=4	2.6	2.77	1	2	1.692000031
1550	sp|Q13228|SBP1_HUMAN	HUMAN	Selenium-binding protein 1 OS=Homo sapiens GN=SELENBP1 PE=1 SV=2	2.59	2.79	1	1	2.11900007
1551	sp|O95834|EMAL2_HUMAN	HUMAN	Echinoderm microtubule-associated protein-like 2 OS=Homo sapiens GN=EML2 PE=1 SV=1	2.59	2.63	1	2	5.239000171
1552	sp|P20839|IMDH1_HUMAN	HUMAN	Inosine-5'-monophosphate dehydrogenase 1 OS=Homo sapiens GN=IMPDH1 PE=1 SV=2	2.58	4.85	1	4	10.11999995
1553	sp|P31942|HNRH3_HUMAN	HUMAN	Heterogeneous nuclear ribonucleoprotein H3 OS=Homo sapiens GN=HNRNPH3 PE=1 SV=2	2.58	2.63	1	1	4.913000017
1554	sp|P57105|SYJ2B_HUMAN	HUMAN	Synaptojanin-2-binding protein OS=Homo sapiens GN=SYNJ2BP PE=1 SV=2	2.58	2.62	1	2	14.48000073
1555	sp|Q96G23|CERS2_HUMAN	HUMAN	Ceramide synthase 2 OS=Homo sapiens GN=CERS2 PE=1 SV=1	2.57	2.61	1	2	6.578999758
1556	sp|Q7L5D6|GET4_HUMAN	HUMAN	Golgi to ER traffic protein 4 homolog OS=Homo sapiens GN=GET4 PE=1 SV=1	2.57	2.61	1	2	8.257000148
1557	sp|Q92882|OSTF1_HUMAN	HUMAN	Osteoclast-stimulating factor 1 OS=Homo sapiens GN=OSTF1 PE=1 SV=2	2.56	2.62	1	2	15.42000026
1558	sp|O95861|BPNT1_HUMAN	HUMAN	3'(2'),5'-bisphosphate nucleotidase 1 OS=Homo sapiens GN=BPNT1 PE=1 SV=1	2.54	2.59	1	2	12.65999973
1559	sp|Q15121|PEA15_HUMAN	HUMAN	Astrocytic phosphoprotein PEA-15 OS=Homo sapiens GN=PEA15 PE=1 SV=2	2.53	2.57	1	2	16.15000069
1560	sp|P03905|NU4M_HUMAN	HUMAN	NADH-ubiquinone oxidoreductase chain 4 OS=Homo sapiens GN=MT-ND4 PE=1 SV=1	2.52	2.63	1	2	4.139000177
1561	sp|Q9Y5J6|T10B_HUMAN	HUMAN	Mitochondrial import inner membrane translocase subunit Tim10 B OS=Homo sapiens GN=TIMM10B PE=1 SV=1	2.51	2.66	1	3	23.29999954
1562	sp|O43674|NDUB5_HUMAN	HUMAN	NADH dehydrogenase [ubiquinone] 1 beta subcomplex subunit 5, mitochondrial OS=Homo sapiens GN=NDUFB5 PE=1 SV=1	2.51	2.61	1	2	10.05000025
1563	sp|Q8N257|H2B3B_HUMAN	HUMAN	Histone H2B type 3-B OS=Homo sapiens GN=HIST3H2BB PE=1 SV=3	2.5	11.64	7	13	41.26999974
1564	sp|O75534|CSDE1_HUMAN	HUMAN	Cold shock domain-containing protein E1 OS=Homo sapiens GN=CSDE1 PE=1 SV=2	2.5	2.66	1	1	1.377999969
1565	sp|Q9HAB8|PPCS_HUMAN	HUMAN	Phosphopantothenate--cysteine ligase OS=Homo sapiens GN=PPCS PE=1 SV=2	2.49	2.63	1	2	6.108999997
1566	sp|Q969T9|WBP2_HUMAN	HUMAN	WW domain-binding protein 2 OS=Homo sapiens GN=WBP2 PE=1 SV=1	2.49	2.53	1	2	6.129999831
1567	sp|Q9NRF9|DPOE3_HUMAN	HUMAN	DNA polymerase epsilon subunit 3 OS=Homo sapiens GN=POLE3 PE=1 SV=1	2.48	2.57	1	2	18.36999953
1568	sp|Q7L576|CYFP1_HUMAN	HUMAN	Cytoplasmic FMR1-interacting protein 1 OS=Homo sapiens GN=CYFIP1 PE=1 SV=1	2.47	2.65	2	2	1.83600001
1569	sp|P36955|PEDF_HUMAN	HUMAN	Pigment epithelium-derived factor OS=Homo sapiens GN=SERPINF1 PE=1 SV=4	2.47	2.61	1	5	9.568999708
1570	sp|Q9Y6A9|SPCS1_HUMAN	HUMAN	Signal peptidase complex subunit 1 OS=Homo sapiens GN=SPCS1 PE=1 SV=4	2.46	2.56	1	2	31.36999905
1571	sp|P46734|MP2K3_HUMAN	HUMAN	Dual specificity mitogen-activated protein kinase kinase 3 OS=Homo sapiens GN=MAP2K3 PE=1 SV=2	2.45	2.58	1	2	5.764000118
1572	sp|O75937|DNJC8_HUMAN	HUMAN	DnaJ homolog subfamily C member 8 OS=Homo sapiens GN=DNAJC8 PE=1 SV=2	2.45	2.58	1	3	20.94999999
1573	sp|P51690|ARSE_HUMAN	HUMAN	Arylsulfatase E OS=Homo sapiens GN=ARSE PE=1 SV=2	2.44	2.48	1	1	3.734999895
1574	sp|Q86SX6|GLRX5_HUMAN	HUMAN	Glutaredoxin-related protein 5, mitochondrial OS=Homo sapiens GN=GLRX5 PE=1 SV=2	2.43	2.47	1	1	8.917000145
1575	sp|Q15070|OXA1L_HUMAN	HUMAN	Mitochondrial inner membrane protein OXA1L OS=Homo sapiens GN=OXA1L PE=1 SV=3	2.42	2.54	1	2	5.056999996
1576	sp|Q14624|ITIH4_HUMAN	HUMAN	Inter-alpha-trypsin inhibitor heavy chain H4 OS=Homo sapiens GN=ITIH4 PE=1 SV=4	2.42	2.51	1	3	3.333000094
1577	sp|P12694|ODBA_HUMAN	HUMAN	2-oxoisovalerate dehydrogenase subunit alpha, mitochondrial OS=Homo sapiens GN=BCKDHA PE=1 SV=2	2.41	2.52	1	2	7.639999688
1578	sp|Q9NYK5|RM39_HUMAN	HUMAN	39S ribosomal protein L39, mitochondrial OS=Homo sapiens GN=MRPL39 PE=1 SV=3	2.41	2.52	1	2	7.987999916
1579	sp|Q9NQ50|RM40_HUMAN	HUMAN	39S ribosomal protein L40, mitochondrial OS=Homo sapiens GN=MRPL40 PE=1 SV=1	2.41	2.45	1	1	7.767000049
1580	sp|Q9HCN8|SDF2L_HUMAN	HUMAN	Stromal cell-derived factor 2-like protein 1 OS=Homo sapiens GN=SDF2L1 PE=1 SV=2	2.41	2.45	1	1	5.882000178
1581	sp|Q9H061|T126A_HUMAN	HUMAN	Transmembrane protein 126A OS=Homo sapiens GN=TMEM126A PE=1 SV=1	2.41	2.45	1	2	10.26000008
1582	sp|P10155|RO60_HUMAN	HUMAN	60 kDa SS-A/Ro ribonucleoprotein OS=Homo sapiens GN=TROVE2 PE=1 SV=2	2.41	2.45	1	2	2.044999972
1583	sp|O43684|BUB3_HUMAN	HUMAN	Mitotic checkpoint protein BUB3 OS=Homo sapiens GN=BUB3 PE=1 SV=1	2.39	2.55	1	3	7.011999935
1584	sp|Q07960|RHG01_HUMAN	HUMAN	Rho GTPase-activating protein 1 OS=Homo sapiens GN=ARHGAP1 PE=1 SV=1	2.39	2.43	1	1	4.100000113
1585	sp|Q01658|NC2B_HUMAN	HUMAN	Protein Dr1 OS=Homo sapiens GN=DR1 PE=1 SV=1	2.39	2.42	1	2	15.34000039
1586	sp|Q13148|TADBP_HUMAN	HUMAN	TAR DNA-binding protein 43 OS=Homo sapiens GN=TARDBP PE=1 SV=1	2.37	2.44	1	1	8.696000278
1587	sp|Q8NBN3|TM87A_HUMAN	HUMAN	Transmembrane protein 87A OS=Homo sapiens GN=TMEM87A PE=1 SV=3	2.37	2.4	1	1	2.161999978
1588	sp|Q92575|UBXN4_HUMAN	HUMAN	UBX domain-containing protein 4 OS=Homo sapiens GN=UBXN4 PE=1 SV=2	2.37	2.4	1	2	5.511999875
1589	sp|Q96DA6|TIM14_HUMAN	HUMAN	Mitochondrial import inner membrane translocase subunit TIM14 OS=Homo sapiens GN=DNAJC19 PE=1 SV=3	2.35	2.47	1	2	18.97000074
1590	sp|Q6FI81|CPIN1_HUMAN	HUMAN	Anamorsin OS=Homo sapiens GN=CIAPIN1 PE=1 SV=2	2.35	2.46	1	2	8.653999865
1591	sp|Q99685|MGLL_HUMAN	HUMAN	Monoglyceride lipase OS=Homo sapiens GN=MGLL PE=1 SV=2	2.35	2.43	1	2	9.900999814
1592	sp|Q9Y305|ACOT9_HUMAN	HUMAN	Acyl-coenzyme A thioesterase 9, mitochondrial OS=Homo sapiens GN=ACOT9 PE=1 SV=2	2.35	2.38	1	1	5.694999918
1593	sp|Q9P2X0|DPM3_HUMAN	HUMAN	Dolichol-phosphate mannosyltransferase subunit 3 OS=Homo sapiens GN=DPM3 PE=1 SV=2	2.35	2.38	1	1	10.86999997
1594	sp|P08754|GNAI3_HUMAN	HUMAN	Guanine nucleotide-binding protein G(k) subunit alpha OS=Homo sapiens GN=GNAI3 PE=1 SV=3	2.33	9.39	1	4	13.27999979
1595	sp|O95816|BAG2_HUMAN	HUMAN	BAG family molecular chaperone regulator 2 OS=Homo sapiens GN=BAG2 PE=1 SV=1	2.33	2.37	1	1	5.21299988
1596	sp|P51884|LUM_HUMAN	HUMAN	Lumican OS=Homo sapiens GN=LUM PE=1 SV=2	2.32	3.11	1	2	6.804999709
1597	sp|Q9NZ08|ERAP1_HUMAN	HUMAN	Endoplasmic reticulum aminopeptidase 1 OS=Homo sapiens GN=ERAP1 PE=1 SV=3	2.32	2.44	1	1	1.381999999
1598	sp|Q9NRP2|COXM2_HUMAN	HUMAN	COX assembly mitochondrial protein 2 homolog OS=Homo sapiens GN=CMC2 PE=1 SV=1	2.31	2.41	1	2	20.25000006
1599	sp|Q9HBL7|PLRKT_HUMAN	HUMAN	Plasminogen receptor (KT) OS=Homo sapiens GN=PLGRKT PE=1 SV=1	2.31	2.4	1	2	15.64999968
1600	sp|Q00169|PIPNA_HUMAN	HUMAN	Phosphatidylinositol transfer protein alpha isoform OS=Homo sapiens GN=PITPNA PE=1 SV=2	2.31	2.34	1	1	4.814999923
1601	sp|Q13596|SNX1_HUMAN	HUMAN	Sorting nexin-1 OS=Homo sapiens GN=SNX1 PE=1 SV=3	2.29	2.39	1	2	5.747000128
1602	sp|Q9GZZ9|UBA5_HUMAN	HUMAN	Ubiquitin-like modifier-activating enzyme 5 OS=Homo sapiens GN=UBA5 PE=1 SV=1	2.29	2.32	1	1	6.187999994
1603	sp|Q9NWU5|RM22_HUMAN	HUMAN	39S ribosomal protein L22, mitochondrial OS=Homo sapiens GN=MRPL22 PE=1 SV=1	2.28	2.37	1	2	10.18999964
1604	sp|P22059|OSBP1_HUMAN	HUMAN	Oxysterol-binding protein 1 OS=Homo sapiens GN=OSBP PE=1 SV=1	2.28	2.32	1	1	2.106999978
1605	sp|Q12929|EPS8_HUMAN	HUMAN	Epidermal growth factor receptor kinase substrate 8 OS=Homo sapiens GN=EPS8 PE=1 SV=1	2.28	2.31	1	1	1.94600001
1606	sp|Q99417|MYCBP_HUMAN	HUMAN	C-Myc-binding protein OS=Homo sapiens GN=MYCBP PE=1 SV=3	2.27	2.3	1	2	19.41999942
1607	sp|Q53FZ2|ACSM3_HUMAN	HUMAN	Acyl-coenzyme A synthetase ACSM3, mitochondrial OS=Homo sapiens GN=ACSM3 PE=1 SV=2	2.26	2.36	1	2	5.119000003
1608	sp|Q13098|CSN1_HUMAN	HUMAN	COP9 signalosome complex subunit 1 OS=Homo sapiens GN=GPS1 PE=1 SV=4	2.26	2.29	1	1	2.23999992
1609	sp|P61421|VA0D1_HUMAN	HUMAN	V-type proton ATPase subunit d 1 OS=Homo sapiens GN=ATP6V0D1 PE=1 SV=1	2.25	2.27	1	1	3.133999929
1610	sp|Q9Y639|NPTN_HUMAN	HUMAN	Neuroplastin OS=Homo sapiens GN=NPTN PE=1 SV=2	2.24	2.38	1	3	8.54300037
1611	sp|Q9Y2R0|COA3_HUMAN	HUMAN	Cytochrome c oxidase assembly factor 3 homolog, mitochondrial OS=Homo sapiens GN=COA3 PE=1 SV=1	2.24	2.37	1	2	20.74999958
1612	sp|Q9UBQ0|VPS29_HUMAN	HUMAN	Vacuolar protein sorting-associated protein 29 OS=Homo sapiens GN=VPS29 PE=1 SV=1	2.24	2.35	1	2	12.63999939
1613	sp|Q9BRQ8|AIFM2_HUMAN	HUMAN	Apoptosis-inducing factor 2 OS=Homo sapiens GN=AIFM2 PE=1 SV=1	2.24	2.26	1	1	3.485000134
1614	sp|Q96C90|PP14B_HUMAN	HUMAN	Protein phosphatase 1 regulatory subunit 14B OS=Homo sapiens GN=PPP1R14B PE=1 SV=3	2.23	2.33	1	2	34.68999863
1615	sp|P06737|PYGL_HUMAN	HUMAN	Glycogen phosphorylase, liver form OS=Homo sapiens GN=PYGL PE=1 SV=4	2.22	9.95	1	6	6.72999993
1616	sp|Q9Y5U9|IR3IP_HUMAN	HUMAN	Immediate early response 3-interacting protein 1 OS=Homo sapiens GN=IER3IP1 PE=1 SV=1	2.22	2.25	1	1	24.3900001
1617	sp|Q9Y224|CN166_HUMAN	HUMAN	UPF0568 protein C14orf166 OS=Homo sapiens GN=C14orf166 PE=1 SV=1	2.22	2.25	1	1	8.196999878
1618	sp|P82664|RT10_HUMAN	HUMAN	28S ribosomal protein S10, mitochondrial OS=Homo sapiens GN=MRPS10 PE=1 SV=2	2.22	2.24	1	1	8.955000341
1619	sp|Q9Y446|PKP3_HUMAN	HUMAN	Plakophilin-3 OS=Homo sapiens GN=PKP3 PE=1 SV=1	2.21	2.31	1	2	2.257999964
1620	sp|Q96CS3|FAF2_HUMAN	HUMAN	FAS-associated factor 2 OS=Homo sapiens GN=FAF2 PE=1 SV=2	2.21	2.26	1	1	4.044999927
1621	sp|Q9UKR5|ERG28_HUMAN	HUMAN	Probable ergosterol biosynthetic protein 28 OS=Homo sapiens GN=C14orf1 PE=1 SV=1	2.2	2.22	1	2	17.13999957
1622	sp|Q15843|NEDD8_HUMAN	HUMAN	NEDD8 OS=Homo sapiens GN=NEDD8 PE=1 SV=1	2.2	2.22	1	1	17.28000045
1623	sp|P09758|TACD2_HUMAN	HUMAN	Tumor-associated calcium signal transducer 2 OS=Homo sapiens GN=TACSTD2 PE=1 SV=3	2.2	2.22	1	1	4.953999817
1624	sp|O00391|QSOX1_HUMAN	HUMAN	Sulfhydryl oxidase 1 OS=Homo sapiens GN=QSOX1 PE=1 SV=3	2.19	2.28	1	2	2.676999941
1625	sp|P16278|BGAL_HUMAN	HUMAN	Beta-galactosidase OS=Homo sapiens GN=GLB1 PE=1 SV=2	2.19	2.24	1	2	2.215999924
1626	sp|O43598|DNPH1_HUMAN	HUMAN	2'-deoxynucleoside 5'-phosphate N-hydrolase 1 OS=Homo sapiens GN=DNPH1 PE=1 SV=1	2.19	2.21	1	1	10.33999994
1627	sp|P21589|5NTD_HUMAN	HUMAN	5'-nucleotidase OS=Homo sapiens GN=NT5E PE=1 SV=1	2.18	2.34	1	2	6.620000303
1628	sp|Q13277|STX3_HUMAN	HUMAN	Syntaxin-3 OS=Homo sapiens GN=STX3 PE=1 SV=3	2.18	2.32	1	3	17.64999926
1629	sp|Q96GC5|RM48_HUMAN	HUMAN	39S ribosomal protein L48, mitochondrial OS=Homo sapiens GN=MRPL48 PE=1 SV=2	2.18	2.28	1	2	10.84999964
1630	sp|Q92665|RT31_HUMAN	HUMAN	28S ribosomal protein S31, mitochondrial OS=Homo sapiens GN=MRPS31 PE=1 SV=3	2.18	2.24	1	2	6.582000107
1631	sp|Q13895|BYST_HUMAN	HUMAN	Bystin OS=Homo sapiens GN=BYSL PE=1 SV=3	2.18	2.2	1	1	2.058999985
1632	sp|Q96ER9|CCD51_HUMAN	HUMAN	Coiled-coil domain-containing protein 51 OS=Homo sapiens GN=CCDC51 PE=1 SV=2	2.17	2.19	1	1	5.353000015
1633	sp|Q01844|EWS_HUMAN	HUMAN	RNA-binding protein EWS OS=Homo sapiens GN=EWSR1 PE=1 SV=1	2.17	2.19	1	1	2.133999951
1634	sp|Q5ZPR3|CD276_HUMAN	HUMAN	CD276 antigen OS=Homo sapiens GN=CD276 PE=1 SV=1	2.17	2.19	1	1	4.868999869
1635	sp|Q9Y6E0|STK24_HUMAN	HUMAN	Serine/threonine-protein kinase 24 OS=Homo sapiens GN=STK24 PE=1 SV=1	2.16	6.96	1	4	8.804000169
1636	sp|P48147|PPCE_HUMAN	HUMAN	Prolyl endopeptidase OS=Homo sapiens GN=PREP PE=1 SV=2	2.16	2.41	1	2	3.520999849
1637	sp|Q9Y5K5|UCHL5_HUMAN	HUMAN	Ubiquitin carboxyl-terminal hydrolase isozyme L5 OS=Homo sapiens GN=UCHL5 PE=1 SV=3	2.16	2.28	1	2	5.775000155
1638	sp|Q9Y295|DRG1_HUMAN	HUMAN	Developmentally-regulated GTP-binding protein 1 OS=Homo sapiens GN=DRG1 PE=1 SV=1	2.16	2.27	1	1	3.815000132
1639	sp|Q92530|PSMF1_HUMAN	HUMAN	Proteasome inhibitor PI31 subunit OS=Homo sapiens GN=PSMF1 PE=1 SV=2	2.16	2.26	1	2	9.962999821
1640	sp|Q8IYB3|SRRM1_HUMAN	HUMAN	Serine/arginine repetitive matrix protein 1 OS=Homo sapiens GN=SRRM1 PE=1 SV=2	2.16	2.24	1	1	3.761000186
1641	sp|O15258|RER1_HUMAN	HUMAN	Protein RER1 OS=Homo sapiens GN=RER1 PE=1 SV=1	2.16	2.18	1	2	9.183999896
1642	sp|Q9HB07|MYG1_HUMAN	HUMAN	UPF0160 protein MYG1, mitochondrial OS=Homo sapiens GN=C12orf10 PE=1 SV=2	2.15	2.42	1	1	3.190999851
1643	sp|O14735|CDIPT_HUMAN	HUMAN	CDP-diacylglycerol--inositol 3-phosphatidyltransferase OS=Homo sapiens GN=CDIPT PE=1 SV=1	2.15	2.17	1	1	5.164000019
1644	sp|P52895|AK1C2_HUMAN	HUMAN	Aldo-keto reductase family 1 member C2 OS=Homo sapiens GN=AKR1C2 PE=1 SV=3	2.14	28.79	1	20	47.36999869
1645	sp|Q9NPA8|ENY2_HUMAN	HUMAN	Transcription and mRNA export factor ENY2 OS=Homo sapiens GN=ENY2 PE=1 SV=1	2.13	2.63	1	2	22.7699995
1646	sp|P82932|RT06_HUMAN	HUMAN	28S ribosomal protein S6, mitochondrial OS=Homo sapiens GN=MRPS6 PE=1 SV=3	2.13	2.15	1	1	7.999999821
1647	sp|O43181|NDUS4_HUMAN	HUMAN	NADH dehydrogenase [ubiquinone] iron-sulfur protein 4, mitochondrial OS=Homo sapiens GN=NDUFS4 PE=1 SV=1	2.13	2.14	1	2	14.85999972
1648	sp|P54105|ICLN_HUMAN	HUMAN	Methylosome subunit pICln OS=Homo sapiens GN=CLNS1A PE=1 SV=1	2.12	2.14	1	1	13.07999939
1649	sp|Q96K17|BT3L4_HUMAN	HUMAN	Transcription factor BTF3 homolog 4 OS=Homo sapiens GN=BTF3L4 PE=1 SV=1	2.11	2.34	1	1	18.98999959
1650	sp|Q07954|LRP1_HUMAN	HUMAN	Prolow-density lipoprotein receptor-related protein 1 OS=Homo sapiens GN=LRP1 PE=1 SV=2	2.11	2.19	1	1	0.28609999
1651	sp|P61011|SRP54_HUMAN	HUMAN	Signal recognition particle 54 kDa protein OS=Homo sapiens GN=SRP54 PE=1 SV=1	2.11	2.14	1	1	4.365000129
1652	sp|Q96D46|NMD3_HUMAN	HUMAN	60S ribosomal export protein NMD3 OS=Homo sapiens GN=NMD3 PE=1 SV=1	2.11	2.12	1	1	3.379999846
1653	sp|Q15436|SC23A_HUMAN	HUMAN	Protein transport protein Sec23A OS=Homo sapiens GN=SEC23A PE=1 SV=2	2.1	6.56	1	4	6.797000021
1654	sp|O95747|OXSR1_HUMAN	HUMAN	Serine/threonine-protein kinase OSR1 OS=Homo sapiens GN=OXSR1 PE=1 SV=1	2.1	3.73	1	2	4.174999893
1655	sp|O14618|CCS_HUMAN	HUMAN	Copper chaperone for superoxide dismutase OS=Homo sapiens GN=CCS PE=1 SV=1	2.1	2.37	1	1	4.744999856
1656	sp|P61619|S61A1_HUMAN	HUMAN	Protein transport protein Sec61 subunit alpha isoform 1 OS=Homo sapiens GN=SEC61A1 PE=1 SV=2	2.1	2.12	2	1	1.89100001
1657	sp|Q8WTV0|SCRB1_HUMAN	HUMAN	Scavenger receptor class B member 1 OS=Homo sapiens GN=SCARB1 PE=1 SV=1	2.1	2.11	1	1	2.174000069
1658	sp|Q14728|MFS10_HUMAN	HUMAN	Major facilitator superfamily domain-containing protein 10 OS=Homo sapiens GN=MFSD10 PE=1 SV=1	2.1	2.11	1	1	2.857000008
1659	sp|Q9BXV9|CN142_HUMAN	HUMAN	Uncharacterized protein C14orf142 OS=Homo sapiens GN=C14orf142 PE=1 SV=2	2.1	2.11	1	2	34.00000036
1660	sp|O14493|CLD4_HUMAN	HUMAN	Claudin-4 OS=Homo sapiens GN=CLDN4 PE=1 SV=1	2.09	4.13	1	2	12.91999966
1661	sp|Q99720|SGMR1_HUMAN	HUMAN	Sigma non-opioid intracellular receptor 1 OS=Homo sapiens GN=SIGMAR1 PE=1 SV=1	2.09	2.25	1	2	9.416999668
1662	sp|Q05397|FAK1_HUMAN	HUMAN	Focal adhesion kinase 1 OS=Homo sapiens GN=PTK2 PE=1 SV=2	2.09	2.18	1	1	0.950600021
1663	sp|P61513|RL37A_HUMAN	HUMAN	60S ribosomal protein L37a OS=Homo sapiens GN=RPL37A PE=1 SV=2	2.09	2.11	1	1	9.782999754
1664	sp|P25325|THTM_HUMAN	HUMAN	3-mercaptopyruvate sulfurtransferase OS=Homo sapiens GN=MPST PE=1 SV=3	2.09	2.1	1	1	9.091000259
1665	sp|P09543|CN37_HUMAN	HUMAN	2',3'-cyclic-nucleotide 3'-phosphodiesterase OS=Homo sapiens GN=CNP PE=1 SV=2	2.09	2.1	1	1	5.463000014
1666	sp|Q9P2E9|RRBP1_HUMAN	HUMAN	Ribosome-binding protein 1 OS=Homo sapiens GN=RRBP1 PE=1 SV=4	2.08	2.21	1	1	0.709199999
1667	sp|P49406|RM19_HUMAN	HUMAN	39S ribosomal protein L19, mitochondrial OS=Homo sapiens GN=MRPL19 PE=1 SV=2	2.08	2.12	1	1	3.082000092
1668	sp|P15291|B4GT1_HUMAN	HUMAN	Beta-1,4-galactosyltransferase 1 OS=Homo sapiens GN=B4GALT1 PE=1 SV=5	2.08	2.09	2	1	2.009999938
1669	sp|P33240|CSTF2_HUMAN	HUMAN	Cleavage stimulation factor subunit 2 OS=Homo sapiens GN=CSTF2 PE=1 SV=1	2.07	2.18	1	2	6.758999825
1670	sp|P62308|RUXG_HUMAN	HUMAN	Small nuclear ribonucleoprotein G OS=Homo sapiens GN=SNRPG PE=1 SV=1	2.06	2.13	2	1	15.79000056
1671	sp|Q9BQE4|SELS_HUMAN	HUMAN	Selenoprotein S OS=Homo sapiens GN=VIMP PE=1 SV=3	2.06	2.08	1	1	6.349000335
1672	sp|P08397|HEM3_HUMAN	HUMAN	Porphobilinogen deaminase OS=Homo sapiens GN=HMBS PE=1 SV=2	2.06	2.07	1	1	5.539999902
1673	sp|Q14498|RBM39_HUMAN	HUMAN	RNA-binding protein 39 OS=Homo sapiens GN=RBM39 PE=1 SV=2	2.05	2.09	1	1	2.830000035
1674	sp|O95470|SGPL1_HUMAN	HUMAN	Sphingosine-1-phosphate lyase 1 OS=Homo sapiens GN=SGPL1 PE=1 SV=3	2.05	2.07	1	1	2.64100004
1675	sp|Q9NPA0|EMC7_HUMAN	HUMAN	ER membrane protein complex subunit 7 OS=Homo sapiens GN=EMC7 PE=1 SV=1	2.05	2.06	1	1	10.32999977
1676	sp|Q8WU90|ZC3HF_HUMAN	HUMAN	Zinc finger CCCH domain-containing protein 15 OS=Homo sapiens GN=ZC3H15 PE=1 SV=1	2.05	2.06	1	1	3.285999969
1677	sp|P48230|T4S4_HUMAN	HUMAN	Transmembrane 4 L6 family member 4 OS=Homo sapiens GN=TM4SF4 PE=1 SV=1	2.05	2.06	1	2	17.82000065
1678	sp|P09001|RM03_HUMAN	HUMAN	39S ribosomal protein L3, mitochondrial OS=Homo sapiens GN=MRPL3 PE=1 SV=1	2.04	2.19	1	2	5.17200008
1679	sp|P62072|TIM10_HUMAN	HUMAN	Mitochondrial import inner membrane translocase subunit Tim10 OS=Homo sapiens GN=TIMM10 PE=1 SV=1	2.04	2.19	1	3	38.89000118
1680	sp|Q13951|PEBB_HUMAN	HUMAN	Core-binding factor subunit beta OS=Homo sapiens GN=CBFB PE=1 SV=2	2.04	2.14	1	1	8.790999651
1681	sp|Q6PI48|SYDM_HUMAN	HUMAN	Aspartate--tRNA ligase, mitochondrial OS=Homo sapiens GN=DARS2 PE=1 SV=1	2.04	2.1	1	1	1.394999959
1682	sp|Q8WVJ2|NUDC2_HUMAN	HUMAN	NudC domain-containing protein 2 OS=Homo sapiens GN=NUDCD2 PE=1 SV=1	2.04	2.05	1	1	7.005999982
1683	sp|P55735|SEC13_HUMAN	HUMAN	Protein SEC13 homolog OS=Homo sapiens GN=SEC13 PE=1 SV=3	2.04	2.05	1	1	3.415999934
1684	sp|Q9Y333|LSM2_HUMAN	HUMAN	U6 snRNA-associated Sm-like protein LSm2 OS=Homo sapiens GN=LSM2 PE=1 SV=1	2.04	2.04	1	2	20.0000003
1685	sp|O95857|TSN13_HUMAN	HUMAN	Tetraspanin-13 OS=Homo sapiens GN=TSPAN13 PE=2 SV=1	2.04	2.04	1	1	10.28999984
1686	sp|Q9NRX5|SERC1_HUMAN	HUMAN	Serine incorporator 1 OS=Homo sapiens GN=SERINC1 PE=1 SV=1	2.03	2.13	1	2	5.297999829
1687	sp|Q96DV4|RM38_HUMAN	HUMAN	39S ribosomal protein L38, mitochondrial OS=Homo sapiens GN=MRPL38 PE=1 SV=2	2.03	2.11	1	1	2.631999925
1688	sp|P02647|APOA1_HUMAN	HUMAN	Apolipoprotein A-I OS=Homo sapiens GN=APOA1 PE=1 SV=1	2.03	2.05	1	3	10.85999981
1689	sp|Q9BQL6|FERM1_HUMAN	HUMAN	Fermitin family homolog 1 OS=Homo sapiens GN=FERMT1 PE=1 SV=1	2.03	2.04	1	1	1.920000091
1690	sp|P49585|PCY1A_HUMAN	HUMAN	Choline-phosphate cytidylyltransferase A OS=Homo sapiens GN=PCYT1A PE=1 SV=2	2.03	2.04	2	1	3.269999847
1691	sp|O14548|COX7R_HUMAN	HUMAN	Cytochrome c oxidase subunit 7A-related protein, mitochondrial OS=Homo sapiens GN=COX7A2L PE=1 SV=2	2.03	2.04	1	2	18.42000037
1692	sp|Q9H300|PARL_HUMAN	HUMAN	Presenilins-associated rhomboid-like protein, mitochondrial OS=Homo sapiens GN=PARL PE=1 SV=2	2.03	2.04	1	1	5.276999995
1693	sp|Q5BJF2|TMM97_HUMAN	HUMAN	Transmembrane protein 97 OS=Homo sapiens GN=TMEM97 PE=1 SV=1	2.03	2.04	1	1	5.682000145
1694	sp|Q8WZA0|LZIC_HUMAN	HUMAN	Protein LZIC OS=Homo sapiens GN=LZIC PE=1 SV=1	2.03	2.03	1	1	11.58000007
1695	sp|P00846|ATP6_HUMAN	HUMAN	ATP synthase subunit a OS=Homo sapiens GN=MT-ATP6 PE=1 SV=1	2.03	2.03	1	1	4.425000027
1696	sp|Q9H3H5|GPT_HUMAN	HUMAN	UDP-N-acetylglucosamine--dolichyl-phosphate N-acetylglucosaminephosphotransferase OS=Homo sapiens GN=DPAGT1 PE=1 SV=2	2.03	2.03	1	1	1.961000077
1697	sp|P20742|PZP_HUMAN	HUMAN	Pregnancy zone protein OS=Homo sapiens GN=PZP PE=1 SV=4	2.02	10.38	1	10	6.274999678
1698	sp|Q9NPQ8|RIC8A_HUMAN	HUMAN	Synembryn-A OS=Homo sapiens GN=RIC8A PE=1 SV=3	2.02	2.46	1	1	3.578000143
1699	sp|O00762|UBE2C_HUMAN	HUMAN	Ubiquitin-conjugating enzyme E2 C OS=Homo sapiens GN=UBE2C PE=1 SV=1	2.02	2.19	1	2	10.05999967
1700	sp|Q9Y512|SAM50_HUMAN	HUMAN	Sorting and assembly machinery component 50 homolog OS=Homo sapiens GN=SAMM50 PE=1 SV=3	2.02	2.16	1	2	5.756999925
1701	sp|Q9NX20|RM16_HUMAN	HUMAN	39S ribosomal protein L16, mitochondrial OS=Homo sapiens GN=MRPL16 PE=1 SV=1	2.02	2.06	1	1	7.170999795
1702	sp|Q13595|TRA2A_HUMAN	HUMAN	Transformer-2 protein homolog alpha OS=Homo sapiens GN=TRA2A PE=1 SV=1	2.02	2.05	1	1	4.964999855
1703	sp|Q16775|GLO2_HUMAN	HUMAN	Hydroxyacylglutathione hydrolase, mitochondrial OS=Homo sapiens GN=HAGH PE=1 SV=2	2.02	2.03	1	1	5.195000023
1704	sp|P49023|PAXI_HUMAN	HUMAN	Paxillin OS=Homo sapiens GN=PXN PE=1 SV=3	2.02	2.03	1	1	2.199999988
1705	sp|Q8TCD5|NT5C_HUMAN	HUMAN	5'(3')-deoxyribonucleotidase, cytosolic type OS=Homo sapiens GN=NT5C PE=1 SV=2	2.02	2.03	1	1	12.43999973
1706	sp|Q15165|PON2_HUMAN	HUMAN	Serum paraoxonase/arylesterase 2 OS=Homo sapiens GN=PON2 PE=1 SV=3	2.02	2.03	1	1	4.520000145
1707	sp|Q8NE62|CHDH_HUMAN	HUMAN	Choline dehydrogenase, mitochondrial OS=Homo sapiens GN=CHDH PE=1 SV=2	2.02	2.02	1	1	2.019999921
1708	sp|Q7Z7H8|RM10_HUMAN	HUMAN	39S ribosomal protein L10, mitochondrial OS=Homo sapiens GN=MRPL10 PE=1 SV=3	2.02	2.02	1	1	7.280000299
1709	sp|Q05519|SRS11_HUMAN	HUMAN	Serine/arginine-rich splicing factor 11 OS=Homo sapiens GN=SRSF11 PE=1 SV=1	2.02	2.02	1	1	3.51199992
1710	sp|P17096|HMGA1_HUMAN	HUMAN	High mobility group protein HMG-I/HMG-Y OS=Homo sapiens GN=HMGA1 PE=1 SV=3	2.02	2.02	1	1	23.36000055
1711	sp|Q00688|FKBP3_HUMAN	HUMAN	Peptidyl-prolyl cis-trans isomerase FKBP3 OS=Homo sapiens GN=FKBP3 PE=1 SV=1	2.02	2.02	1	1	4.910999909
1712	sp|Q9UJC5|SH3L2_HUMAN	HUMAN	SH3 domain-binding glutamic acid-rich-like protein 2 OS=Homo sapiens GN=SH3BGRL2 PE=1 SV=2	2.02	2.02	1	1	13.07999939
1713	sp|Q96EK6|GNA1_HUMAN	HUMAN	Glucosamine 6-phosphate N-acetyltransferase OS=Homo sapiens GN=GNPNAT1 PE=1 SV=1	2.02	2.02	1	1	9.782999754
1714	sp|Q8NI22|MCFD2_HUMAN	HUMAN	Multiple coagulation factor deficiency protein 2 OS=Homo sapiens GN=MCFD2 PE=1 SV=1	2.02	2.02	1	2	23.28999937
1715	sp|P53801|PTTG_HUMAN	HUMAN	Pituitary tumor-transforming gene 1 protein-interacting protein OS=Homo sapiens GN=PTTG1IP PE=1 SV=1	2.02	2.02	1	1	10.00000015
1716	sp|O95379|TFIP8_HUMAN	HUMAN	Tumor necrosis factor alpha-induced protein 8 OS=Homo sapiens GN=TNFAIP8 PE=1 SV=1	2.02	2.02	1	1	10.10000035
1717	sp|P62140|PP1B_HUMAN	HUMAN	Serine/threonine-protein phosphatase PP1-beta catalytic subunit OS=Homo sapiens GN=PPP1CB PE=1 SV=3	2.01	14.03	1	8	32.10999966
1718	sp|O14979|HNRDL_HUMAN	HUMAN	Heterogeneous nuclear ribonucleoprotein D-like OS=Homo sapiens GN=HNRNPDL PE=1 SV=3	2.01	5.35	1	3	6.190000102
1719	sp|Q16763|UBE2S_HUMAN	HUMAN	Ubiquitin-conjugating enzyme E2 S OS=Homo sapiens GN=UBE2S PE=1 SV=2	2.01	2.1	1	1	12.61000037
1720	sp|Q13586|STIM1_HUMAN	HUMAN	Stromal interaction molecule 1 OS=Homo sapiens GN=STIM1 PE=1 SV=3	2.01	2.07	1	1	2.043999918
1721	sp|Q14254|FLOT2_HUMAN	HUMAN	Flotillin-2 OS=Homo sapiens GN=FLOT2 PE=1 SV=2	2.01	2.06	1	1	2.569999918
1722	sp|A6NDG6|PGP_HUMAN	HUMAN	Phosphoglycolate phosphatase OS=Homo sapiens GN=PGP PE=1 SV=1	2.01	2.06	1	1	3.115000017
1723	sp|Q9Y6Q5|AP1M2_HUMAN	HUMAN	AP-1 complex subunit mu-2 OS=Homo sapiens GN=AP1M2 PE=1 SV=4	2.01	2.05	1	1	3.310000151
1724	sp|Q8NB37|PDDC1_HUMAN	HUMAN	Parkinson disease 7 domain-containing protein 1 OS=Homo sapiens GN=PDDC1 PE=1 SV=1	2.01	2.03	1	1	4.544999823
1725	sp|Q13443|ADAM9_HUMAN	HUMAN	Disintegrin and metalloproteinase domain-containing protein 9 OS=Homo sapiens GN=ADAM9 PE=1 SV=1	2.01	2.02	1	1	2.930000052
1726	sp|Q9UNE7|CHIP_HUMAN	HUMAN	E3 ubiquitin-protein ligase CHIP OS=Homo sapiens GN=STUB1 PE=1 SV=2	2.01	2.02	1	1	3.959999979
1727	sp|O00743|PPP6_HUMAN	HUMAN	Serine/threonine-protein phosphatase 6 catalytic subunit OS=Homo sapiens GN=PPP6C PE=1 SV=1	2.01	2.02	1	1	4.26199995
1728	sp|P53701|CCHL_HUMAN	HUMAN	Cytochrome c-type heme lyase OS=Homo sapiens GN=HCCS PE=1 SV=1	2.01	2.02	1	1	3.731000051
1729	sp|Q9UQB8|BAIP2_HUMAN	HUMAN	Brain-specific angiogenesis inhibitor 1-associated protein 2 OS=Homo sapiens GN=BAIAP2 PE=1 SV=1	2.01	2.01	1	1	2.355000004
1730	sp|Q9H9H4|VP37B_HUMAN	HUMAN	Vacuolar protein sorting-associated protein 37B OS=Homo sapiens GN=VPS37B PE=1 SV=1	2.01	2.01	1	1	9.122999758
1731	sp|Q8IXQ4|GPAM1_HUMAN	HUMAN	GPALPP motifs-containing protein 1 OS=Homo sapiens GN=GPALPP1 PE=1 SV=1	2.01	2.01	1	1	3.52899991
1732	sp|Q9UKM9|RALY_HUMAN	HUMAN	RNA-binding protein Raly OS=Homo sapiens GN=RALY PE=1 SV=1	2.01	2.01	2	1	3.922000155
1733	sp|P40616|ARL1_HUMAN	HUMAN	ADP-ribosylation factor-like protein 1 OS=Homo sapiens GN=ARL1 PE=1 SV=1	2.01	2.01	1	1	6.077000126
1734	sp|P36405|ARL3_HUMAN	HUMAN	ADP-ribosylation factor-like protein 3 OS=Homo sapiens GN=ARL3 PE=1 SV=2	2.01	2.01	1	1	12.08999977
1735	sp|Q9Y3D0|MIP18_HUMAN	HUMAN	Mitotic spindle-associated MMXD complex subunit MIP18 OS=Homo sapiens GN=FAM96B PE=1 SV=1	2.01	2.01	1	1	13.50000054
1736	sp|Q92504|S39A7_HUMAN	HUMAN	Zinc transporter SLC39A7 OS=Homo sapiens GN=SLC39A7 PE=1 SV=2	2.01	2.01	1	1	2.985000052
1737	sp|Q6ZRP7|QSOX2_HUMAN	HUMAN	Sulfhydryl oxidase 2 OS=Homo sapiens GN=QSOX2 PE=1 SV=3	2.01	2.01	1	1	2.291999944
1738	sp|Q06136|KDSR_HUMAN	HUMAN	3-ketodihydrosphingosine reductase OS=Homo sapiens GN=KDSR PE=1 SV=1	2.01	2.01	1	1	4.216999933
1739	sp|A1L0T0|ILVBL_HUMAN	HUMAN	Acetolactate synthase-like protein OS=Homo sapiens GN=ILVBL PE=1 SV=2	2.01	2.01	1	1	3.322999924
1740	sp|P63261|ACTG_HUMAN	HUMAN	Actin, cytoplasmic 2 OS=Homo sapiens GN=ACTG1 PE=1 SV=1	2	63.73	1	122	77.06999779
1741	sp|P07951|TPM2_HUMAN	HUMAN	Tropomyosin beta chain OS=Homo sapiens GN=TPM2 PE=1 SV=1	2	23.74	1	13	31.69000149
1742	sp|P02533|K1C14_HUMAN	HUMAN	Keratin, type I cytoskeletal 14 OS=Homo sapiens GN=KRT14 PE=1 SV=4	2	20.18	2	15	16.31000042
1743	sp|P62987|RL40_HUMAN	HUMAN	Ubiquitin-60S ribosomal protein L40 OS=Homo sapiens GN=UBA52 PE=1 SV=2	2	17.18	1	16	64.06000257
1744	sp|P16104|H2AX_HUMAN	HUMAN	Histone H2AX OS=Homo sapiens GN=H2AFX PE=1 SV=2	2	10.03	1	9	33.57000053
1745	sp|Q9NRR5|UBQL4_HUMAN	HUMAN	Ubiquilin-4 OS=Homo sapiens GN=UBQLN4 PE=1 SV=2	2	5.71	1	3	8.319000155
1746	sp|P51991|ROA3_HUMAN	HUMAN	Heterogeneous nuclear ribonucleoprotein A3 OS=Homo sapiens GN=HNRNPA3 PE=1 SV=2	2	3.6	1	3	6.61400035
1747	sp|Q9BPX5|ARP5L_HUMAN	HUMAN	Actin-related protein 2/3 complex subunit 5-like protein OS=Homo sapiens GN=ARPC5L PE=1 SV=1	2	2.29	1	3	13.07000071
1748	sp|Q15833|STXB2_HUMAN	HUMAN	Syntaxin-binding protein 2 OS=Homo sapiens GN=STXBP2 PE=1 SV=2	2	2.09	1	1	3.373000026
1749	sp|Q9H0U3|MAGT1_HUMAN	HUMAN	Magnesium transporter protein 1 OS=Homo sapiens GN=MAGT1 PE=1 SV=1	2	2.09	1	1	2.985000052
1750	sp|P49441|INPP_HUMAN	HUMAN	Inositol polyphosphate 1-phosphatase OS=Homo sapiens GN=INPP1 PE=1 SV=1	2	2.04	1	1	3.007999994
1751	sp|P82930|RT34_HUMAN	HUMAN	28S ribosomal protein S34, mitochondrial OS=Homo sapiens GN=MRPS34 PE=1 SV=2	2	2.03	1	1	12.38999963
1752	sp|Q8N8S7|ENAH_HUMAN	HUMAN	Protein enabled homolog OS=Homo sapiens GN=ENAH PE=1 SV=2	2	2.02	1	1	1.861000061
1753	sp|Q9NP58|ABCB6_HUMAN	HUMAN	ATP-binding cassette sub-family B member 6, mitochondrial OS=Homo sapiens GN=ABCB6 PE=1 SV=1	2	2.02	1	1	2.37499997
1754	sp|Q96C23|GALM_HUMAN	HUMAN	Aldose 1-epimerase OS=Homo sapiens GN=GALM PE=1 SV=1	2	2.01	1	1	4.385999963
1755	sp|P07203|GPX1_HUMAN	HUMAN	Glutathione peroxidase 1 OS=Homo sapiens GN=GPX1 PE=1 SV=4	2	2.01	1	1	8.374000341
1756	sp|Q9BQA1|MEP50_HUMAN	HUMAN	Methylosome protein 50 OS=Homo sapiens GN=WDR77 PE=1 SV=1	2	2.01	1	1	4.385999963
1757	sp|Q8NBZ7|UXS1_HUMAN	HUMAN	UDP-glucuronic acid decarboxylase 1 OS=Homo sapiens GN=UXS1 PE=1 SV=1	2	2.01	1	1	5.951999873
1758	sp|O75506|HSBP1_HUMAN	HUMAN	Heat shock factor-binding protein 1 OS=Homo sapiens GN=HSBP1 PE=1 SV=1	2	2.01	1	1	32.89000094
1759	sp|Q9BZH6|WDR11_HUMAN	HUMAN	WD repeat-containing protein 11 OS=Homo sapiens GN=WDR11 PE=1 SV=1	2	2	1	1	1.796999946
1760	sp|P61966|AP1S1_HUMAN	HUMAN	AP-1 complex subunit sigma-1A OS=Homo sapiens GN=AP1S1 PE=1 SV=1	2	2	1	1	10.13000011
1761	sp|P51809|VAMP7_HUMAN	HUMAN	Vesicle-associated membrane protein 7 OS=Homo sapiens GN=VAMP7 PE=1 SV=3	2	2	1	1	5.454999954
1762	sp|Q9UHY7|ENOPH_HUMAN	HUMAN	Enolase-phosphatase E1 OS=Homo sapiens GN=ENOPH1 PE=1 SV=1	2	2	1	1	4.597999901
1763	sp|Q9UHA4|LTOR3_HUMAN	HUMAN	Ragulator complex protein LAMTOR3 OS=Homo sapiens GN=LAMTOR3 PE=1 SV=1	2	2	1	1	8.065000176
1764	sp|Q9NP92|RT30_HUMAN	HUMAN	28S ribosomal protein S30, mitochondrial OS=Homo sapiens GN=MRPS30 PE=1 SV=2	2	2	1	1	4.55599986
1765	sp|Q9H446|RWDD1_HUMAN	HUMAN	RWD domain-containing protein 1 OS=Homo sapiens GN=RWDD1 PE=1 SV=1	2	2	1	1	10.70000008
1766	sp|Q96QD8|S38A2_HUMAN	HUMAN	Sodium-coupled neutral amino acid transporter 2 OS=Homo sapiens GN=SLC38A2 PE=1 SV=2	2	2	1	1	4.149999842
1767	sp|Q8TDP1|RNH2C_HUMAN	HUMAN	Ribonuclease H2 subunit C OS=Homo sapiens GN=RNASEH2C PE=1 SV=1	2	2	1	1	14.63000029
1768	sp|Q6RW13|ATRAP_HUMAN	HUMAN	Type-1 angiotensin II receptor-associated protein OS=Homo sapiens GN=AGTRAP PE=1 SV=1	2	2	1	1	13.84000033
1769	sp|Q5SRD1|TI23B_HUMAN	HUMAN	Putative mitochondrial import inner membrane translocase subunit Tim23B OS=Homo sapiens GN=TIMM23B PE=5 SV=2	2	2	2	1	6.615000218
1770	sp|Q13084|RM28_HUMAN	HUMAN	39S ribosomal protein L28, mitochondrial OS=Homo sapiens GN=MRPL28 PE=1 SV=4	2	2	1	1	8.984000236
1771	sp|P53985|MOT1_HUMAN	HUMAN	Monocarboxylate transporter 1 OS=Homo sapiens GN=SLC16A1 PE=1 SV=3	2	2	1	1	2.400000021
1772	sp|P51649|SSDH_HUMAN	HUMAN	Succinate-semialdehyde dehydrogenase, mitochondrial OS=Homo sapiens GN=ALDH5A1 PE=1 SV=2	2	2	1	1	1.868999936
1773	sp|P49407|ARRB1_HUMAN	HUMAN	Beta-arrestin-1 OS=Homo sapiens GN=ARRB1 PE=1 SV=2	2	2	1	1	5.742000043
1774	sp|O94766|B3GA3_HUMAN	HUMAN	Galactosylgalactosylxylosylprotein 3-beta-glucuronosyltransferase 3 OS=Homo sapiens GN=B3GAT3 PE=1 SV=2	2	2	1	1	2.686999924
1775	sp|O75352|MPU1_HUMAN	HUMAN	Mannose-P-dolichol utilization defect 1 protein OS=Homo sapiens GN=MPDU1 PE=1 SV=2	2	2	1	1	4.049000144
1776	sp|O00115|DNS2A_HUMAN	HUMAN	Deoxyribonuclease-2-alpha OS=Homo sapiens GN=DNASE2 PE=1 SV=2	2	2	1	1	3.333000094
1777	sp|Q9Y584|TIM22_HUMAN	HUMAN	Mitochondrial import inner membrane translocase subunit Tim22 OS=Homo sapiens GN=TIMM22 PE=1 SV=2	2	2	1	1	7.732000202
1778	sp|Q9UK41|VPS28_HUMAN	HUMAN	Vacuolar protein sorting-associated protein 28 homolog OS=Homo sapiens GN=VPS28 PE=1 SV=1	2	2	1	1	4.524999857
1779	sp|Q9UI12|VATH_HUMAN	HUMAN	V-type proton ATPase subunit H OS=Homo sapiens GN=ATP6V1H PE=1 SV=1	2	2	1	1	4.761999846
1780	sp|Q9NRP0|OSTC_HUMAN	HUMAN	Oligosaccharyltransferase complex subunit OSTC OS=Homo sapiens GN=OSTC PE=1 SV=1	2	2	1	1	8.054000139
1781	sp|Q9H0V9|LMA2L_HUMAN	HUMAN	VIP36-like protein OS=Homo sapiens GN=LMAN2L PE=1 SV=1	2	2	1	1	4.309999943
1782	sp|Q9H0E2|TOLIP_HUMAN	HUMAN	Toll-interacting protein OS=Homo sapiens GN=TOLLIP PE=1 SV=1	2	2	1	1	5.108999833
1783	sp|Q9BQB6|VKOR1_HUMAN	HUMAN	Vitamin K epoxide reductase complex subunit 1 OS=Homo sapiens GN=VKORC1 PE=1 SV=1	2	2	1	1	7.975000143
1784	sp|Q9BQ61|CS043_HUMAN	HUMAN	Uncharacterized protein C19orf43 OS=Homo sapiens GN=C19orf43 PE=1 SV=1	2	2	1	1	7.954999804
1785	sp|Q99735|MGST2_HUMAN	HUMAN	Microsomal glutathione S-transferase 2 OS=Homo sapiens GN=MGST2 PE=1 SV=1	2	2	1	1	9.523999691
1786	sp|Q96RQ1|ERGI2_HUMAN	HUMAN	Endoplasmic reticulum-Golgi intermediate compartment protein 2 OS=Homo sapiens GN=ERGIC2 PE=1 SV=2	2	2	1	1	5.835999921
1787	sp|Q96IR7|HPDL_HUMAN	HUMAN	4-hydroxyphenylpyruvate dioxygenase-like protein OS=Homo sapiens GN=HPDL PE=1 SV=1	2	2	1	1	7.277999818
1788	sp|Q93052|LPP_HUMAN	HUMAN	Lipoma-preferred partner OS=Homo sapiens GN=LPP PE=1 SV=1	2	2	1	1	3.105000034
1789	sp|Q8N4V1|MMGT1_HUMAN	HUMAN	Membrane magnesium transporter 1 OS=Homo sapiens GN=MMGT1 PE=1 SV=1	2	2	1	1	18.32000017
1790	sp|Q8IWT0|ARCH_HUMAN	HUMAN	Protein archease OS=Homo sapiens GN=ZBTB8OS PE=1 SV=2	2	2	1	1	5.987999961
1791	sp|Q86VR2|F134C_HUMAN	HUMAN	Protein FAM134C OS=Homo sapiens GN=FAM134C PE=1 SV=1	2	2	1	1	3.218999878
1792	sp|Q7Z7F7|RM55_HUMAN	HUMAN	39S ribosomal protein L55, mitochondrial OS=Homo sapiens GN=MRPL55 PE=1 SV=1	2	2	1	1	6.25
1793	sp|Q7Z6J8|UBE3D_HUMAN	HUMAN	E3 ubiquitin-protein ligase E3D OS=Homo sapiens GN=UBE3D PE=1 SV=2	2	2	1	1	2.314000018
1794	sp|Q6UXH1|CREL2_HUMAN	HUMAN	Cysteine-rich with EGF-like domain protein 2 OS=Homo sapiens GN=CRELD2 PE=1 SV=1	2	2	1	1	4.532999918
1795	sp|Q6QNY0|BL1S3_HUMAN	HUMAN	Biogenesis of lysosome-related organelles complex 1 subunit 3 OS=Homo sapiens GN=BLOC1S3 PE=1 SV=1	2	2	1	1	7.920999825
1796	sp|Q5XKP0|MIC13_HUMAN	HUMAN	MICOS complex subunit MIC13 OS=Homo sapiens GN=MIC13 PE=1 SV=1	2	2	1	2	27.12000012
1797	sp|Q5JS54|PSMG4_HUMAN	HUMAN	Proteasome assembly chaperone 4 OS=Homo sapiens GN=PSMG4 PE=2 SV=2	2	2	1	1	20.32999992
1798	sp|Q5JS37|NHLC3_HUMAN	HUMAN	NHL repeat-containing protein 3 OS=Homo sapiens GN=NHLRC3 PE=2 SV=1	2	2	1	1	4.035000131
1799	sp|Q53EU6|GPAT3_HUMAN	HUMAN	Glycerol-3-phosphate acyltransferase 3 OS=Homo sapiens GN=GPAT3 PE=1 SV=2	2	2	1	2	2.765000053
1800	sp|Q3ZAQ7|VMA21_HUMAN	HUMAN	Vacuolar ATPase assembly integral membrane protein VMA21 OS=Homo sapiens GN=VMA21 PE=1 SV=1	2	2	1	1	11.87999994
1801	sp|Q16864|VATF_HUMAN	HUMAN	V-type proton ATPase subunit F OS=Homo sapiens GN=ATP6V1F PE=1 SV=2	2	2	1	1	10.08000001
1802	sp|Q16650|TBR1_HUMAN	HUMAN	T-box brain protein 1 OS=Homo sapiens GN=TBR1 PE=2 SV=1	2	2	1	1	1.75999999
1803	sp|Q14802|FXYD3_HUMAN	HUMAN	FXYD domain-containing ion transport regulator 3 OS=Homo sapiens GN=FXYD3 PE=2 SV=1	2	2	1	1	21.84000015
1804	sp|Q0P6H9|TMM62_HUMAN	HUMAN	Transmembrane protein 62 OS=Homo sapiens GN=TMEM62 PE=1 SV=1	2	2	1	1	3.733000159
1805	sp|Q04941|PLP2_HUMAN	HUMAN	Proteolipid protein 2 OS=Homo sapiens GN=PLP2 PE=1 SV=1	2	2	1	1	8.552999794
1806	sp|Q02487|DSC2_HUMAN	HUMAN	Desmocollin-2 OS=Homo sapiens GN=DSC2 PE=1 SV=1	2	2	1	1	2.109000087
1807	sp|P98179|RBM3_HUMAN	HUMAN	RNA-binding protein 3 OS=Homo sapiens GN=RBM3 PE=1 SV=1	2	2	1	1	11.46000028
1808	sp|P63218|GBG5_HUMAN	HUMAN	Guanine nucleotide-binding protein G(I)/G(S)/G(O) subunit gamma-5 OS=Homo sapiens GN=GNG5 PE=1 SV=3	2	2	1	1	13.24000061
1809	sp|P60602|ROMO1_HUMAN	HUMAN	Reactive oxygen species modulator 1 OS=Homo sapiens GN=ROMO1 PE=1 SV=1	2	2	1	2	21.5200007
1810	sp|P60033|CD81_HUMAN	HUMAN	CD81 antigen OS=Homo sapiens GN=CD81 PE=1 SV=1	2	2	1	2	8.474999666
1811	sp|P56181|NDUV3_HUMAN	HUMAN	NADH dehydrogenase [ubiquinone] flavoprotein 3, mitochondrial OS=Homo sapiens GN=NDUFV3 PE=1 SV=2	2	2	1	1	14.81000036
1812	sp|P55039|DRG2_HUMAN	HUMAN	Developmentally-regulated GTP-binding protein 2 OS=Homo sapiens GN=DRG2 PE=1 SV=1	2	2	1	1	3.022000007
1813	sp|P52434|RPAB3_HUMAN	HUMAN	DNA-directed RNA polymerases I, II, and III subunit RPABC3 OS=Homo sapiens GN=POLR2H PE=1 SV=4	2	2	1	1	8.666999638
1814	sp|P49770|EI2BB_HUMAN	HUMAN	Translation initiation factor eIF-2B subunit beta OS=Homo sapiens GN=EIF2B2 PE=1 SV=3	2	2	1	1	5.127999932
1815	sp|P43007|SATT_HUMAN	HUMAN	Neutral amino acid transporter A OS=Homo sapiens GN=SLC1A4 PE=1 SV=1	2	2	1	1	2.067999914
1816	sp|P35244|RFA3_HUMAN	HUMAN	Replication protein A 14 kDa subunit OS=Homo sapiens GN=RPA3 PE=1 SV=1	2	2	1	1	14.04999942
1817	sp|P33947|ERD22_HUMAN	HUMAN	ER lumen protein-retaining receptor 2 OS=Homo sapiens GN=KDELR2 PE=1 SV=1	2	2	2	1	3.773999959
1818	sp|P30408|T4S1_HUMAN	HUMAN	Transmembrane 4 L6 family member 1 OS=Homo sapiens GN=TM4SF1 PE=1 SV=1	2	2	1	1	4.455000162
1819	sp|P21953|ODBB_HUMAN	HUMAN	2-oxoisovalerate dehydrogenase subunit beta, mitochondrial OS=Homo sapiens GN=BCKDHB PE=1 SV=2	2	2	1	1	3.316000104
1820	sp|P19256|LFA3_HUMAN	HUMAN	Lymphocyte function-associated antigen 3 OS=Homo sapiens GN=CD58 PE=1 SV=1	2	2	1	1	3.999999911
1821	sp|P13688|CEAM1_HUMAN	HUMAN	Carcinoembryonic antigen-related cell adhesion molecule 1 OS=Homo sapiens GN=CEACAM1 PE=1 SV=2	2	2	1	1	3.99199985
1822	sp|P13284|GILT_HUMAN	HUMAN	Gamma-interferon-inducible lysosomal thiol reductase OS=Homo sapiens GN=IFI30 PE=1 SV=3	2	2	1	1	10.40000021
1823	sp|P03928|ATP8_HUMAN	HUMAN	ATP synthase protein 8 OS=Homo sapiens GN=MT-ATP8 PE=1 SV=1	2	2	1	1	16.17999971
1824	sp|P02656|APOC3_HUMAN	HUMAN	Apolipoprotein C-III OS=Homo sapiens GN=APOC3 PE=1 SV=1	2	2	1	2	16.15999937
1825	sp|P02655|APOC2_HUMAN	HUMAN	Apolipoprotein C-II OS=Homo sapiens GN=APOC2 PE=1 SV=1	2	2	1	1	8.911000192
1826	sp|P00918|CAH2_HUMAN	HUMAN	Carbonic anhydrase 2 OS=Homo sapiens GN=CA2 PE=1 SV=2	2	2	1	1	7.308000326
1827	sp|O95070|YIF1A_HUMAN	HUMAN	Protein YIF1A OS=Homo sapiens GN=YIF1A PE=1 SV=2	2	2	1	1	5.119000003
1828	sp|O94811|TPPP_HUMAN	HUMAN	Tubulin polymerization-promoting protein OS=Homo sapiens GN=TPPP PE=1 SV=1	2	2	1	1	6.392999738
1829	sp|O76062|ERG24_HUMAN	HUMAN	Delta(14)-sterol reductase OS=Homo sapiens GN=TM7SF2 PE=2 SV=3	2	2	1	1	3.109999932
1830	sp|O15160|RPAC1_HUMAN	HUMAN	DNA-directed RNA polymerases I and III subunit RPAC1 OS=Homo sapiens GN=POLR1C PE=1 SV=1	2	2	1	1	6.069000065
1831	sp|O95295|SNAPN_HUMAN	HUMAN	SNARE-associated protein Snapin OS=Homo sapiens GN=SNAPIN PE=1 SV=1	1.97	2.02	1	1	7.353000343
1832	sp|O60925|PFD1_HUMAN	HUMAN	Prefoldin subunit 1 OS=Homo sapiens GN=PFDN1 PE=1 SV=2	1.96	2.15	1	3	25.40999949
1833	sp|Q6L8Q7|PDE12_HUMAN	HUMAN	2',5'-phosphodiesterase 12 OS=Homo sapiens GN=PDE12 PE=1 SV=2	1.96	2.03	1	1	2.29899995
1834	sp|Q8NBJ5|GT251_HUMAN	HUMAN	Procollagen galactosyltransferase 1 OS=Homo sapiens GN=COLGALT1 PE=1 SV=1	1.96	2.01	1	1	2.732999995
1835	sp|Q9HD43|PTPRH_HUMAN	HUMAN	Receptor-type tyrosine-protein phosphatase H OS=Homo sapiens GN=PTPRH PE=1 SV=3	1.96	2	1	1	1.434999984
1836	sp|P52655|TF2AA_HUMAN	HUMAN	Transcription initiation factor IIA subunit 1 OS=Homo sapiens GN=GTF2A1 PE=1 SV=1	1.96	2	1	1	2.926000021
1837	sp|Q99614|TTC1_HUMAN	HUMAN	Tetratricopeptide repeat protein 1 OS=Homo sapiens GN=TTC1 PE=1 SV=1	1.95	2.03	1	1	3.424999863
1838	RRRRRsp|Q96Q89|KI20B_HUMAN	HUMAN	REVERSED Kinesin-like protein KIF20B OS=Homo sapiens GN=KIF20B PE=1 SV=3	1.94	2.24	1	2	1.044000033
1839	sp|P16930|FAAA_HUMAN	HUMAN	Fumarylacetoacetase OS=Homo sapiens GN=FAH PE=1 SV=2	1.94	2.09	1	2	8.591999859
1840	sp|P13807|GYS1_HUMAN	HUMAN	Glycogen [starch] synthase, muscle OS=Homo sapiens GN=GYS1 PE=1 SV=2	1.94	2.03	1	1	3.255999833
1841	sp|P20339|RAB5A_HUMAN	HUMAN	Ras-related protein Rab-5A OS=Homo sapiens GN=RAB5A PE=1 SV=2	1.93	8.59	1	5	24.65000004
1842	sp|O75368|SH3L1_HUMAN	HUMAN	SH3 domain-binding glutamic acid-rich-like protein OS=Homo sapiens GN=SH3BGRL PE=1 SV=1	1.93	2.08	1	2	26.32000148
1843	sp|Q9BYC9|RM20_HUMAN	HUMAN	39S ribosomal protein L20, mitochondrial OS=Homo sapiens GN=MRPL20 PE=1 SV=1	1.93	2.05	1	1	7.383000106
1844	sp|Q9UI10|EI2BD_HUMAN	HUMAN	Translation initiation factor eIF-2B subunit delta OS=Homo sapiens GN=EIF2B4 PE=1 SV=2	1.93	2.02	1	1	2.676999941
1845	sp|Q8N6T3|ARFG1_HUMAN	HUMAN	ADP-ribosylation factor GTPase-activating protein 1 OS=Homo sapiens GN=ARFGAP1 PE=1 SV=2	1.93	2.01	1	1	3.448000178
1846	sp|Q9Y285|SYFA_HUMAN	HUMAN	Phenylalanine--tRNA ligase alpha subunit OS=Homo sapiens GN=FARSA PE=1 SV=3	1.92	2.03	1	2	6.889999658
1847	sp|P11310|ACADM_HUMAN	HUMAN	Medium-chain specific acyl-CoA dehydrogenase, mitochondrial OS=Homo sapiens GN=ACADM PE=1 SV=1	1.92	2.01	1	1	2.850000001
1848	sp|Q15041|AR6P1_HUMAN	HUMAN	ADP-ribosylation factor-like protein 6-interacting protein 1 OS=Homo sapiens GN=ARL6IP1 PE=1 SV=2	1.92	2	1	1	4.926000163
1849	sp|Q96KN1|FA84B_HUMAN	HUMAN	Protein FAM84B OS=Homo sapiens GN=FAM84B PE=1 SV=1	1.9	1.97	1	1	8.065000176
1850	sp|Q16181|SEPT7_HUMAN	HUMAN	Septin-7 OS=Homo sapiens GN=SEPT7 PE=1 SV=2	1.88	2.06	1	2	7.551000267
1851	sp|Q9BV86|NTM1A_HUMAN	HUMAN	N-terminal Xaa-Pro-Lys N-methyltransferase 1 OS=Homo sapiens GN=NTMT1 PE=1 SV=3	1.88	2.04	1	2	12.99999952
1852	sp|Q9NPD8|UBE2T_HUMAN	HUMAN	Ubiquitin-conjugating enzyme E2 T OS=Homo sapiens GN=UBE2T PE=1 SV=1	1.88	2.03	1	2	10.66000015
1853	sp|Q6UWP7|LCLT1_HUMAN	HUMAN	Lysocardiolipin acyltransferase 1 OS=Homo sapiens GN=LCLAT1 PE=1 SV=1	1.88	2.01	1	1	3.139999881
1854	sp|Q5T6F2|UBAP2_HUMAN	HUMAN	Ubiquitin-associated protein 2 OS=Homo sapiens GN=UBAP2 PE=1 SV=1	1.87	1.97	1	1	1.697999984
1855	sp|Q9BXP5|SRRT_HUMAN	HUMAN	Serrate RNA effector molecule homolog OS=Homo sapiens GN=SRRT PE=1 SV=1	1.86	2.08	1	2	1.826000027
1856	sp|P78310|CXAR_HUMAN	HUMAN	Coxsackievirus and adenovirus receptor OS=Homo sapiens GN=CXADR PE=1 SV=1	1.86	1.96	1	1	6.575000286
1857	sp|Q9UDX5|MTFP1_HUMAN	HUMAN	Mitochondrial fission process protein 1 OS=Homo sapiens GN=MTFP1 PE=1 SV=1	1.85	2.05	1	2	13.24999928
1858	sp|Q86Y56|DAAF5_HUMAN	HUMAN	Dynein assembly factor 5, axonemal OS=Homo sapiens GN=DNAAF5 PE=1 SV=4	1.85	2.03	1	2	4.678000137
1859	sp|Q15388|TOM20_HUMAN	HUMAN	Mitochondrial import receptor subunit TOM20 homolog OS=Homo sapiens GN=TOMM20 PE=1 SV=1	1.85	2	1	2	17.23999977
1860	sp|Q9Y2Z4|SYYM_HUMAN	HUMAN	Tyrosine--tRNA ligase, mitochondrial OS=Homo sapiens GN=YARS2 PE=1 SV=2	1.84	2.12	1	1	4.193000123
1861	sp|Q9P0S9|TM14C_HUMAN	HUMAN	Transmembrane protein 14C OS=Homo sapiens GN=TMEM14C PE=1 SV=1	1.84	1.99	1	2	31.25
1862	sp|P52594|AGFG1_HUMAN	HUMAN	Arf-GAP domain and FG repeat-containing protein 1 OS=Homo sapiens GN=AGFG1 PE=1 SV=2	1.84	1.94	1	1	4.09299992
1863	sp|Q8IZW8|TENS4_HUMAN	HUMAN	Tensin-4 OS=Homo sapiens GN=TNS4 PE=1 SV=3	1.83	1.94	1	1	1.817999966
1864	sp|P16403|H12_HUMAN	HUMAN	Histone H1.2 OS=Homo sapiens GN=HIST1H1C PE=1 SV=2	1.82	12.26	1	6	23.46999943
1865	sp|Q9NVS9|PNPO_HUMAN	HUMAN	Pyridoxine-5'-phosphate oxidase OS=Homo sapiens GN=PNPO PE=1 SV=1	1.82	1.99	1	2	9.961999953
1866	sp|Q96AA3|RFT1_HUMAN	HUMAN	Protein RFT1 homolog OS=Homo sapiens GN=RFT1 PE=1 SV=1	1.82	1.92	1	1	1.847999915
1867	sp|Q8WW59|SPRY4_HUMAN	HUMAN	SPRY domain-containing protein 4 OS=Homo sapiens GN=SPRYD4 PE=1 SV=2	1.82	1.92	1	1	5.313999951
1868	sp|Q06481|APLP2_HUMAN	HUMAN	Amyloid-like protein 2 OS=Homo sapiens GN=APLP2 PE=1 SV=2	1.8	2	1	2	2.096999995
1869	sp|P05543|THBG_HUMAN	HUMAN	Thyroxine-binding globulin OS=Homo sapiens GN=SERPINA7 PE=1 SV=2	1.8	1.99	1	2	4.337000102
1870	sp|Q9Y6M5|ZNT1_HUMAN	HUMAN	Zinc transporter 1 OS=Homo sapiens GN=SLC30A1 PE=1 SV=3	1.8	1.89	1	1	2.170000039
1871	sp|P03923|NU6M_HUMAN	HUMAN	NADH-ubiquinone oxidoreductase chain 6 OS=Homo sapiens GN=MT-ND6 PE=1 SV=2	1.8	1.89	1	1	8.045999706
1872	sp|A8MXV4|NUD19_HUMAN	HUMAN	Nucleoside diphosphate-linked moiety X motif 19 OS=Homo sapiens GN=NUDT19 PE=1 SV=1	1.8	1.89	1	1	7.19999969
1873	sp|P56211|ARP19_HUMAN	HUMAN	cAMP-regulated phosphoprotein 19 OS=Homo sapiens GN=ARPP19 PE=1 SV=2	1.79	2.31	1	1	23.2099995
1874	sp|Q9Y6W5|WASF2_HUMAN	HUMAN	Wiskott-Aldrich syndrome protein family member 2 OS=Homo sapiens GN=WASF2 PE=1 SV=3	1.79	1.93	1	1	2.610000037
1875	sp|Q12906|ILF3_HUMAN	HUMAN	Interleukin enhancer-binding factor 3 OS=Homo sapiens GN=ILF3 PE=1 SV=3	1.79	1.92	1	1	1.118999999
1876	sp|Q9BYD2|RM09_HUMAN	HUMAN	39S ribosomal protein L9, mitochondrial OS=Homo sapiens GN=MRPL9 PE=1 SV=2	1.79	1.9	1	1	4.493999854
1877	sp|P82675|RT05_HUMAN	HUMAN	28S ribosomal protein S5, mitochondrial OS=Homo sapiens GN=MRPS5 PE=1 SV=2	1.79	1.88	1	1	3.255999833
1878	sp|P08240|SRPRA_HUMAN	HUMAN	Signal recognition particle receptor subunit alpha OS=Homo sapiens GN=SRPRA PE=1 SV=2	1.78	2.05	1	2	3.448000178
1879	sp|O95793|STAU1_HUMAN	HUMAN	Double-stranded RNA-binding protein Staufen homolog 1 OS=Homo sapiens GN=STAU1 PE=1 SV=2	1.78	1.94	1	2	4.506000131
1880	sp|P06730|IF4E_HUMAN	HUMAN	Eukaryotic translation initiation factor 4E OS=Homo sapiens GN=EIF4E PE=1 SV=2	1.78	1.9	1	1	16.13000035
1881	sp|Q53GA4|PHLA2_HUMAN	HUMAN	Pleckstrin homology-like domain family A member 2 OS=Homo sapiens GN=PHLDA2 PE=1 SV=2	1.78	1.87	1	1	5.92099987
1882	sp|O95758|PTBP3_HUMAN	HUMAN	Polypyrimidine tract-binding protein 3 OS=Homo sapiens GN=PTBP3 PE=1 SV=2	1.77	4.42	1	3	5.615999922
1883	sp|P61927|RL37_HUMAN	HUMAN	60S ribosomal protein L37 OS=Homo sapiens GN=RPL37 PE=1 SV=2	1.76	1.89	1	1	9.278000146
1884	sp|P09668|CATH_HUMAN	HUMAN	Pro-cathepsin H OS=Homo sapiens GN=CTSH PE=1 SV=4	1.76	1.84	1	1	3.28399986
1885	sp|Q5VW32|BROX_HUMAN	HUMAN	BRO1 domain-containing protein BROX OS=Homo sapiens GN=BROX PE=1 SV=1	1.75	1.85	1	1	2.676000074
1886	sp|P04003|C4BPA_HUMAN	HUMAN	C4b-binding protein alpha chain OS=Homo sapiens GN=C4BPA PE=1 SV=2	1.75	1.83	1	1	1.339999959
1887	sp|O95833|CLIC3_HUMAN	HUMAN	Chloride intracellular channel protein 3 OS=Homo sapiens GN=CLIC3 PE=1 SV=2	1.75	1.83	1	1	5.085000023
1888	sp|O00330|ODPX_HUMAN	HUMAN	Pyruvate dehydrogenase protein X component, mitochondrial OS=Homo sapiens GN=PDHX PE=1 SV=3	1.74	1.85	1	1	1.796000078
1889	sp|Q01629|IFM2_HUMAN	HUMAN	Interferon-induced transmembrane protein 2 OS=Homo sapiens GN=IFITM2 PE=1 SV=2	1.74	1.85	3	2	12.12000027
1890	sp|Q5TFE4|NT5D1_HUMAN	HUMAN	5'-nucleotidase domain-containing protein 1 OS=Homo sapiens GN=NT5DC1 PE=1 SV=1	1.74	1.82	1	1	4.396000132
1891	sp|Q96BR5|COA7_HUMAN	HUMAN	Cytochrome c oxidase assembly factor 7 OS=Homo sapiens GN=COA7 PE=1 SV=2	1.74	1.82	1	1	3.895999864
1892	sp|Q8N392|RHG18_HUMAN	HUMAN	Rho GTPase-activating protein 18 OS=Homo sapiens GN=ARHGAP18 PE=1 SV=3	1.73	1.9	1	3	5.429999903
1893	sp|Q9BTW9|TBCD_HUMAN	HUMAN	Tubulin-specific chaperone D OS=Homo sapiens GN=TBCD PE=1 SV=2	1.73	1.86	1	1	1.341999974
1894	sp|P27338|AOFB_HUMAN	HUMAN	Amine oxidase [flavin-containing] B OS=Homo sapiens GN=MAOB PE=1 SV=3	1.72	8.67	1	5	8.845999837
1895	sp|Q9UMY4|SNX12_HUMAN	HUMAN	Sorting nexin-12 OS=Homo sapiens GN=SNX12 PE=1 SV=3	1.72	3.85	1	2	9.301999956
1896	sp|O00203|AP3B1_HUMAN	HUMAN	AP-3 complex subunit beta-1 OS=Homo sapiens GN=AP3B1 PE=1 SV=3	1.72	1.91	1	2	3.931000084
1897	sp|Q8NI60|ADCK3_HUMAN	HUMAN	Atypical kinase ADCK3, mitochondrial OS=Homo sapiens GN=ADCK3 PE=1 SV=1	1.72	1.9	1	1	2.164000086
1898	sp|Q14790|CASP8_HUMAN	HUMAN	Caspase-8 OS=Homo sapiens GN=CASP8 PE=1 SV=1	1.72	1.8	1	1	2.088000067
1899	sp|Q9Y3Q3|TMED3_HUMAN	HUMAN	Transmembrane emp24 domain-containing protein 3 OS=Homo sapiens GN=TMED3 PE=1 SV=1	1.71	1.87	1	3	15.20999968
1900	sp|Q9Y6B6|SAR1B_HUMAN	HUMAN	GTP-binding protein SAR1b OS=Homo sapiens GN=SAR1B PE=1 SV=1	1.7	5.99	1	4	20.7100004
1901	sp|Q8IZ81|ELMD2_HUMAN	HUMAN	ELMO domain-containing protein 2 OS=Homo sapiens GN=ELMOD2 PE=1 SV=1	1.7	1.85	1	2	6.825999916
1902	sp|Q9Y5P6|GMPPB_HUMAN	HUMAN	Mannose-1-phosphate guanyltransferase beta OS=Homo sapiens GN=GMPPB PE=1 SV=2	1.7	1.8	1	1	5.556000024
1903	sp|Q9HAB3|S52A2_HUMAN	HUMAN	Solute carrier family 52, riboflavin transporter, member 2 OS=Homo sapiens GN=SLC52A2 PE=1 SV=1	1.7	1.77	1	1	1.798
1904	sp|Q4KMQ2|ANO6_HUMAN	HUMAN	Anoctamin-6 OS=Homo sapiens GN=ANO6 PE=1 SV=2	1.7	1.77	1	1	2.418000065
1905	sp|O95456|PSMG1_HUMAN	HUMAN	Proteasome assembly chaperone 1 OS=Homo sapiens GN=PSMG1 PE=1 SV=1	1.69	1.87	1	2	5.556000024
1906	sp|Q96K49|TM87B_HUMAN	HUMAN	Transmembrane protein 87B OS=Homo sapiens GN=TMEM87B PE=1 SV=1	1.69	1.82	1	2	3.784000129
1907	sp|Q16222|UAP1_HUMAN	HUMAN	UDP-N-acetylhexosamine pyrophosphorylase OS=Homo sapiens GN=UAP1 PE=1 SV=3	1.69	1.8	1	1	2.682000026
1908	sp|O95182|NDUA7_HUMAN	HUMAN	NADH dehydrogenase [ubiquinone] 1 alpha subcomplex subunit 7 OS=Homo sapiens GN=NDUFA7 PE=1 SV=3	1.69	1.79	1	1	7.964999974
1909	sp|Q8NBU5|ATAD1_HUMAN	HUMAN	ATPase family AAA domain-containing protein 1 OS=Homo sapiens GN=ATAD1 PE=1 SV=1	1.69	1.75	1	1	3.324000165
1910	sp|P30838|AL3A1_HUMAN	HUMAN	Aldehyde dehydrogenase, dimeric NADP-preferring OS=Homo sapiens GN=ALDH3A1 PE=1 SV=3	1.68	4.07	1	4	8.829999715
1911	sp|Q9NP72|RAB18_HUMAN	HUMAN	Ras-related protein Rab-18 OS=Homo sapiens GN=RAB18 PE=1 SV=1	1.68	1.76	1	1	5.339999869
1912	sp|Q9GZL7|WDR12_HUMAN	HUMAN	Ribosome biogenesis protein WDR12 OS=Homo sapiens GN=WDR12 PE=1 SV=2	1.68	1.75	1	1	5.909999833
1913	sp|P04278|SHBG_HUMAN	HUMAN	Sex hormone-binding globulin OS=Homo sapiens GN=SHBG PE=1 SV=2	1.68	1.74	1	1	3.483000025
1914	sp|P18065|IBP2_HUMAN	HUMAN	Insulin-like growth factor-binding protein 2 OS=Homo sapiens GN=IGFBP2 PE=1 SV=2	1.67	1.82	1	2	4.61499989
1915	sp|P15529|MCP_HUMAN	HUMAN	Membrane cofactor protein OS=Homo sapiens GN=CD46 PE=1 SV=3	1.67	1.78	1	1	2.040999942
1916	sp|Q13572|ITPK1_HUMAN	HUMAN	Inositol-tetrakisphosphate 1-kinase OS=Homo sapiens GN=ITPK1 PE=1 SV=2	1.67	1.76	1	1	3.139999881
1917	sp|Q9NRN7|ADPPT_HUMAN	HUMAN	L-aminoadipate-semialdehyde dehydrogenase-phosphopantetheinyl transferase OS=Homo sapiens GN=AASDHPPT PE=1 SV=2	1.66	1.75	1	1	2.589000016
1918	RRRRRsp|Q9H788|SH24A_HUMAN	HUMAN	REVERSED SH2 domain-containing protein 4A OS=Homo sapiens GN=SH2D4A PE=1 SV=1	1.66	1.74	1	1	2.202999964
1919	sp|Q8NFQ8|TOIP2_HUMAN	HUMAN	Torsin-1A-interacting protein 2 OS=Homo sapiens GN=TOR1AIP2 PE=1 SV=1	1.65	1.81	1	2	5.319000036
1920	sp|P30566|PUR8_HUMAN	HUMAN	Adenylosuccinate lyase OS=Homo sapiens GN=ADSL PE=1 SV=2	1.64	1.77	1	1	2.273000032
1921	sp|O43615|TIM44_HUMAN	HUMAN	Mitochondrial import inner membrane translocase subunit TIM44 OS=Homo sapiens GN=TIMM44 PE=1 SV=2	1.63	1.78	1	1	3.096999973
1922	sp|O75351|VPS4B_HUMAN	HUMAN	Vacuolar protein sorting-associated protein 4B OS=Homo sapiens GN=VPS4B PE=1 SV=2	1.63	1.75	3	1	2.703000046
1923	sp|Q6UB99|ANR11_HUMAN	HUMAN	Ankyrin repeat domain-containing protein 11 OS=Homo sapiens GN=ANKRD11 PE=1 SV=3	1.62	1.74	1	1	0.2629
1924	sp|Q14919|NC2A_HUMAN	HUMAN	Dr1-associated corepressor OS=Homo sapiens GN=DRAP1 PE=1 SV=3	1.6	1.73	1	1	5.366000161
1925	sp|P02760|AMBP_HUMAN	HUMAN	Protein AMBP OS=Homo sapiens GN=AMBP PE=1 SV=1	1.6	1.7	1	2	5.398000032
1926	sp|Q9BWT3|PAPOG_HUMAN	HUMAN	Poly(A) polymerase gamma OS=Homo sapiens GN=PAPOLG PE=1 SV=2	1.6	1.68	2	1	1.630000025
1927	sp|P08134|RHOC_HUMAN	HUMAN	Rho-related GTP-binding protein RhoC OS=Homo sapiens GN=RHOC PE=1 SV=1	1.59	14.5	1	9	44.5600003
1928	sp|P07311|ACYP1_HUMAN	HUMAN	Acylphosphatase-1 OS=Homo sapiens GN=ACYP1 PE=1 SV=2	1.59	1.73	1	1	13.13000023
1929	sp|Q9NUN5|LMBD1_HUMAN	HUMAN	Probable lysosomal cobalamin transporter OS=Homo sapiens GN=LMBRD1 PE=1 SV=1	1.59	1.68	1	1	3.333000094
1930	sp|P31431|SDC4_HUMAN	HUMAN	Syndecan-4 OS=Homo sapiens GN=SDC4 PE=1 SV=2	1.59	1.68	1	1	6.061000004
1931	sp|P43897|EFTS_HUMAN	HUMAN	Elongation factor Ts, mitochondrial OS=Homo sapiens GN=TSFM PE=1 SV=2	1.58	1.82	1	1	3.077000007
1932	sp|Q99961|SH3G1_HUMAN	HUMAN	Endophilin-A2 OS=Homo sapiens GN=SH3GL1 PE=1 SV=1	1.58	1.72	1	1	3.260999918
1933	sp|Q9NYJ1|COA4_HUMAN	HUMAN	Cytochrome c oxidase assembly factor 4 homolog, mitochondrial OS=Homo sapiens GN=COA4 PE=1 SV=2	1.57	1.71	1	1	19.53999996
1934	sp|Q5VTU8|AT5EL_HUMAN	HUMAN	ATP synthase subunit epsilon-like protein, mitochondrial OS=Homo sapiens GN=ATP5EP2 PE=3 SV=1	1.56	1.74	2	2	29.40999866
1935	sp|O95394|AGM1_HUMAN	HUMAN	Phosphoacetylglucosamine mutase OS=Homo sapiens GN=PGM3 PE=1 SV=1	1.56	1.72	1	2	3.689999878
1936	sp|Q9Y263|PLAP_HUMAN	HUMAN	Phospholipase A-2-activating protein OS=Homo sapiens GN=PLAA PE=1 SV=2	1.55	1.64	1	1	1.88699998
1937	sp|Q6P4E1|CASC4_HUMAN	HUMAN	Protein CASC4 OS=Homo sapiens GN=CASC4 PE=1 SV=1	1.54	1.66	1	1	2.771000005
1938	sp|Q10469|MGAT2_HUMAN	HUMAN	Alpha-1,6-mannosyl-glycoprotein 2-beta-N-acetylglucosaminyltransferase OS=Homo sapiens GN=MGAT2 PE=1 SV=1	1.54	1.62	1	1	3.579000011
1939	sp|P20700|LMNB1_HUMAN	HUMAN	Lamin-B1 OS=Homo sapiens GN=LMNB1 PE=1 SV=2	1.53	3.8	1	2	3.24199982
1940	sp|Q9BWF3|RBM4_HUMAN	HUMAN	RNA-binding protein 4 OS=Homo sapiens GN=RBM4 PE=1 SV=1	1.53	1.7	2	1	2.473000064
1941	sp|O43772|MCAT_HUMAN	HUMAN	Mitochondrial carnitine/acylcarnitine carrier protein OS=Homo sapiens GN=SLC25A20 PE=1 SV=1	1.52	1.67	1	2	10.30000001
1942	sp|Q9BRQ6|MIC25_HUMAN	HUMAN	MICOS complex subunit MIC25 OS=Homo sapiens GN=CHCHD6 PE=1 SV=1	1.52	1.63	1	2	12.34000027
1943	sp|Q9UPY8|MARE3_HUMAN	HUMAN	Microtubule-associated protein RP/EB family member 3 OS=Homo sapiens GN=MAPRE3 PE=1 SV=1	1.51	3.69	1	2	7.117000222
1944	sp|P51161|FABP6_HUMAN	HUMAN	Gastrotropin OS=Homo sapiens GN=FABP6 PE=1 SV=2	1.51	1.6	1	1	8.59400034
1945	sp|Q8IXU6|S35F2_HUMAN	HUMAN	Solute carrier family 35 member F2 OS=Homo sapiens GN=SLC35F2 PE=1 SV=1	1.51	1.6	1	1	6.15000017
1946	sp|Q8TBQ9|KISHA_HUMAN	HUMAN	Protein kish-A OS=Homo sapiens GN=TMEM167A PE=1 SV=1	1.51	1.59	1	1	12.5
1947	sp|Q8N357|S35F6_HUMAN	HUMAN	Solute carrier family 35 member F6 OS=Homo sapiens GN=SLC35F6 PE=1 SV=1	1.51	1.58	1	1	3.234999999
1948	sp|Q15382|RHEB_HUMAN	HUMAN	GTP-binding protein Rheb OS=Homo sapiens GN=RHEB PE=1 SV=1	1.5	1.69	1	2	9.239000082
1949	sp|Q9Y5X3|SNX5_HUMAN	HUMAN	Sorting nexin-5 OS=Homo sapiens GN=SNX5 PE=1 SV=1	1.5	1.67	1	1	2.723000012
1950	sp|P62314|SMD1_HUMAN	HUMAN	Small nuclear ribonucleoprotein Sm D1 OS=Homo sapiens GN=SNRPD1 PE=1 SV=1	1.5	1.59	1	1	10.92000008
1951	sp|Q9UHD9|UBQL2_HUMAN	HUMAN	Ubiquilin-2 OS=Homo sapiens GN=UBQLN2 PE=1 SV=2	1.49	5.47	1	3	6.730999798
1952	sp|P32929|CGL_HUMAN	HUMAN	Cystathionine gamma-lyase OS=Homo sapiens GN=CTH PE=1 SV=3	1.49	1.63	1	2	5.925999954
1953	sp|Q8IWA5|CTL2_HUMAN	HUMAN	Choline transporter-like protein 2 OS=Homo sapiens GN=SLC44A2 PE=1 SV=3	1.48	1.75	1	2	3.965999931
1954	sp|Q99797|MIPEP_HUMAN	HUMAN	Mitochondrial intermediate peptidase OS=Homo sapiens GN=MIPEP PE=1 SV=2	1.48	1.58	1	1	1.262000017
1955	sp|P38919|IF4A3_HUMAN	HUMAN	Eukaryotic initiation factor 4A-III OS=Homo sapiens GN=EIF4A3 PE=1 SV=4	1.47	4.26	1	2	6.569000334
1956	sp|Q9P0M9|RM27_HUMAN	HUMAN	39S ribosomal protein L27, mitochondrial OS=Homo sapiens GN=MRPL27 PE=1 SV=1	1.47	1.56	1	1	6.757000089
1957	sp|P46379|BAG6_HUMAN	HUMAN	Large proline-rich protein BAG6 OS=Homo sapiens GN=BAG6 PE=1 SV=2	1.47	1.55	1	1	3.79900001
1958	sp|P81605|DCD_HUMAN	HUMAN	Dermcidin OS=Homo sapiens GN=DCD PE=1 SV=2	1.47	1.55	1	1	10.00000015
1959	sp|P62341|SELT_HUMAN	HUMAN	Selenoprotein T OS=Homo sapiens GN=SELT PE=2 SV=2	1.46	1.55	1	1	6.667000055
1960	sp|Q9H2J4|PDCL3_HUMAN	HUMAN	Phosducin-like protein 3 OS=Homo sapiens GN=PDCL3 PE=1 SV=1	1.46	1.54	1	1	5.438999832
1961	sp|Q8WTS6|SETD7_HUMAN	HUMAN	Histone-lysine N-methyltransferase SETD7 OS=Homo sapiens GN=SETD7 PE=1 SV=1	1.46	1.54	1	1	2.459000051
1962	sp|Q15233|NONO_HUMAN	HUMAN	Non-POU domain-containing octamer-binding protein OS=Homo sapiens GN=NONO PE=1 SV=4	1.45	4.57	1	3	4.882999882
1963	sp|O95782|AP2A1_HUMAN	HUMAN	AP-2 complex subunit alpha-1 OS=Homo sapiens GN=AP2A1 PE=1 SV=3	1.45	1.58	1	1	1.228000037
1964	sp|Q96AT9|RPE_HUMAN	HUMAN	Ribulose-phosphate 3-epimerase OS=Homo sapiens GN=RPE PE=1 SV=1	1.45	1.54	1	1	8.332999796
1965	sp|Q92685|ALG3_HUMAN	HUMAN	Dol-P-Man:Man(5)GlcNAc(2)-PP-Dol alpha-1,3-mannosyltransferase OS=Homo sapiens GN=ALG3 PE=1 SV=1	1.43	1.51	1	1	2.283000015
1966	sp|P63010|AP2B1_HUMAN	HUMAN	AP-2 complex subunit beta OS=Homo sapiens GN=AP2B1 PE=1 SV=1	1.42	9	1	4	4.909000173
1967	sp|Q9H098|F107B_HUMAN	HUMAN	Protein FAM107B OS=Homo sapiens GN=FAM107B PE=1 SV=1	1.42	1.51	1	1	9.923999757
1968	sp|Q9UGV2|NDRG3_HUMAN	HUMAN	Protein NDRG3 OS=Homo sapiens GN=NDRG3 PE=1 SV=2	1.42	1.51	1	1	2.666999958
1969	RRRRRsp|Q08881|ITK_HUMAN	HUMAN	REVERSED Tyrosine-protein kinase ITK/TSK OS=Homo sapiens GN=ITK PE=1 SV=1	1.42	1.51	1	1	1.774000004
1970	sp|P15924|DESP_HUMAN	HUMAN	Desmoplakin OS=Homo sapiens GN=DSP PE=1 SV=3	1.41	2.48	1	3	0.870800018
1971	sp|Q6P1L8|RM14_HUMAN	HUMAN	39S ribosomal protein L14, mitochondrial OS=Homo sapiens GN=MRPL14 PE=1 SV=1	1.41	1.55	1	2	16.55000001
1972	sp|P43246|MSH2_HUMAN	HUMAN	DNA mismatch repair protein Msh2 OS=Homo sapiens GN=MSH2 PE=1 SV=1	1.41	1.52	1	2	1.606000029
1973	sp|Q6P4A7|SFXN4_HUMAN	HUMAN	Sideroflexin-4 OS=Homo sapiens GN=SFXN4 PE=1 SV=1	1.41	1.5	1	1	4.154000059
1974	sp|Q9Y3C8|UFC1_HUMAN	HUMAN	Ubiquitin-fold modifier-conjugating enzyme 1 OS=Homo sapiens GN=UFC1 PE=1 SV=3	1.41	1.49	1	1	5.389000103
1975	sp|P34896|GLYC_HUMAN	HUMAN	Serine hydroxymethyltransferase, cytosolic OS=Homo sapiens GN=SHMT1 PE=1 SV=1	1.4	3.6	1	2	5.38300015
1976	sp|O75367|H2AY_HUMAN	HUMAN	Core histone macro-H2A.1 OS=Homo sapiens GN=H2AFY PE=1 SV=4	1.4	1.57	1	2	8.332999796
1977	sp|Q9NRX2|RM17_HUMAN	HUMAN	39S ribosomal protein L17, mitochondrial OS=Homo sapiens GN=MRPL17 PE=1 SV=1	1.4	1.5	1	1	4.571000114
1978	sp|Q9P003|CNIH4_HUMAN	HUMAN	Protein cornichon homolog 4 OS=Homo sapiens GN=CNIH4 PE=1 SV=1	1.4	1.48	1	1	14.3900007
1979	sp|O60684|IMA7_HUMAN	HUMAN	Importin subunit alpha-7 OS=Homo sapiens GN=KPNA6 PE=1 SV=1	1.39	1.51	1	1	2.611999959
1980	sp|O95249|GOSR1_HUMAN	HUMAN	Golgi SNAP receptor complex member 1 OS=Homo sapiens GN=GOSR1 PE=1 SV=1	1.38	1.56	1	2	5.200000107
1981	sp|Q9Y2R5|RT17_HUMAN	HUMAN	28S ribosomal protein S17, mitochondrial OS=Homo sapiens GN=MRPS17 PE=1 SV=1	1.38	1.52	1	2	29.22999859
1982	sp|Q12765|SCRN1_HUMAN	HUMAN	Secernin-1 OS=Homo sapiens GN=SCRN1 PE=1 SV=2	1.38	1.47	1	1	2.656999975
1983	sp|Q9HD33|RM47_HUMAN	HUMAN	39S ribosomal protein L47, mitochondrial OS=Homo sapiens GN=MRPL47 PE=1 SV=2	1.38	1.46	1	1	3.200000152
1984	sp|P78527|PRKDC_HUMAN	HUMAN	DNA-dependent protein kinase catalytic subunit OS=Homo sapiens GN=PRKDC PE=1 SV=3	1.37	1.54	1	1	0.242200005
1985	sp|Q6YP21|KAT3_HUMAN	HUMAN	Kynurenine--oxoglutarate transaminase 3 OS=Homo sapiens GN=CCBL2 PE=1 SV=1	1.37	1.44	1	1	2.642999962
1986	sp|Q7Z6Z7|HUWE1_HUMAN	HUMAN	E3 ubiquitin-protein ligase HUWE1 OS=Homo sapiens GN=HUWE1 PE=1 SV=3	1.36	1.57	1	1	0.274299993
1987	sp|Q9Y262|EIF3L_HUMAN	HUMAN	Eukaryotic translation initiation factor 3 subunit L OS=Homo sapiens GN=EIF3L PE=1 SV=1	1.36	1.49	1	2	3.013999946
1988	sp|Q9P0S3|ORML1_HUMAN	HUMAN	ORM1-like protein 1 OS=Homo sapiens GN=ORMDL1 PE=1 SV=1	1.35	1.49	2	2	16.99000001
1989	sp|P51580|TPMT_HUMAN	HUMAN	Thiopurine S-methyltransferase OS=Homo sapiens GN=TPMT PE=1 SV=1	1.35	1.48	1	2	6.122000143
1990	sp|O60476|MA1A2_HUMAN	HUMAN	Mannosyl-oligosaccharide 1,2-alpha-mannosidase IB OS=Homo sapiens GN=MAN1A2 PE=1 SV=1	1.35	1.44	1	1	2.652000077
1991	sp|Q71UI9|H2AV_HUMAN	HUMAN	Histone H2A.V OS=Homo sapiens GN=H2AFV PE=1 SV=3	1.34	5.61	2	4	20.30999959
1992	sp|O14908|GIPC1_HUMAN	HUMAN	PDZ domain-containing protein GIPC1 OS=Homo sapiens GN=GIPC1 PE=1 SV=2	1.34	1.48	1	1	3.604000062
1993	sp|P07148|FABPL_HUMAN	HUMAN	Fatty acid-binding protein, liver OS=Homo sapiens GN=FABP1 PE=1 SV=1	1.34	1.48	1	2	15.74999988
1994	sp|Q9Y2A7|NCKP1_HUMAN	HUMAN	Nck-associated protein 1 OS=Homo sapiens GN=NCKAP1 PE=1 SV=1	1.34	1.47	1	2	0.975199975
1995	sp|O95297|MPZL1_HUMAN	HUMAN	Myelin protein zero-like protein 1 OS=Homo sapiens GN=MPZL1 PE=1 SV=1	1.34	1.43	1	1	4.833000153
1996	sp|Q13242|SRSF9_HUMAN	HUMAN	Serine/arginine-rich splicing factor 9 OS=Homo sapiens GN=SRSF9 PE=1 SV=1	1.34	1.42	1	1	4.977000132
1997	sp|P13647|K2C5_HUMAN	HUMAN	Keratin, type II cytoskeletal 5 OS=Homo sapiens GN=KRT5 PE=1 SV=3	1.33	18.54	1	10	10.33999994
1998	sp|Q9Y673|ALG5_HUMAN	HUMAN	Dolichyl-phosphate beta-glucosyltransferase OS=Homo sapiens GN=ALG5 PE=1 SV=1	1.33	1.45	1	1	4.011999816
1999	sp|O75153|CLU_HUMAN	HUMAN	Clustered mitochondria protein homolog OS=Homo sapiens GN=CLUH PE=1 SV=2	1.32	1.51	1	1	0.993099995
[truncated: 141 more rows]
