# Supplementary material for: SWATH Differential Abundance Proteomics and Cellular Assays Show In Vitro Anticancer Activity of Arachidonic Acid- and Docosahexaenoic Acid-Based Monoacylglycerols in HT-29 Colorectal Cancer Cells
Source: Nutrients. 2019 Dec 6;11(12):2984. doi: 10.3390/nu11122984 (PMC6950369; doi:10.3390/nu11122984)
Supplement: Supplementary file 1 [file nutrients-11-02984-s001.zip › Table S2.csv]

accesion	protein	control_1	control_2	control_3	control_4	control_5	control_6	DHA-MAG_1	DHA-MAG_2	DHA-MAG_3	DHA-MAG_4	DHA-MAG_5	DHA-MAG_6	ARA-MAG_1	ARA-MAG_2	ARA-MAG_3	ARA-MAG_4	ARA-MAG_5	ARA-MAG_6
P21333	FLNA	728594.966	509760.1564	717404.6288	782796.8247	566910.7309	673704.091	69136.2211	95613.3717	59254.45686	119329.1094	177886.7302	69200.25152	652577.4371	512124.712	635307.3194	627321.0738	575968.5974	582785.7629
Q09666	AHNK	751283.0592	623002.5581	535429.583	458766.406	788833.703	496026.7744	731225.3478	730803.4415	1660721.263	895961.2815	712869.1661	821251.1411	1093121.393	635485.8912	658730.0839	703904.792	640611.3104	565957.8769
O75369	FLNB	803792.1106	696463.7167	743777.0592	836852.5963	641410.5427	733017.6806	300669.8585	314199.4348	133378.9972	268350.2365	408054.0105	158845.3972	1182964.693	682733.5038	907477.7121	853939.2629	945788.3791	793364.7471
P35579	MYH9	656709.0789	447786.5167	557115.9122	691150.0758	480303.4608	617365.3851	193956.2121	252003.5333	151340.5338	241139.4533	275168.3069	114121.4523	575246.6842	494397.785	649003.5679	606940.0069	600975.0058	527538.7266
O43707	ACTN4	1236685.248	1073120.541	1297053.526	1345637.715	985516.7811	1238744.371	479945.3163	862458.2836	844937.0581	462998.094	561827.1811	399977.788	1219018.755	990672.8982	1305618.287	1208726.935	1185686.867	1249343.514
P05787	K2C8	10623481.95	10829533.59	12078267.18	12185434.22	11869101.71	9609644.147	18085527.25	19302810.77	13698947.93	21906044.39	20992143.14	18694965.16	20633715.75	17505234.85	20579588.1	16527719.59	12609627.57	22647509.09
P49327	FAS	692975.5169	582988.6505	654420.4268	717261.9607	452684.9673	673319.5618	181438.9452	169799.6321	182343.9637	112059.2501	172067.0252	105259.1166	657302.4471	308977.9714	510456.1244	500400.0291	591178.407	471503.0645
P10809	CH60	17167853.33	13671710.87	16485916.27	20584631.84	17862747.34	16875432.67	32893353.8	21079039.93	27183119.14	27430342.51	26583888	30594064.41	16047578	19112699.9	17499612.63	19096249.38	16480930.76	18371561.14
P08238	HS90B	8556467.554	7835986.599	7694629.494	8603859.305	6990598.435	8181267.392	2245041.58	2154818.097	880942.3092	2242221.666	3281871.413	933679.1085	12535410.15	7814194.512	9512654.713	9802981.779	11585364.13	9144674.316
P11216	PYGB	1685588.661	1262677.619	1894066.925	2003083.571	1292667.254	1906304.314	594282.3296	636969.2746	267798.7306	653839.5507	816763.2571	357010.2037	1340061.64	1463849.172	1787692.101	1844526.556	1580863.014	1894072.071
P14625	ENPL	3917247.16	3520044.278	3400305.298	3520170.941	3142934.074	3417773.536	10011134.95	8332068.231	9911127.022	8026912.475	9771987.278	10661261.34	6230436.571	3447550.903	4588470.394	4549155.856	5748646.712	4451601.193
P11021	GRP78	4501245.446	4490877.195	3621634.314	3894077.556	4295368.749	3399883.135	10923026.27	9355534.604	11765805.71	8104613.374	9871058.895	10495798.87	8787998.936	5362456.822	5210223.062	5864053.359	7647119.75	5386393.887
Q92598	HS105	1023758.032	929501.1295	972736.2712	1053280.378	856819.8716	965506.0257	473322.1327	441017.4734	123485.1401	433113.5146	616147.8388	192526.7851	2113297.228	1284718.536	1641433.9	1868231.578	1974078.644	1613220.345
P30101	PDIA3	5420578.37	5961039.1	4616653.203	4794958.724	5425517.187	4219642.082	12280058.45	11961742.5	16985234.01	9159193.302	12210247.24	12600866.38	8495953.081	5196398.42	5376547.195	5415117.265	7240961.556	5375351.601
P14618	KPYM	6705403.971	5951844.289	6078124.544	6156334.046	5309393.812	6615553.483	1572392.835	1636544.726	595216.4355	1538411.055	2233995.205	789761.9544	6047783.749	4347013.237	5859210.319	5670177.009	7044211.336	5434461.029
P05023	AT1A1	2148844.004	1700421.255	1932038.3	2161083.065	1624513.729	1844974.166	5408577.002	4308372.327	4171235.622	3939147.984	4929836.59	4855995.954	2782646.785	1352014.974	2062613.784	1892509.697	2558521.262	1847457.573
P0DMV9	HS71B	1936120.789	1745366.003	1698033.394	1728504.573	1337322.201	1716964.873	1043701.878	1345722.668	533665.5407	951436.1081	1672916.037	539291.0491	7449295.878	4791905.822	6448726.076	6867739.094	7743313.436	7247536.97
P26038	MOES	1052814.512	789261.1231	1022686.519	1320260.143	1028688.015	1099537.27	509003.5795	385154.8632	404049.5484	501900.9335	584362.942	359308.5845	1285801.817	1260116.588	1289229.265	1450272.22	1270339.583	1278318.165
P13639	EF2	3935512.665	3327297.998	3639779.575	4188387.572	3117389.156	3771892.078	1037905.049	1291350.887	539763.7527	1321719.889	1369327.502	637760.1932	3054038.98	2232805.601	2863147.999	2772088.914	2809548.868	2696877.252
P13667	PDIA4	1977539.793	1648757.949	1814413.025	1709177.388	1608977.854	1643352.312	4528359.032	3668334.211	2636246.698	3277742.539	3884783.591	4758004.454	2727695.64	1855587.317	2124212.475	1948545.22	2655433.74	2245503.379
P07237	PDIA1	3123549.117	3350625.534	3259173.236	3208546.359	3456964.505	2817829.845	4045834.325	3792236.227	7224938.134	5353715.417	3980580.637	6752022.596	4106000.917	4209931.595	3654097.197	3288851.447	4229600.13	2647930.565
P07355	ANXA2	7147299.255	8167331.274	7082551.36	7981213.406	7739576.894	8512581.918	13935351.28	11353420.88	20481644.04	11504899.76	12802403.42	15490394.09	5215473.41	7781359.753	7259830.068	7974852.605	7202218.566	7231627.312
Q00610	CLH1	756417.4408	587149.1541	698722.9791	755655.7493	554651.0311	689925.2326	403394.4661	339719.8381	240888.1221	295479.569	494323.6831	280908.6254	964632.273	629054.9335	883308.2214	894581.5068	948987.5445	798773.2334
P05783	K1C18	5959788.061	5242335.177	6150887.849	6546707.136	5442736.435	5038306.361	11929677.84	12775873.57	7716736.184	14165702.08	13505308.26	9439613.016	16195055.35	10226745.72	12241664.68	9941579.646	7409612.554	13367856.81
P11142	HSP7C	4884760.713	4129990.284	4275688.789	4444370.963	3853588.837	4258366.535	1382403.918	1537119.613	570982.3872	1224235.225	1995600.175	659908.212	6486386.631	3667720.73	4909681.051	4870017.971	6142204.897	5115554.021
P31948	STIP1	1283069.084	1462525.261	1083040.38	1272448.702	1695043.74	1109452.871	309118.1572	237410.3579	127560.9097	349034.557	382843.2484	149414.2215	1117280.715	1413362.665	948058.1858	1068744.905	1194859.087	937221.8927
P16144	ITB4	554526.2658	520783.1508	458829.1751	526111.4868	458128.744	442632.8129	398974.3556	301428.7198	225200.8824	304785.1763	405252.6531	302643.911	557262.2987	286514.0291	373364.1994	357421.7039	450049.5447	328958.7802
P02545	LMNA	686717.2649	743418.3879	663832.7739	730510.442	728429.5939	616178.7885	1096546.68	1340373.559	1527179.226	729621.0227	1156654.95	797461.7321	846039.0841	649066.163	672176.4849	741847.2634	683519.6843	653484.175
P06733	ENOA	8812779.342	7470665.847	7487025.007	9544725.297	8388707.606	7984315.938	2733372.297	2431862.203	1001879.997	2671282.874	3564297.738	1472977.119	7659270.303	6755867.625	7244691.967	8130724.23	8023330.299	7167732.734
P04843	RPN1	1373014.753	1164280.243	1126704.93	1162568.218	996636.7267	1124846.834	2998721.163	2904562.473	3397313.584	2214873.669	2890138.634	3211614.892	1761662.929	846726.5951	1387342.654	1255814.209	1661441.873	1233948.787
Q7Z406	MYH14	369592.3439	247489.1024	303192.1179	380301.5663	244837.5027	298547.0249	152130.4013	128404.4534	100763.7184	116909.0593	165875.2541	101672.2706	388910.4243	270786.1046	318019.3596	337864.1118	361636.1872	294645.0614
P38646	GRP75	2090944.016	1785896.761	2139498.161	2117966.328	1770492.586	2060856.969	1264844.171	1012057.258	550575.7676	1228864.572	1405405.045	1005012.728	2193142.433	1986192.821	2399710.66	2089625.005	2327197.283	2080431.872
P55072	TERA	810687.6868	637294.0644	735138.9085	687138.7846	543443.1434	726415.896	247740.2286	521545.9579	184513.8141	210151.378	314422.3817	204812.5233	929924.3797	662606.0594	974885.4672	791495.9933	1080629.241	918450.951
P00558	PGK1	6082158.05	5900846.469	5458463.861	7218078.445	5366162.054	5970855.523	2037525.17	2038991.218	495109.2248	2313369.95	2798224.73	1274675.958	7625131.001	5295979.517	7571016.634	7587254.22	6946012.229	7393363.032
P08727	K1C19	2031955.738	1902882.618	2537031.275	2694899.383	2611145.059	1882912.361	3747203.356	3993551.153	2845514.608	5094903.447	4109087.774	3540629.037	4083504.296	4385746.413	4132285.169	3788997.815	2311747.483	4943662.588
P27797	CALR	1889628.475	1972956.767	1654422.51	1622059.195	2075531.125	1480351.496	3979221.348	3051572.579	2598237.158	3342021.585	3550447.923	4158577.816	2131084.534	2332280.161	1809381.361	1960793.85	2232633.801	1914885.61
P25705	ATPA	3442750.513	3166818.278	3030654.613	3827071.521	3138038.798	3046816.323	6967639.739	5606619.368	8749225.698	5353766.401	6464461.163	6631815.438	3850156.246	2807503.672	3444658.824	3517512.338	3890420.653	3204919.102
Q9Y4L1	HYOU1	882877.134	754887.1753	722577.3426	802781.6489	755162.673	676328.7266	1704734.665	1267139.753	1131181.038	1335049.067	1579422.307	1780563.013	1188455.103	810888.1978	963662.1536	933470.271	1242253.376	973092.8554
P19338	NUCL	1833752.686	2268074.659	1517610.761	1567953.242	2329387.934	1244748.378	848239.3192	1070116.424	350675.2057	794596.1644	1262674.392	357207.2235	1716478.377	1782925.409	1356526.534	1766104.532	1483441.859	1299082.861
Q14697	GANAB	1411019.653	1306071.671	1283420.629	1482556.215	1147468.946	1322508.775	3285934.66	3081760.87	3694353.253	2511935.899	3042913.586	3584752.137	2104574.269	1014787.289	1546782.251	1462818.526	1945294.791	1343819.677
P27824	CALX	1681446.457	1448282.404	1591543.914	1524327.134	1217618.403	1388332.446	3426459.739	2870216.346	2627460.674	2680032.737	3110341.265	3863641.353	1803014.819	1397002.432	1718464.267	1550289.744	2029591.042	1763160.502
P00367	DHE3	2461488.342	2340779.38	2111090.31	2105806.408	1861888.995	2052839.016	6357657.601	6117388.348	7707487.778	4987758.341	6483773.861	7252706.976	3449095.389	1696189.01	2523946.649	2304829.867	3598793.512	2348404.632
P04075	ALDOA	6693668.155	5774919.013	6281620.351	7037045.132	5670247.207	6374470.555	2666739.535	2362778.943	825136.6891	2593786.576	3373106.867	1555272.524	8443263.447	5205287.765	6846797.98	7249048.956	7759336.889	6695920.266
P50990	TCPQ	1279120.203	1136876.976	1374046.616	1489506.12	1167695.368	1299080.758	312189.714	341886.8922	157580.0138	361007.4829	420790.4281	199377.2168	1001431.068	1059092.936	1069197.947	1173237.471	1057817.386	1075992.071
P04083	ANXA1	1967121.61	2729180.34	2053690.534	2060169.369	2770657.048	2480691.229	1580465.317	1450334.336	1933116.686	1299722.361	1545306.449	1518336.187	2670632.215	3361120.765	2382057.182	2656666.887	3117407.438	2543861.826
P46940	IQGA1	284572.5713	245786.8443	326020.8439	379243.6424	228393.9522	337600.9315	115362.9113	149727.6521	111626.938	123999.7021	201248.9058	113768.5269	255829.0249	351917.3546	358046.2894	344689.274	262589.4437	343401.7508
P04406	G3P	5087247.37	4280879.074	5179279.233	4023953.14	3868473.858	4971174.069	1003028.987	930943.0432	306379.3643	1021992.88	1500695.849	694814.693	3087226.088	2842231.601	4127680.079	3951689.185	4677240.374	3995348.952
P18206	VINC	500730.0478	585309.7412	574091.8888	475296.1461	546926.896	606192.4877	158176.6774	481874.0546	487152.3739	171468.8313	181948.0173	216026.1538	335232.6609	475808.1293	481005.4203	446822.7964	485830.8027	490107.7574
Q16891	MIC60	548093.7418	473938.1425	462207.2986	603316.0679	466937.0074	472688.0162	838474.171	627362.8892	491844.152	741641.5514	804101.7762	749310.4219	552154.4885	342982.7307	412451.7532	455015.9423	515557.9183	383496.102
P09525	ANXA4	3426018.936	3557392.249	4422106.586	3579245.255	4018512.872	4702573.574	8542367.271	5883141.088	6314830.752	6913379.314	7189886.83	9710566.85	2771634.258	4302261.632	3971484.394	3864041.879	4019008.593	4153695.486
P50395	GDIB	872681.022	757791.5058	1033072.75	1017085.408	762630.0517	1084693.489	252953.1478	218427.7399	369230.7972	211700.7389	332199.0925	173706.7685	554609.3439	566722.712	754253.0037	726887.6632	667398.4494	730123.6152
P78371	TCPB	914582.5458	838448.7068	812779.8297	876899.155	850755.6145	992770.7647	170132.1238	217710.5681	214573.3556	257855.462	242866.4917	89555.61221	552154.6251	619361.3757	507219.433	521432.0088	683977.8458	624312.2933
P07900	HS90A	3600226.328	2841855.818	3248663.088	3759385.117	2662419.947	3205858.057	956323.3308	768428.9657	381710.1014	1006931.701	1428625.79	453473.4014	6801003.335	4051556.455	5072085.206	5386288.853	5980949.527	5067294.636
P00338	LDHA	8348798.257	8250610.711	7723893.628	9397530.674	7237816.92	7957878.655	2953801.221	3516949.706	1964822.986	3132307.454	3813075.829	1794487.068	8405701.89	6686381.342	7521410.472	7821923.187	8055718.362	7841135.537
P22314	UBA1	940206.6817	790214.7086	828100.8762	908274.5747	709415.4244	826846.0729	279464.1272	625502.7972	481806.0368	261941.1696	386357.018	137089.4883	1097030.434	612904.1302	858573.259	815675.3876	1060674.819	771433.2684
P07437	TBB5	1089211.131	1036731.831	960175.2279	984244.3891	879724.2699	875888.5427	130609.0545	127003.5253	102399.1122	120410.6202	203202.0994	75878.64087	794925.2893	463502.7284	599289.7272	634090.8187	647514.6609	581828.4541
P49411	EFTU	1420427.626	1206545.901	1231121.429	1326525.752	1112217.396	1275434.424	514986.0661	551851.5746	202841.9343	547475.5598	657737.3877	357444.1342	1219816.358	938550.696	1189142.991	1192001.425	1368729.8	1153215.889
P42704	LPPRC	374500.905	196827.1797	421497.3015	406978.5864	240971.0305	427612.6466	89279.99747	116298.8311	134058.6611	99311.77045	145839.9252	118081.8573	193407.0655	192524.2541	245993.826	253712.7952	184566.3036	254885.3732
P29401	TKT	4621120.204	4011260.516	4168011.634	4380131.743	3337202.747	4263794.157	1177299.431	1288709.691	513425.3062	1289470.258	1632471.799	614383.4479	5789028.05	3063131.236	4307212.826	4025956.34	5153462.094	4010821.737
Q15084	PDIA6	2066939.888	1738327.739	1889291.76	1562662.347	1584732.57	1685523.348	4447668.829	3057334.13	3726269.095	3677102.163	3755300.857	5514989.614	1643265.794	1773512.079	2148708.252	1965890.045	2439489.352	2155701.794
P11413	G6PD	1363645.611	885403.2376	1234839.092	1495049.099	1076400.731	1362090.914	172519.9492	281668.661	197478.1202	305138.9834	347765.5858	164504.6921	1022533.097	1015285.469	1338975.88	1226143.951	1068622.131	1252647.518
P68104	EF1A1	2563435.226	1224716.02	2942535.648	2792443.163	1172283.154	3093060.998	339749.0184	422883.7671	217746.9699	600332.5699	507278.1345	301690.9532	979976.1912	1545139.125	2606715.352	2061731.568	1600824.899	2671397.171
P35221	CTNA1	604705.0711	608832.7089	511933.4772	519869.1639	554102.9138	512146.0393	379411.2714	392683.0267	408329.4161	256634.0781	445707.919	278111.8404	719873.5925	497664.5837	515264.9976	526192.1268	636961.4825	478719.4559
Q14204	DYHC1	171175.2942	138711.4345	183071.4876	193681.9601	149002.3819	174203.0801	111939.9397	120687.866	100517.7659	91526.5917	83222.78453	114189.9328	312707.5694	137551.3273	232849.2198	290772.5039	280973.9039	226606.5186
P17987	TCPA	1318322.201	1489320.513	1240376.566	1410803.868	1298414.455	1443849.37	230966.1801	283510.2167	150486.2706	260700.8224	405530.8596	146968.0044	1070511.067	1150027.035	1144713.891	1199805.126	1231637.002	1152905.794
P27487	DPP4	825608.2335	748978.7244	727335.8209	855409.2704	717996.3064	724682.2526	2899309.296	2411197.642	2841735.84	1994804.677	2517566.215	2833397.094	1755147.938	782375.1032	1043832.386	1022210.997	1337435.53	979433.3234
P49368	TCPG	1250904.205	845432.7223	1053544.445	1282035.181	930599.5812	1162444.475	360122.8789	347555.841	227537.1127	316166.2131	307622.0547	207878.8024	700473.5821	881294.3908	903222.1724	884625.7492	895945.1348	864784.0189
P53621	COPA	439701.7761	309670.7741	516554.5241	553606.599	390173.3392	477796.0711	123243.9369	131010.5772	120006.577	137701.9772	157949.6903	103550.0607	433366.6252	384175.3748	477498.792	534932.5413	465684.5971	466241.4941
P14314	GLU2B	924345.559	1327384.539	890720.9081	709138.0106	1336864.985	693278.3092	1659421.675	1398026.735	1954747.803	1497994.618	1570038.96	1908212.754	1077325.456	1332802.06	704958.9938	870047.6867	1040056.623	829000.9011
P00505	AATM	1586266.235	1217187.829	1576697.229	1665785.307	1230869.711	1481115.686	3799055.975	3078525.682	3875209.581	3245041.193	3452142.665	4127400.376	2169472.036	1527966.914	2112755.986	1951996.619	2134270.315	2114631.18
Q12931	TRAP1	764926.1937	656664.0051	679575.9297	797132.6373	550732.3403	720050.4538	1068678.254	920909.3653	951713.1313	912124.5156	1011469.83	1106284.119	506848.3404	373691.1545	557705.9284	573110.3454	531180.1209	536653.3498
P48643	TCPE	943941.8368	1000083.152	884339.4282	1072492.228	982247.4683	1052358.095	219925.2751	187400.6162	95740.51974	130793.4088	254543.0821	116664.1019	636967.181	790596.2775	758217.4834	703450.8346	719191.7982	727450.7864
Q14247	SRC8	631658.6018	803546.3879	593742.8264	711413.5645	928741.2702	589725.1694	236856.7491	251122.558	194773.8333	644839.6138	562874.3463	347803.2377	1025237.397	748046.6184	823497.3312	743313.4188	755909.384	863894.9797
P55060	XPO2	943935.3827	607358.1742	962539.736	1169699.314	814927.6794	1026572.385	140482.1654	147519.2562	71773.73277	141966.5425	171147.3999	67344.58534	456660.6948	573044.7454	494783.4284	746694.7523	524230.3345	687046.6428
P06576	ATPB	3465534.516	3362679.379	3097442.379	2658499.036	2703872.115	2915003.828	5552140.331	5433766.121	8770667.394	4467131.199	5653129.102	6385379.661	3269227.603	2381481.424	3333324.096	3095979.046	4018587.677	3315353.733
P35900	K1C20	435360.315	378727.5882	380764.0448	485260.4155	473101.6186	360929.9323	873400.6841	1068600.348	623347.588	1025026.542	898297.5995	729291.0906	1071613.802	903888.1559	987635.5425	870417.054	688937.4444	1092089.677
P31939	PUR9	1019861.144	920425.1846	894578.8715	948301.4371	826171.514	952143.7919	220901.7041	332070.8461	74604.94599	265087.8566	441325.3659	201186.1346	789135.2182	553235.1289	797849.8533	761734.1473	850044.8242	742077.4794
RePLiCal_iRT	RePLiCal_iRT	5732224.276	5079771.506	6179658.428	6109996.152	5573758.701	6837929.409	4429958.405	9028643.974	19543332.73	6823268.579	7772797.043	7896114.917	4426521.149	6954777.994	5847499.417	5766502.895	3925292.095	5805935.067
P67936	TPM4	101913.8663	142272.8653	83662.86908	93102.60395	152139.0187	110234.3764	20609.79066	26319.02012	13913.50002	15973.38914	31728.82576	18011.34908	55136.23095	116994.7758	49942.24142	76810.45275	79808.50099	61082.44855
O60701	UGDH	534699.4176	422402.7825	458514.223	502506.3262	398138.9995	479772.7714	201231.2102	223166.1806	128403.9635	241933.2174	258478.4885	178774.119	905118.3084	549674.3406	772331.086	772925.6654	888805.6526	691098.8304
P23528	COF1	3163881.684	4187711.882	3229095.929	3038236.733	3854811.063	3874953.73	523387.7491	732992.1901	351226.4148	517684.9129	760180.2821	337431.3102	2576441.817	2542537.387	2150223.366	2269540.687	2652221.069	2232721.621
Q92896	GSLG1	262840.4779	284795.6311	235472.5442	213810.258	276767.7528	224688.8669	592489.2873	455840.093	551716.3328	469558.999	499663.5008	495130.6787	228597.0758	270875.2791	223588.1601	208726.0618	230965.1813	215937.8703
P50991	TCPD	1361248.35	1029767.322	1304830.105	1407158.151	1089423.131	1425834.452	337544.2587	290569.4226	154786.3067	332369.5765	364962.2698	212471.2996	858654.7327	946881.1025	1191570.481	1160326.399	1174584.761	1192074.486
Q13813	SPTN1	170444.674	145767.5033	166331.3412	140383.0181	140263.6213	171714.6314	114944.5535	151493.9519	154040.4549	126729.1319	165299.4496	97614.50654	146667.7223	158445.8967	164487.0064	180741.9162	170637.4856	167069.975
P40926	MDHM	6523333.214	5010479.801	5206085.415	5075599.518	4308410.915	5345023.869	8535644.912	8728562.828	5856627.284	7430021.949	8862274.893	10129161.12	2840665.957	2085804.08	3315318.315	2850890.231	3744610.641	3119828.174
P23229	ITA6	516033.3729	505344.6399	476958.4256	485404.6943	498842.2012	438328.9208	907638.3437	693094.0568	1259007.651	655242.2379	812135.9825	818835.9591	577508.2051	355639.4342	404375.7848	434209.8862	468879.3263	405774.123
P34932	HSP74	512790.7294	344458.7599	509202.6368	488889.5105	321507.8246	506005.3446	156080.4387	106403.1607	115549.7845	160251.0041	210120.0745	103023.8499	394260.0952	338511.0989	550145.9472	506232.1972	539236.5112	529457.6698
Q02790	FKBP4	958424.4273	851556.6697	823011.5123	862648.5539	866875.2981	841398.1905	226252.3435	218770.7174	199207.317	248442.191	330462.3314	127482.4177	1183628.683	757901.7084	858922.8897	863422.4344	1097900.494	835354.2055
P31930	QCR1	1087725.04	902390.5077	949537.4191	1145385.654	913870.5152	889768.6337	3434661.53	2828284.852	3794886.36	2490530.668	3186571.402	3011166.187	1804842.346	1037990.788	1334325.146	1318411.501	1583475.574	1191544.208
P08758	ANXA5	2769303.989	3334056.285	3331645.57	1933563.458	3267926.076	3782795.397	3272502.471	2247731.103	3708835.816	2794449.388	2731103.442	3568886.547	1814395.847	3400276.55	2774655.118	3021674.448	2775760.235	3028651.716
Q96HE7	ERO1A	550636.3041	394883.9078	636329.4071	634639.7106	536851.9979	546904.8515	1504956.576	1151573.822	1496936.873	1266619.648	1226200.331	1522424.99	735053.1554	685303.9714	745872.2666	765029.9872	668674.8428	771225.0131
P13674	P4HA1	452501.9047	351996.5211	423754.1793	423115.7708	358498.9382	401247.9007	1154550.904	935841.2101	1208453.1	902942.5448	1069185.558	1265681.481	629941.4782	423169.3177	521308.9694	465025.1925	606000.4781	518251.3586
P16615	AT2A2	536184.9087	412371.023	495819.7823	488747.3622	354212.0336	505717.6661	405414.2525	326352.561	357128.6757	360297.329	423408.8279	379933.3286	507685.1613	319890.1729	527464.427	459061.464	579462.2233	461804.6816
P34897	GLYM	1178707.146	1019087.959	953465.5236	1068301.169	893555.4853	979661.3045	1418391.355	1334249.834	1168565.635	1235093.062	1502891.886	1306242.207	1160584.159	753178.511	1038788.712	992684.59	1223365.721	1019555.274
Q99623	PHB2	2200916.101	2275605.87	1849773.755	2480622.443	2279711.887	1965635.017	6618078.132	5282913.879	6085717.664	4720659.149	5402764.939	6134170.743	3118156.434	2114724.489	2349992.699	2482638.168	3180362.557	2312869.708
P05556	ITB1	1084513.579	885951.9002	978728.9004	947815.3075	1150810.518	866911.528	1195643.929	713041.0582	975368.5312	982241.2222	1004208.263	1194153.583	738764.3993	928618.7095	779711.676	872894.5562	790407.8108	765458.8316
Q9Y6N5	SQRD	636900.3375	540531.8679	534205.8855	505548.9159	481360.4937	571994.7594	1362559.231	1224314.885	1081311.064	1059782.183	1171181.578	1594587.593	736255.3681	562474.4033	766835.0387	663678.3588	818924.2884	778016.4251
Q9ULC5	ACSL5	410222.4506	410487.8577	437027.3543	378185.2138	346835.4241	432043.7311	315990.9811	180267.1432	541538.4897	499133.9666	369805.2944	316984.4472	457128.5148	482224.3924	524795.6397	473519.4658	456345.9034	468263.8691
P15311	EZRI	1072792.299	932476.9403	963330.6866	1074378.742	930339.1683	1027730.161	579382.7096	405172.6501	392315.7965	434988.4349	595806.6117	381439.204	1032715.839	871395.3145	950205.9113	985912.3402	1093959.938	943972.8427
P63104	1433Z	2453954.68	2800787.338	2826669.75	2319454.123	2827028.042	3081871.759	603461.5667	679214.9412	300164.63	651029.0475	828206.5334	412426.3102	1796823.2	2386703.039	2172583.15	2058490.098	2255355.722	2260909.299
Q07065	CKAP4	249130.2907	257394.5393	227714.8319	248738.8381	257007.4671	172824.1871	776161.8926	708199.2432	881864.2235	655315.3933	741474.1832	704777.8813	284039.4715	293663.7933	254088.8488	274150.7499	261521.5968	269637.6101
P06744	G6PI	1513466.275	1136808.747	1536033.048	1873375.059	1221504.637	1509570.191	509051.4695	539005.419	193424.4957	461012.8554	643778.5768	211950.9052	1686455.675	1158180.055	1477657.751	1608192.643	1436560.212	1521462.824
P40227	TCPZ	880410.6327	996420.2028	891042.1026	999609.3347	860052.267	962122.2727	165364.0936	277556.5785	130797.5703	179121.7547	280623.305	136013.6775	672262.5604	648256.6523	686820.6047	683834.0577	750409.209	687503.3373
Q01518	CAP1	495332.1292	405809.773	603131.9427	730208.0301	578800.4739	621555.0153	171519.4882	131084.0781	71142.43777	160766.3494	288194.5494	122423.5734	717862.8518	601490.0992	646020.9875	746313.8692	635045.5936	636860.0642
P22695	QCR2	734406.7275	478657.8136	645614.3116	714331.9576	519055.654	609341.4678	1682179.656	1148092.142	729236.3973	1395326.851	1408726.259	1800792.983	667113.9147	534749.1854	912830.2185	766945.6413	904130.322	777824.1165
O60218	AK1BA	1486473.508	1599093.724	1443150.082	2088897.751	1845725.223	1645905.702	429309.0631	450205.4239	264444.2565	411441.68	637847.2326	222487.5441	2348188.98	2320723.366	2033912.96	2437665.329	2227642.028	1932145.539
Q06830	PRDX1	4160804.091	3742875.565	3712288.336	4292993.093	4145317.885	3627255.28	1213282.99	1048373.004	367125.4685	1148062.439	1798151.226	580882.0189	5754312.541	4182541.181	4171770.735	4856843.413	5369265.195	4183010.425
Q01813	PFKAP	541240.7101	388167.9927	637745.5889	590355.2259	368619.5374	573489.8928	144740.7045	67217.753	83759.62232	11963359.72	189253.5978	64325.8818	326203.8968	383570.9314	549633.4907	565542.2441	426949.1359	555163.5938
P27216	ANX13	695117.1895	729882.3006	736835.0656	698287.2625	780817.4665	794503.4093	1716972.832	1252932.545	2122187.499	1381721.931	1450643.679	1653345.038	785870.22	916745.5972	762093.973	812587.6252	791553.4385	799508.1986
P06396	GELS	566119.5925	518232.9439	545752.2535	681263.8153	554559.0185	540388.9343	636927.0544	833681.2359	501167.9575	767966.339	695643.5622	584123.3969	784226.0489	581277.5922	774604.8803	698788.0892	681710.4723	697341.6124
Q99832	TCPH	889796.871	698009.142	822198.809	862256.9315	777873.9851	858969.7121	132031.7135	171695.8541	128780.7491	628795.4938	229655.0954	50227.62377	592427.073	607194.875	744853.0016	667907.2354	719919.6756	735541.5741
Q08380	LG3BP	1277384.148	1433577.02	1085676.386	940586.4432	1364114.274	1040883.964	2366730.58	2238902.644	3256956.824	1802616.75	2005084.671	2902606.431	1336860.572	1039112.354	1004312.134	1116370.297	1352219.061	979399.3917
Q16881	TRXR1	503906.3616	357295.0811	493853.0575	532532.649	344188.3824	474328.0848	146988.7315	170612.1243	172002.326	151699.5183	195136.8537	85055.12295	751565.6413	485222.7972	650288.0487	648665.7363	639735.1093	614962.4915
P07195	LDHB	4786680.086	3376197.688	4688858.097	5776714.341	3590718.762	4250206.501	1403796.499	1306447.505	821091.5202	1345406.862	1919864.736	782333.1197	4321280.62	3140495.408	3771487.643	4250995.645	3484597.548	4013153.655
P02786	TFR1	1087677.511	765556.4681	1043335.64	1121444.788	712837.8028	977830.2263	1707081.201	1199662.646	1263728.599	1437849.352	1480506.285	1887041.781	771590.7016	559240.7171	874364.3599	865548.3444	865703.2846	821515.7794
P61604	CH10	7850900.429	11705120.87	7061606.893	5636969.649	11797281.12	6239848.274	15084461.77	14117870.86	26552163.47	11552822.11	11531698.26	15163972.9	6879838.832	9243780.487	6172855.515	7729047.711	7365431.409	6088635.449
P04264	K2C1	86558.67681	1607036.349	1004162.967	276665.5114	1316847.824	234833.1338	1788809.5	7175073.559	958236.9052	1588265.173	1651388.746	2576769.195	1253414.007	2101112.214	1411845.463	284384.4023	842976.4076	1631551.792
Q9UQ80	PA2G4	554595.0922	330668.1913	501423.5952	634247.2014	432441.1355	531183.4097	221733.4458	268999.8214	271330.1574	308467.0707	294394.3011	111736.2003	364688.032	554476.8327	601865.4652	592826.183	451726.2652	510724.0961
Q9NYU2	UGGG1	254297.799	205836.5867	223752.6987	242266.9298	168039.2267	224493.8882	712648.7322	664539.497	888830.0844	576995.7109	716109.7585	814510.6668	367004.1734	176091.224	287965.4101	260906.044	360111.9206	297614.1587
P49748	ACADV	466227.5577	322385.9127	399718.3379	436552.4081	341974.0341	399059.014	309830.4661	274942.4891	219058.8227	408667.815	385737.4135	447656.7958	381292.5763	321243.3439	453303.4425	439866.7007	498635.0778	442420.7632
P68366	TBA4A	556014.0785	437383.6138	529073.2527	358764.098	308246.7841	478623.2409	59299.05489	118591.7676	93399.0698	73432.34761	111129.1928	56871.87135	263250.4427	236788.4968	421384.1495	303689.0753	349940.2735	439581.3537
Q15155	NOMO1	289416.1868	187033.9413	230772.2435	254279.716	186628.1377	215730.3712	584530.2155	555501.8181	557128.2845	448294.221	626831.8374	605940.4137	427890.8865	209040.255	326133.9176	321394.2634	398712.0173	332667.9596
P40939	ECHA	416144.0285	348044.5189	416281.3459	513020.7834	477962.9214	447542.8927	589080.3132	316645.8356	356580.8712	356374.8145	410301.0727	341801.4825	508690.6077	452794.1004	456400.4549	567475.8555	532836.8651	472032.5195
P05141	ADT2	1134669.447	821002.6597	1136515.818	966017.1039	564095.6507	932667.1308	927672.2772	961257.6755	606652.4082	1182244.167	945306.8806	1390470.286	464671.6963	479094.3054	891604.0673	735762.6203	760859.3787	871149.7411
P60174	TPIS	6700705.817	7694987.425	5860398.973	6411096.613	6847581.476	6146724.714	2077980.786	2273867.951	903201.4948	2055848.59	2869986.886	1145591.396	6783138.472	5410750.302	5540881.587	5755892.03	6784285.094	5474093.686
Q15181	IPYR	1238167.571	1274810.323	1245769.671	1239014.35	1164699.373	1257062.431	297681.0945	1170402.318	1053707.742	1068427.16	868287.3782	171481.7993	1201637.52	843524.3788	1283630.69	1056118.632	1101703.542	973508.6157
P26641	EF1G	818840.013	519327.9916	842221.6841	878265.8271	494387.0056	783321.7805	189852.4816	216828.5338	210035.8901	267588.1125	261319.6055	110356.795	730454.0564	546980.1729	767589.5505	794835.9389	536214.2465	809150.5811
P51572	BAP31	701992.1175	1006717.717	662538.4345	271934.062	923806.1707	749572.6013	1537643.805	1505811.511	1769816.586	1042799.769	1398860.366	1508847.086	910221.8002	964648.8116	659401.1296	729050.8091	1029490.747	696880.3246
P12277	KCRB	1187864.415	1053115.581	1020756.059	802100.2149	759653.6018	1057711.716	303218.6696	346744.669	230183.3614	306462.133	450628.8767	189004.8801	859233.278	691671.7774	900042.0264	834107.784	1145006.811	913104.4833
P53618	COPB	329480.5076	250067.4759	275265.2086	289714.1063	214909.102	312389.3421	49893.29625	83936.21559	79335.84656	56048.4251	63082.88627	36785.60971	251810.7505	208120.6602	297108.3933	261865.0519	313982.7287	278863.474
P09622	DLDH	574215.184	439746.3361	460946.2707	591244.1107	511039.0168	487169.8079	1513966.1	1290767.385	1502060.659	946045.8712	1476330.57	1289229.916	1098504.567	505594.4227	641418.8828	655698.6977	804746.3128	582335.3223
Q96AE4	FUBP1	667560.2548	797363.9923	522537.2055	612183.2544	922960.7212	525351.8268	218216.5022	294304.0834	170616.3355	287751.5274	349489.3528	96648.43052	601247.9824	807370.6681	546128.6614	602474.5647	581541.0461	527541.0581
Q9UJS0	CMC2	481871.2934	305883.5898	433542.0083	439906.8872	309677.497	397281.7922	809720.5495	656714.8886	596317.9224	802509.5379	799283.867	1071618.222	422212.1787	334048.4409	521903.1504	474588.3131	527734.5525	512896.0457
P12956	XRCC6	347040.3535	314344.9511	451992.5082	429327.2625	272933.2313	483061.7937	173190.2734	578815.2153	491952.7	270009.861	204026.3944	242455.8107	192494.971	322348.4858	329850.8508	387514.6663	207762.575	346183.6979
Q13011	ECH1	1590995.671	1176854.208	1330205.232	1555618.391	1393560.721	1278493.732	5003722.467	3451094.967	2804693.539	3852364.925	4142209.435	4948027.003	2221555.582	1700629.14	1890423.281	1858451.689	2329469.732	1908303.281
O75083	WDR1	946248.6526	929167.8908	899268.5412	925982.9565	701483.5108	927293.4192	289320.4745	481279.4455	119382.1336	358426.415	380180.6255	324995.2176	1219234.53	704533.0136	942925.4626	901723.7903	1039906.091	910729.0759
P07954	FUMH	763588.136	575247.6361	835033.6093	734671.5099	576948.9718	619800.2176	1107421.888	865911.1217	418541.8026	953652.5051	923734.7763	1013923.241	676229.1615	367336.9453	509718.4877	524045.7865	594080.5133	495619.13
P07814	SYEP	206139.7844	300642.3765	185645.0008	287694.5962	160119.4102	195077.1209	231342.991	407619.6279	446219.3497	74580.11137	108226.147	270293.4011	319596.5043	144501.9776	246091.1771	193618.3287	270086.8022	221502.2436
P23396	RS3	1461713.904	903396.0344	1540750.534	1229968.369	1055482.401	1433756.553	500775.9236	415916.9339	119731.9173	529616.979	691693.892	285697.3414	683090.1419	825832.9568	1127392.587	1113595.893	1032345.414	1019875.911
P37802	TAGL2	2547031.64	2575340.373	2431079.095	2708012.629	2924145.4	2548475.314	736397.567	630245.2542	297180.7235	720528.8947	856755.5107	217461.9841	1844031.583	2211802.327	1738967.928	1845987.192	2034308.055	1929490.086
P31040	SDHA	469163.6268	389113.9185	454760.6127	600768.2246	376583.0337	426550.1979	665537.1338	519786.7863	477568.0252	583406.9581	624928.9875	576243.314	434237.4223	236138.7736	373910.9519	352072.931	423869.8302	338146.6828
O95831	AIFM1	328671.7374	267843.806	293605.9668	350820.7189	258996.341	292250.1081	713237.9379	665882.162	814098.7788	573938.3733	657043.3643	760629.4692	481445.1347	275834.8789	368736.7082	334749.5211	408714.5256	352137.3978
P28331	NDUS1	380092.7168	271342.7667	357247.53	319046.1518	231805.7731	334411.1488	647010.7574	742174.4837	593137.0082	604053.892	742210.8954	740661.3584	419349.0109	274855.1938	433760.5001	335295.7096	427360.779	390859.2151
P23526	SAHH	1533265.367	1295113.692	1440490.814	1686985.358	1551819.135	1582560.964	344185.8124	316193.9367	588817.0346	350377.7047	446678.4161	183185.0737	772093.7557	1018289.154	925657.322	1123815.682	1068213.101	1049076.584
P12429	ANXA3	1018705.739	853348.1274	1009096.513	1048309.017	889697.0622	1060774.171	778975.6125	413163.1715	776951.6109	636368.1942	542607.158	692024.3096	699639.2286	727745.389	857501.1972	947290.6536	827576.5236	855315.7576
Q14764	MVP	390208.407	230526.9794	366833.6642	344363.9854	272986.5292	345699.9168	240139.7434	209763.58	194527.3507	201340.0011	270505.2833	189329.3191	410957.775	265695.2449	401918.6281	361821.9424	410835.5594	359326.4474
P07602	SAP	1102262.172	821296.8025	1755799.197	1194566.147	1084303.631	1234537.002	866410.6488	962767.5415	1091169.769	1484398.801	1474055.402	1241153.862	429261.1943	1699145.966	1182679.168	1286933.947	749273.7517	1724830.634
P62258	1433E	1853838.978	2091206.895	2393301.404	1416146.658	2253735.029	2771835.361	571408.8717	661228.7581	465324.4903	676200.2772	697291.0958	321717.0924	1304023.795	1768980.552	1607807.434	1804514.318	1617534.674	1392256.161
P20810	ICAL	252626.7311	531858.6046	293562.0377	217043.9733	518995.4491	241824.7623	84353.17596	96294.52966	167328.1572	68424.11316	91003.5538	69372.74326	220373.4719	245976.8523	139849.7364	198382.9791	213688.2307	142632.8926
Q86VP6	CAND1	391313.7056	273576.4606	444977.8788	451525.3658	305771.6737	448669.2111	183796.7192	271392.6933	240470.1171	186527.7109	230827.1685	177703.44	226089.1701	284841.9273	369014.018	358941.2706	260004.3301	376580.9687
O60716	CTND1	361068.9116	280004.2873	337442.4393	292714.4695	275856.4314	293287.6255	135324.7204	97990.98836	75030.95255	102191.2522	136293.6377	94265.52893	265266.561	201684.5708	241083.6976	280052.0185	292440.8998	258681.8265
P23284	PPIB	3969961.753	3210600.787	4289048.19	4537048.94	3848003.719	4027051.398	7733349.813	4032635.62	2123697.53	7889427.45	6503669.008	10283570.84	2325447.451	4887445.532	5044065.195	5005715.996	3883256.918	5168432.045
P05455	LA	775037.7562	767262.0688	724513.2416	807683.7398	852631.1419	638590.6921	233559.7491	266513.1402	171686.3873	502945.7355	303975.7807	190834.1261	645293.1955	801085.5919	556594.6586	673605.324	594668.2584	591981.9283
P13645	K1C10	58209.10851	904518.3651	319831.9738	209352.5447	383221.1252	148529.08	523585.2807	2448374.854	978674.7114	396923.2011	357260.8731	1517609.395	649248.147	634716.1978	543260.9414	119958.0981	284763.7183	489073.2945
Q15293	RCN1	739668.9452	1020044.712	689286.7322	597187.5377	1062469.668	545575.7913	1593020.874	1142786.891	1662702.205	1346208.205	1391407.776	1618370.333	846252.5373	1078400.142	622509.7154	721488.5072	820280.548	664502.9794
P43304	GPDM	442186.2678	416440.1228	426961.3909	333274.3143	357928.2318	409611.045	646456.2789	634410.0388	617510.0817	618971.3554	576967.8554	657935.1936	386906.2872	322222.3896	462293.0147	328217.0329	404523.7379	446866.3567
P02768	ALBU	9496971.508	14498341.55	20988933.27	21696737.51	17096547.09	20088102.14	24187681.24	39074258.58	16739722.53	49481045.36	22562591.17	29442701.05	11620498.4	41546139.25	23680408.26	20638241.81	6816791.51	23166126.37
P50995	ANX11	750882.2003	601142.9162	897969.2248	869677.4978	526964.325	873107.1291	1118193.351	979359.7338	1077190.878	979766.0795	942863.8996	1254499.903	586924.2134	566947.751	774301.234	735225.2506	690898.5596	805692.7721
P54819	KAD2	1676151.465	2314516.758	1629867.652	1896968.97	2237847.845	1780609.613	4123574.148	3759844.974	7037280.096	3213932.35	3491098.846	4579408.702	1986608.413	1795948.428	1521077.2	1674714.284	2141225.286	1557767
P04844	RPN2	567301.9835	399903.5831	518747.6308	458263.1388	316721.6056	500633.8859	993352.7544	916001.8054	1004577.463	845568.0637	993123.2929	1537378.371	469299.533	322426.6173	581546.3394	480094.6919	648069.6523	556236.963
P49588	SYAC	267469.6513	213286.966	250188.2764	268839.5582	215615.049	253985.7408	149539.7656	104882.7081	89160.55876	182538.3896	139112.8058	49872.20514	382542.7442	193367.9529	311112.9837	279424.3116	341078.2397	296132.2605
O60568	PLOD3	416436.0103	352041.6063	376729.3636	379651.4828	320124.4506	363975.2177	1167870.313	970841.8235	1017298.383	918765.6481	1068889.677	1267944.366	633527.8799	339625.8374	499793.9965	470257.9806	588157.2952	466248.1292
Q06210	GFPT1	340931.7744	271340.2549	399903.6405	429339.1441	267116.0906	366551.7361	176032.681	237085.4647	190919.0129	242002.1829	233855.0905	181691.3924	422935.6091	452481.9322	521567.9732	507667.6992	413180.6542	535891.3766
P04040	CATA	269240.7791	200139.2822	221848.4494	266618.6358	204924.6819	198784.4965	712529.3362	530484.981	666400.2363	538273.8709	633536.252	655060.9184	453361.5429	219410.3632	291361.0514	298167.7826	366465.2202	281551.2263
O00410	IPO5	326778.0776	195364.9903	339323.5637	330362.4802	199771.4985	364364.0331	78940.42655	113983.7857	145094.6143	94537.70723	82393.11042	79117.0278	96673.59586	155394.2339	202689.6793	174980.0995	131121.46	184910.4849
Q96TA1	NIBL1	397548.8739	286635.7882	391925.9219	339175.4437	239653.3389	376446.5831	104119.5351	149870.2124	99736.1414	128459.9423	130617.6514	98895.10156	246693.549	205186.9484	335749.7568	283974.9312	297296.5361	350805.0738
P51659	DHB4	282559.9388	251398.2803	278306.0087	339759.8522	196536.2388	272133.4213	380965.8932	361094.2596	311339.1645	437664.9557	407578.665	372805.5174	393886.4001	249314.4488	427290.1273	362017.8005	433521.1419	424070.3695
P09429	HMGB1	431026.7005	667352.2214	483472.5598	467933.1658	613796.5712	450644.6432	85673.57712	77731.3968	42067.67445	102072.0851	110168.8543	67220.13386	337586.0395	357348.7852	228583.014	282435.7567	452335.0049	244459.6898
Q9Y266	NUDC	1028278.216	1191924.866	1134947.21	1518282.425	1379785.099	1286023.923	292740.5295	327689.3366	140985.5548	260480.5473	304958.2672	110971.8739	723943.7277	921601.5259	692217.0292	789698.4758	734721.4287	729442.7232
P55786	PSA	466764.5057	290607.9609	422840.3013	471531.94	339096.8154	441700.5416	237691.7746	114526.635	118273.1807	357941.6404	185580.8593	77570.18367	357086.3665	288548.0469	388292.3598	403700.7901	374710.914	397466.3348
Q02818	NUCB1	203946.6923	333813.7743	215418.3315	218655.5328	338049.1391	214771.2023	400849.932	302817.9324	580465.6481	353012.2972	343341.8221	431322.2821	183373.2175	285272.3948	173447.8558	198882.3566	212047.559	185805.0779
P35232	PHB	3531558.055	4011104.63	3133626.153	2810735.856	4043511.278	3447202.145	8327081.118	6568753.079	5684940.529	6541796.163	7202642.807	8745826.598	3314733.561	3566576.358	3355978.684	3149314.712	4051343.168	3279262.039
P18669	PGAM1	546041.0224	715065.798	661739.6337	551549.944	640057.6293	742163.2792	117002.4321	136543.507	129767.6537	116332.1298	244476.962	91011.63555	350942.5507	469217.0676	469564.7775	383997.1982	506670.2207	453867.9219
P35606	COPB2	551354.1053	391163.2792	517259.487	586876.451	534725.7833	522713.2558	180893.7799	201078.6145	67884.83507	186008.7197	213149.3429	245413.0267	650054.6575	454156.2626	561900.18	644521.1593	629812.7291	523402.9914
P50454	SERPH	355104.251	285485.3018	356242.4307	369254.7308	261326.6615	348226.6924	491779.5797	426765.2086	383667.7319	445913.4289	449729.2921	582193.5316	477738.1288	319168.2477	408204.5102	429574.4764	409400.7604	432631.8128
P61978	HNRPK	1142744.673	924937.1063	985458.9714	1015437.951	1094454.794	887984.3101	431144.7478	467116.7325	170089.2177	512455.649	689199.9801	248714.272	902536.7045	977795.3	974519.0007	1066099.548	927258.861	987548.8895
Q9Y678	COPG1	236024.8468	130304.6238	242538.6186	268453.5901	167304.9239	241076.7047	50857.73066	65477.97253	243144.4442	76138.15001	56900.15934	168440.5652	192851.5989	187535.2475	224484.9843	248258.9186	219576.5505	209534.9371
P21796	VDAC1	631489.8826	459828.4703	613593.7708	724038.3245	430671.4798	553394.0217	1588791.477	1262714.958	1298688.432	1184102.334	1395068.512	1622226.054	723865.0278	791503.2634	702644.5833	694908.0246	719903.5721	651483.0475
P42765	THIM	737413.3981	583864.4703	667494.9471	643215.2906	523974.6063	634888.2932	478889.4709	409972.1791	360148.5392	363582.5091	475331.8314	472150.2889	707870.406	360922.5713	615490.9101	560504.659	738727.4575	588561.1276
P30084	ECHM	1021898.998	1069160.649	863268.83	1065063.019	1064077.945	1140442.172	813143.6631	650037.3365	607979.5669	734293.6548	866212.0555	716717.8093	631380.2757	736308.9837	842838.3221	817123.4415	933408.4933	849004.1047
P51149	RAB7A	1221784.289	1386028.237	1110482.951	1269220.508	1222445.713	1434266.459	900357.39	890619.9633	825602.8964	906087.5046	1031151.168	784362.9253	1229387.527	1372045.324	1616007.276	1473731.971	1666226.493	1588841.995
P08195	4F2	498971.7214	346060.9829	509632.7903	506813.7682	394837.1645	505950.6474	904156.2362	617362.5101	621632.9654	812464.9096	830704.6436	961553.3469	562790.5869	648836.8156	787535.3897	805971.7477	669149.9809	822148.0515
Q00325	MPCP	1249921.994	964291.4758	1091959.624	1332847.429	1116809.759	1021924.191	2414782.833	1550935.98	1684566.985	2224909.108	2178368.251	2343659.288	1287902.301	694634.0749	982407.8098	899595.8645	1076601.714	857808.0266
P67809	YBOX1	161030.4509	203634.6169	183404.377	161839.1995	375526.7198	130350.3062	93277.42675	66054.44013	37228.65962	112083.134	111083.7983	54712.97639	116506.597	194648.6351	85280.06096	165106.1922	100397.2729	100380.0542
O95817	BAG3	75933.26265	140770.5481	90539.35415	117095.985	80864.38929	69992.17698	87980.06305	113334.7342	484819.1426	84106.19989	76902.88069	170247.7722	230950.8719	587891.6121	257807.6899	462920.2686	255643.8204	353420.4992
P05091	ALDH2	301024.2327	237510.6943	334771.9428	443598.3059	320283.1836	261233.49	463570.1749	286997.3825	153845.2185	402749.7383	433418.6211	305528.4219	462321.2922	301624.2633	415648.604	376587.927	433408.5972	361154.1637
Q8NBS9	TXND5	947818.0524	1064918.48	885963.9977	831983.4259	967517.2587	791118.3663	2135805.588	2005627.534	2513585.462	1823139.256	1953885.333	2306110.12	1180563.944	1043666.545	968744.7928	944925.085	1116151.164	994176.3545
O75874	IDHC	593715.5065	446790.2151	520841.6475	526921.6177	443434.7053	536690.4141	284954.8853	254372.5376	124310.9946	290678.5346	399778.9593	188492.2073	723339.6803	505037.433	685779.8397	642425.9388	747347.6308	677007.9268
P31947	1433S	1216362.759	1658820.746	1226272.674	773499.5236	1750523.867	1473408.29	201204.8821	338144.4385	189917.7105	356836.2647	418178.7863	163123.2716	1442494.365	2492415.557	1580276.216	1821248.006	2017815.119	1586795.847
P30041	PRDX6	1648124.292	1740564.01	1854581.965	1818281.045	1611412.663	1951378.059	318640.1108	301681.0771	132509.572	358354.9759	401311.3593	209377.8656	864425.2721	1408498.038	1325365.775	1389745.994	1345799.909	1414103.081
P51858	HDGF	584923.6382	872581.109	625795.4229	566759.3586	908481.2692	605896.2632	163398.9551	182885.8369	238824.404	145152.4616	155074.2638	83854.06628	420767.1974	574293.783	362481.6576	486715.001	394246.4931	380541.9484
P53396	ACLY	324145.7259	188836.8299	294372.8728	325978.3618	211713.4754	261098.6612	92804.7925	122985.0849	102429.9183	86465.86553	96037.84271	75110.81341	185004.6294	143452.5289	232577.8223	223017.2726	260009.1567	236393.2232
P11940	PABP1	467955.758	454138.3575	412662.3727	365322.2855	386466.1131	361943.3089	175324.9076	214998.0846	394537.8966	152697.7351	271278.2612	116310.9488	319813.1655	272357.1879	367016.3874	298541.4516	407543.9241	320289.8057
O76070	SYUG	837912.3202	1483165.394	960758.3492	780184.6024	1435652.824	1018068.227	426838.1103	626263.2327	529088.4605	382988.7937	479445.8179	305754.1203	647717.1972	977710.539	614100.787	743313.7149	735685.7107	626909.2717
P39687	AN32A	693790.0997	412568.6525	702583.6032	603842.9714	804323.6357	644665.7139	83313.16171	86875.9577	211053.2779	241226.73	187034.0696	124939.252	174549.932	622926.2014	380863.423	522035.7573	311382.3283	427738.2353
Q96I99	SUCB2	326912.5794	204285.664	295000.8804	316765.1291	281540.8637	319193.9808	363237.9271	237249.5541	291408.1319	335271.825	313528.7011	369862.9475	168873.3789	193910.8795	258513.8073	252393.1548	226391.4766	257954.6798
P63241	IF5A1	1057965.49	946520.9769	981754.9237	950345.3821	1019354.381	950995.2144	152239.6919	140125.8766	73133.85909	178710.8577	187603.516	53488.09732	547007.2444	879561.884	717371.657	803990.1095	639925.8477	779097.7617
P38117	ETFB	1540469.463	1600190.627	1217643.895	1486611.323	1490741.838	1453996.677	780192.6258	786616.0957	606775.3507	764957.7095	938849.325	565094.3721	1334037.362	1150540.142	1245026.701	1251934.251	1452814.628	1239132.103
P56470	LEG4	447166.1913	187193.6589	452409.2228	536945.8386	290566.4466	419273.2972	654142.749	399492.5669	181448.1783	600486.5666	592582.5852	498784.6882	318452.3651	504712.651	680829.532	750201.214	439030.3004	656935.9244
P14923	PLAK	429223.0315	375593.4144	410105.1372	407725.7603	352618.9791	377903.9339	750382.9917	984794.987	621119.2732	900483.1368	832012.6329	843215.7651	909093.2311	453966.5647	607109.0239	476454.4642	504010.3031	642944.846
P45880	VDAC2	1249933.965	853214.0685	1147873.267	1319163.996	839973.2844	1085431.242	2071649.187	1430557.263	1912591.462	1570528.131	1987671.335	2312985.366	1028704.311	812332.6207	1160576.285	1098178.683	1177320.442	1052542.81
P13489	RINI	598169.5271	644606.8317	611935.6246	586753.6073	518148.1943	609516.5787	81635.46532	105495.2757	151406.395	74486.73508	133554.2826	60362.26809	391834.1731	276639.6217	334190.3225	316463.3405	412069.4286	341025.5008
P55011	S12A2	301230.1691	236029.5696	270809.718	279381.0837	216272.5055	261823.0077	539869.9616	447992.0051	533674.5655	410587.5672	510184.4861	514096.0349	278319.7613	157385.3606	225313.4565	219643.0691	269062.5295	210824.2944
P30153	2AAA	402442.7077	487487.5687	433836.7011	774475.7889	857759.5168	516141.6982	98385.68365	592116.6589	95223.24041	145703.9066	582459.1584	153021.7015	267690.1637	764464.0482	696730.5072	774176.2449	361289.5859	359921.1734
P37837	TALDO	3329484.79	4042781.993	3174216.306	3617858.186	4132770.636	3629380.596	916593.2085	883611.3308	356501.0618	950836.0804	1216539.222	514040.1975	3280030.877	3586582.905	2689202.395	3240995.682	3429615.624	2858434.43
P07339	CATD	555407.6603	472397.9784	534379.9163	509663.5702	364773.2167	500789.4038	726102.1046	611788.5755	852239.3548	628335.5484	660704.4258	941688.5551	550544.0652	550022.0849	763131.7079	715155.7254	766799.4047	752237.8697
O94760	DDAH1	380225.9823	400084.0686	420405.8867	405746.5947	417279.503	445401.0104	93976.97558	165777.1407	219443.456	143057.5242	207217.5366	94079.80319	341745.8561	336988.2877	282748.2517	288582.0704	312597.3773	298600.3987
P48735	IDHP	779786.3415	599623.1574	702013.2871	785954.3297	614529.767	741049.1306	536542.0719	554496.784	336411.4666	547322.5627	671491.4476	438047.3466	792921.4365	588823.096	808009.7931	753951.0163	822377.1884	761578.492
P07099	HYEP	392649.4263	299977.0825	423584.4102	370555.304	233889.1986	460491.4707	656883.2411	629772.8265	763551.2275	535874.3444	572425.0109	842029.5456	371081.2658	331091.5289	613528.1174	444882.3759	531943.3054	591910.7158
Q6NUK1	SCMC1	756924.2643	475191.6991	728219.0762	791400.5747	747364.4584	674255.3485	1109850.742	618497.3449	372023.137	1141129.597	883679.6167	1050074.386	578228.5754	504847.2639	647399.174	616898.3833	644546.5418	623898.3574
O14745	NHRF1	724209.9708	1142312.876	747689.601	640062.8593	1052042.275	639756.9435	242830.5293	243618.0538	171914.4047	220506.3776	354961.1356	167870.5426	511762.4347	537209.6815	378469.0439	520162.1344	470263.876	390624.3642
P28838	AMPL	348356.5343	330124.227	290550.0732	255654.0359	253043.0918	272094.6064	203337.0478	257639.1135	222908.0843	194945.3932	237301.8942	188774.9566	332634.6583	212726.083	246373.7555	235365.0899	324196.8539	226604.6304
O43399	TPD54	423939.1269	376996.8417	570098.0339	579089.5052	532259.7522	610755.4675	120820.0193	107828.7292	254102.817	166875.5619	129025.0945	127127.8142	199667.5679	503809.3088	353666.4846	409633.0566	281107.8039	417724.3724
P47985	UCRI	780862.5391	659396.8155	728315.5795	684210.6539	587660.8399	519924.7965	1891661.222	1406773.354	1246128.135	1371248.986	1237850.955	1783348.457	934533.2477	515723.1792	857226.1763	766737.0987	887119.5917	792349.2696
Q08257	QOR	930847.032	766257.8283	797824.8175	795345.087	634832.2821	744718.6787	2001946.815	1727052.042	1587467.759	1563504.165	1830759.201	2142807.365	961075.9572	467610.3001	759474.6856	648196.1961	990541.2654	679546.1295
Q9Y4W6	AFG32	171491.3293	147105.5069	169744.422	239468.007	171238.034	136731.9011	258122.8362	220789.1816	223407.6022	195100.6596	269470.9318	180281.7922	262452.3869	120372.3736	190511.6649	186253.034	251796.7937	174552.4803
Q9HCC0	MCCB	204024.9604	204200.4375	167346.2116	180194.0603	130597.9993	177127.329	393210.876	331692.0538	543392.4552	300220.0217	371030.0098	374101.4152	198071.8145	90329.44307	180189.272	143659.907	181683.4833	122178.2607
Q8WUM4	PDC6I	308902.9367	269228.299	313325.4429	344539.0277	255792.0077	338206.863	88554.81889	85500.72834	622150.2207	137208.1905	128993.9498	138272.5682	189168.4324	196023.4763	295572.4287	307092.1561	273399.351	304851.0989
P60842	IF4A1	449764.8673	213356.1052	473570.8681	493384.698	377655.5643	463302.0614	96292.03056	394266.5958	826920.6181	84105.88126	91907.65148	192312.3289	305122.7188	447901.7619	536843.9978	544871.7972	349340.6784	521367.8665
O00159	MYO1C	291373.8937	207983.9169	248217.1475	275023.7705	194906.1736	254491.3417	99002.54922	124625.9378	88021.69112	90649.71787	104557.5574	98304.77691	180997.3111	94268.20583	229456.6015	220033.0963	230580.2663	212059.3141
P17655	CAN2	315404.2528	235111.794	328957.8827	338444.9499	239293.76	334325.2339	69286.99121	97883.15021	64585.92692	102078.2729	101505.4159	76298.2252	263286.3764	230241.8402	325685.3527	294261.2453	294650.2417	313608.1514
P11586	C1TC	533072.9434	439516.8968	458905.3432	469316.5249	364403.8153	486809.2797	484442.1607	1356051.606	2084767.443	111324.2621	149405.9576	78940.82969	309686.162	276024.0709	616327.658	352402.6174	380678.572	361325.1947
Q9NUQ9	FA49B	208515.8968	234351.3668	223837.6229	212746.8316	214378.6734	264132.431	90896.19709	92158.76009	215085.6536	94196.24684	105474.6525	108903.9574	118263.7278	131169.1499	154522.8447	163519.715	227489.4634	176409.3526
Q04637	IF4G1	281381.3693	202311.5076	269932.6736	208749.5224	223372.723	239007.7302	69434.63141	98239.21389	91741.79147	68448.52901	135457.5992	80226.79925	142238.2332	217524.0021	270485.2754	286636.833	237550.3171	269837.1076
Q8NC51	PAIRB	348736.5243	398315.7833	331960.9002	273664.6634	540403.343	236929.6907	112815.8641	144144.8592	46451.08847	171484.3772	166905.3877	56380.14523	211211.4033	362282.0044	240848.9026	332966.8489	268823.0284	260149.9058
Q9P2J5	SYLC	220398.1508	225150.8323	218058.8675	218594.3725	194520.7463	250486.4199	58213.1014	81255.3006	203734.139	139487.0732	78651.82968	86870.64693	187140.8062	119217.965	215304.2509	163484.8697	262959.5972	204643.8608
Q9H9B4	SFXN1	1026708.159	865162.3852	927753.3725	993633.1758	1154227.804	929734.8534	1823273.671	1608367.32	1552763.525	1764256.172	1868972.846	1659402.887	782015.8305	432158.528	629859.7723	600699.182	690493.5934	573012.1814
P00352	AL1A1	512307.5285	359966.8886	471040.6786	395633.452	330009.6959	483518.484	170371.8671	184959.7446	158661.4777	185732.6811	246076.715	120399.2161	360480.5492	322850.6173	518481.1943	436190.2888	529496.8318	466565.7508
Q9HDC9	APMAP	575587.055	431585.7338	549827.9966	601056.2021	491386.3636	491975.6262	1659012.91	1128036.313	1193888.172	1235798.019	1341860.902	1729842.265	697527.8356	575651.4684	732409.7325	772300.7973	776593.7173	725024.6923
P62937	PPIA	5840369.643	6207710.882	4774662.921	4363473.667	4356113.054	4997283.461	1230795.605	1568235.008	839925.0471	1177005.914	1882852.169	765723.1453	4889569.053	3496306.841	4353589.472	4018581.28	5522007.883	4264899.651
O00299	CLIC1	1075382.5	766969.5077	1179425.689	1352126.875	1003143.348	1270759.79	215844.6058	195492.0617	84542.08677	269173.6277	264928.6411	124578.0072	557796.5533	1042920.434	1029760.037	1104886.457	737081.8531	1113227.517
P05026	AT1B1	524681.2148	498793.8623	453788.9636	453288.0905	464227.0432	386475.9158	1075817.053	974847.4901	996801.5556	854731.2268	1006839.095	1018093.162	550898.0497	380353.4661	396793.5532	430760.6137	488035.4131	406222.3564
Q14974	IMB1	553194.9525	393995.2227	486208.2086	504487.5819	375929.8432	521234.6547	153570.4837	118307.8507	247036.4243	104328.5958	151679.9944	86366.61613	396870.2157	340179.2431	427227.9936	394557.3355	436926.74	391814.6399
Q14651	PLSI	150600.7455	157071.2831	168477.1133	167966.7246	134782.8616	186163.5956	46549.86211	65109.52343	28224.04056	54380.753	75237.65141	37704.12641	134660.2999	152291.5368	187682.5776	153972.6662	154029.5199	172464.2633
P30040	ERP29	567341.1775	626693.0153	667089.415	583822.7558	637613.9488	618306.8101	1015221.545	799510.3193	1320926.865	880281.7763	885569.0371	1331568.367	418807.1666	593713.6757	532709.9089	555201.9995	541847.806	571732.231
P30048	PRDX3	1400208.996	743883.4743	1204622.801	1286008.115	1167998.052	1184545.677	2223440.483	1169931.447	676221.5202	2135424.228	1719083.54	2407883.712	750676.4743	1353630.82	1344599.18	1322776.083	1094752.495	1372437.252
P13804	ETFA	634709.8834	477568.3855	507159.0839	511816.3335	441872.4281	583544.2937	317958.0584	299666.1227	209784.9072	330761.6454	330126.838	282837.8496	524759.3046	331394.3422	612553.328	467699.7817	652050.4522	558585.4402
P61158	ARP3	331917.9256	281978.0385	322520.3609	312073.4308	260487.8386	322092.5195	124253.229	123890.8044	115697.9691	126877.2493	153481.952	73212.47806	297357.386	228610.0207	328477.5066	315897.9132	334699.5169	313617.6303
P26639	SYTC	332367.2151	250113.7526	451242.3452	452185.0102	245192.8961	446923.0517	73907.31593	68643.24141	123293.1994	112925.4774	179337.604	53606.5044	438016.7062	346498.4651	336136.8928	314987.6635	303784.3998	438412.1414
Q9Y265	RUVB1	383152.9919	276547.7605	357967.7077	365601.8919	266268.2524	382173.3217	89831.53571	60931.05868	107239.4032	95662.9346	121544.9972	40368.45562	193241.8147	184751.2533	272543.8274	280879.2478	242141.9603	260063.2868
P61247	RS3A	1227205.352	1205259.238	1029933.322	1141874.38	1246029.374	852434.2669	531489.3498	483538.2923	130197.9651	515089.0213	809457.5195	258981.1191	1065180.891	1030999.25	942974.9434	1013491.571	1102868.532	893224.6577
O75822	EIF3J	392020.2739	391449.9589	405021.3103	375053.8677	550014.1827	341325.2702	81386.35318	177120.3453	49252.2232	86909.0321	111371.4906	47503.61731	204385.8975	408595.3175	283909.9667	404999.8184	275932.5803	294672.5778
P41250	SYG	314019.3076	232024.7999	226102.3245	301753.5598	237048.0354	317215.7801	103928.8909	107812.9356	63299.92555	142568.6495	138271.8536	70208.76748	489152.7911	302096.5147	409475.6402	387384.8805	485078.6368	380521.072
P49257	LMAN1	459704.0404	389190.8576	418520.2038	400372.0222	328776.9351	396751.4656	1209531.635	1207718.988	1244166.181	862610.8902	1157124.278	1319133.039	793503.8137	365192.1055	575614.9944	504872.0074	733693.2338	531785.4235
P39656	OST48	714503.129	454480.5801	647821.8928	631306.4568	372384.2562	594828.2447	1446070.511	1320623.821	1479022.414	1278528.94	1290016.636	1716315.133	577668.069	403609.9133	765192.6977	670628.8077	694330.85	719783.1011
O95202	LETM1	241441.782	290251.4931	290515.3596	238659.3812	275737.8712	274388.9841	289282.4988	249326.0899	266287.9779	232908.9025	285448.6944	361107.947	111166.1825	145933.9677	155012.9471	143625.0863	184910.3529	183318.7175
P12268	IMDH2	723261.3952	435431.6293	593525.3304	619534.136	379384.8777	751637.6053	105322.7646	106479.7876	145225.4823	124588.8921	171171.5849	59463.86733	316982.009	233448.0838	392655.2301	347533.9234	345441.1759	339259.1306
Q8TE68	ES8L1	214374.3601	197305.3005	185057.5226	212106.1473	201345.5357	198509.4182	46861.56515	69598.82292	87560.58031	65153.28207	89904.59258	42619.4038	163703.8936	128674.7037	152349.1662	149193.9402	166373.9961	127863.6914
O43852	CALU	585250.6436	850033.6384	614938.9395	597740.206	992978.4328	534991.6402	1107312.282	851587.2384	1378528.871	1047823.581	915651.0028	1025666.048	634511.8298	876608.9678	533555.1365	695181.8253	587323.3142	588198.5479
Q9UNZ2	NSF1C	240106.3887	341509.17	235424.2805	190758.647	331831.6988	194645.5738	61313.98311	90080.35695	68561.65124	65704.00052	64640.89711	56998.69491	247377.9672	221610.6291	173495.1634	205891.4471	242567.778	187785.7698
P09211	GSTP1	3169309.113	3127626.942	3013352.677	2470794.526	2900113.775	3367873.273	683974.5589	916356.1598	356926.3159	716580.0978	1042324.238	556270.8465	1965102.077	2294250.109	2720190.233	2681519.947	2902275.162	2581155.716
P48444	COPD	404760.9669	370359.5049	379534.6387	415759.0204	301433.8072	388336.7233	83710.50641	107299.6567	92683.01118	73742.15231	141172.9655	76512.55399	507377.7479	257332.5421	398454.6582	407426.6865	484427.0222	398984.967
Q01082	SPTB2	215302.0139	195640.7058	151879.5719	215671.2353	196722.9469	234669.9698	154387.3772	167816.3671	83902.03492	124515.028	187504.834	90112.65358	243576.6166	169353.8189	247942.6027	255093.1413	175260.1765	250054.9957
Q9H4A4	AMPB	309228.8284	208527.587	256368.8022	327738.7474	248050.2965	265608.3839	204707.493	236666.9043	52940.39719	163945.7458	156276.7132	54641.50664	366557.4958	214877.8325	241060.7035	284105.6096	289986.0747	224761.9766
P12814	ACTN1	222101.5815	191663.5609	203582.1941	214113.3704	198579.5221	207864.5225	72775.07238	77868.33792	82528.46239	75414.02308	110922.2541	68363.90567	212975.6109	169137.1616	182409.4776	172962.2811	214841.7641	162858.8668
P62701	RS4X	541990.8588	407591.9829	496500.451	483000.8063	370739.4926	461266.8169	232784.6559	213875.1866	53189.20871	269793.3223	339077.9996	153787.5111	450912.6338	355005.7229	536493.6743	488280.1649	532118.5933	534519.0263
O75390	CISY	1607462.166	1072200.947	1646180.438	2069177.965	1477170.782	1635905.832	2117398.434	1408189.804	1670179.263	1750403.899	1978130.692	2037233.321	1027802.254	1527260.578	1438067.561	1526237.048	1163040.32	1419099.376
O94826	TOM70	320192.5715	271606.2605	318927.4623	359705.8642	277250.8348	335589.6165	163763.8613	170135.0456	328850.9986	125907.8828	177014.4211	135634.6866	184289.8329	250669.6257	247079.626	230044.682	272491.6614	254217.6298
P54727	RD23B	747699.6467	828272.8487	753337.2262	732257.0571	1120545.503	648358.0563	389115.2984	386749.5846	251419.5444	393613.2806	337936.709	241844.7306	506918.9915	810679.8639	460955.8614	671733.0676	522351.518	510728.0559
P30740	ILEU	900816.013	836078.8255	855097.7294	920067.2714	755880.6937	906421.9585	381511.8725	304653.5858	156949.9513	367000.8255	465957.1548	239907.779	914807.966	661792.1337	808971.1671	822913.1484	904572.2816	839745.7145
Q15365	PCBP1	744487.5548	711087.3263	736964.3712	625918.4317	618518.9581	644914.597	115322.1056	131715.6482	68349.23408	133411.7505	120879.1708	76413.04979	697374.027	506010.376	594744.7384	566123.4967	651434.4471	629392.4369
Q14847	LASP1	800892.3332	957844.3743	782747.7935	706735.9959	783148.1854	746390.0365	172004.2012	180618.5121	129707.8394	190126.1617	267330.6677	108209.3665	891295.3358	682644.0532	621029.687	656840.1472	826409.4052	634516.9072
Q9Y230	RUVB2	376244.2315	346153.2716	432211.4013	382416.0356	305913.3422	452089.5851	129048.5057	136286.32	158520.9527	149033.9418	152083.2579	105286.2642	234440.7028	240060.8162	277767.677	255185.7605	285423.6424	281841.8188
Q13200	PSMD2	263951.3234	173439.4524	268667.8504	278081.9153	177262.0581	254198.4676	40534.42732	141751.7858	98245.31148	115864.2011	68098.33904	43638.06183	254370.433	235844.4983	307415.6566	269453.8188	298435.824	297107.3557
Q99829	CPNE1	345366.9327	227593.716	361601.5079	325990.1963	213174.3989	357324.3082	74969.21113	59513.23577	26367.60256	67487.13977	86800.18122	76143.6147	195241.954	202125.6287	304608.7285	279284.2215	266317.2105	305507.7274
P24752	THIL	329978.5057	215495.2618	280588.7389	255987.2501	186423.8865	289785.6277	331073.2328	497894.2346	247568.2022	286915.9221	329237.9105	342334.3725	202251.7388	164699.1491	277536.6101	256075.1577	239195.826	273439.5474
P63244	RACK1	525905.3821	348294.328	407719.727	461436.1889	276954.5153	430482.6701	234915.9682	291241.5373	100813.4148	246274.6246	345822.25	161769.024	364276.6159	291197.0742	530376.2902	472612.9766	500010.3476	492959.2908
P31150	GDIA	343908.7345	267203.0344	262596.1307	372388.0065	277507.1129	412030.6695	171827.4229	186150.9209	52216.00994	181662.6819	105160.0579	171927.8632	284965.2472	247536.2212	319867.5153	327483.2819	327294.2445	311657.47
O00232	PSD12	157894.4483	182250.5889	156338.0247	135753.7628	174605.2471	186503.9269	29861.9914	93611.82679	80858.49484	25511.05413	110401.5557	73549.34515	153432.3557	187559.3626	159580.636	181069.1062	204871.4606	181053.0746
P45974	UBP5	273168.2253	272999.4567	242319.0455	325647.7266	174305.7611	222827.5535	61557.87743	132817.4253	227649.8455	114124.7587	104638.4554	97418.22942	344399.5446	179874.2018	289571.8249	274238.2209	346057.6069	244606.3754
Q9Y490	TLN1	75761.40762	94548.84302	71900.66708	64100.22812	79418.38297	72504.40134	27194.36935	137527.1299	69967.22918	33676.96226	49426.23126	55414.84596	123521.8099	55652.29323	92425.55982	83139.81231	118035.8829	87400.53197
O95994	AGR2	281801.4486	560234.0951	226733.504	158234.0132	272955.2946	236469.0438	582978.3282	867519.301	431616.4974	353798.2993	712420.0015	985598.5632	307905.8674	187517.779	227154.1147	178819.3629	468927.2967	232506.4028
P22676	CALB2	712358.3965	647363.5221	1027645.376	657373.5537	1110071.104	1237447.903	133172.4405	83644.32377	112914.2207	138918.8847	147598.7328	157700.3059	232136.0787	776867.8408	525878.9727	650019.4166	420304.5963	591867.2264
Q14108	SCRB2	561336.3469	501844.4628	549711.3125	506268.416	452555.4766	370233.2108	1539119.648	1298827.611	1593304.302	1250549.331	1356582.233	1782534.185	714858.5602	635706.1533	764073.7853	682235.6924	704565.3835	752520.3685
Q16822	PCKGM	341091.3273	340957.997	316082.4144	305977.6445	267439.7628	350292.0832	298779.48	348438.9672	300774.6148	324867.783	355685.5576	332370.9712	315990.6879	200014.7659	329948.5511	287022.3447	376107.3004	327736.7756
P54920	SNAA	338298.574	391124.4883	376084.8004	225166.4141	465470.4371	512155.1451	139459.5876	146622.9177	325347.3807	123842.0438	150637.444	140147.1545	240265.5225	417275.7251	322451.1668	318917.1374	342302.875	338549.3423
P07737	PROF1	2575474.465	2444009.648	2378156.94	2534254.151	1907854.402	2670569.516	542086.4422	606432.812	330225.1086	563292.8457	829591.0172	315329.7096	1853439.456	1528843.147	2109621.427	2088651.792	2376902.259	2180767.454
P22626	ROA2	120372.2777	114864.9936	117439.4421	112580.6504	134702.0212	80142.72468	198640.381	208101.781	125665.5023	145813.7602	290860.3727	87752.77573	157799.5027	152197.3837	144323.9705	198186.7343	137821.0515	138710.7827
Q5JRX3	PREP	122665.5014	99237.41131	123888.2903	134032.9508	88859.32872	124597.9627	137207.6758	105087.4109	118140.7597	145162.4148	132508.5381	169482.3798	84483.38808	87959.62571	112408.9449	88665.4863	127455.6135	116679.8084
O00264	PGRC1	650570.7999	778465.8924	526120.5212	623663.4782	783255.6315	654467.6859	1106490.15	982755.1055	1180600.951	867559.7746	1029427.269	745559.5386	368265.0683	637096.8675	361881.81	555083.8807	487594.652	395965.261
P22102	PUR2	278655.5663	255046.8931	211206.3426	248290.2295	222632.29	248630.1013	49744.80594	77162.8351	57792.25378	53340.94747	97937.78841	28482.28603	239868.7482	131064.7429	169642.7418	177125.8115	237563.8739	175065.1611
P40121	CAPG	1005089.131	856410.7091	900854.835	1088293.016	909422.1157	943753.1864	357121.414	378339.2789	278732.8658	355250.6096	471108.7119	193231.9935	1093857.696	824915.5399	926867.0007	1028876.906	1031827.353	956114.3034
P54578	UBP14	404547.8194	281595.1685	440803.8054	413420.4797	295348.3595	424309.6405	64446.58224	100606.9411	52528.46497	82958.65914	143872.33	101320.1298	354298.6919	354985.7674	457043.8274	414648.8066	401676.3256	456962.1443
P14868	SYDC	419611.7944	260572.8539	363514.198	392493.1191	278050.9563	377814.8589	39018.33877	105037.1023	75374.29504	92546.67414	129057.7206	65594.94243	230330.3993	338706.3798	346000.4609	336523.4455	313823.666	333298.658
O60664	PLIN3	277209.0641	444368.9038	274957.201	208541.1885	310087.0621	249668.1194	215129.3048	153690.5756	180800.3055	206075.4998	205828.7635	179824.1324	380355.8606	260502.8164	184657.0049	261686.1605	264980.7506	231105.4186
P60981	DEST	541204.1179	533941.0047	556198.6374	617103.9164	590131.3651	641315.9832	116834.2787	759200.1651	169926.1341	832633.5559	65937.35592	460250.9266	276522.2229	388625.9205	360669.4508	376057.8528	347719.259	365660.1177
Q96KP4	CNDP2	244527.3115	194077.2565	183487.2787	222124.6557	186151.2921	247015.0504	91218.7781	93756.59202	271802.9892	126309.2057	105117.0155	72479.41445	210628.6632	152231.8759	157011.8134	198834.0029	212452.6981	171782.4054
Q15758	AAAT	583439.5625	380972.0905	657179.0629	603242.4846	394077.8311	609715.427	879392.9949	602006.2621	799199.5082	769184.2053	724174.3313	1066845.322	523289.1213	501123.6222	730004.0254	678849.7874	599380.1711	763225.8256
Q99497	PARK7	2338938.733	2848347.902	2144472.824	2505932.593	2740307.322	2188255.692	1805397.4	1645583.839	1858068.525	1515518.529	1854235.075	1508452.922	2531970.085	2017665.845	1812762.108	2178358.794	2154738.986	1879640.483
P23381	SYWC	276451.7943	278430.9107	185441.6417	189218.9512	190541.5081	266165.0949	126233.0149	189758.3178	201637.1646	114599.0338	146742.5299	160872.1645	282898.8152	206538.8377	264081.0092	224506.7018	329174.5527	266176.2624
P26640	SYVC	273125.0578	172213.141	269555.0742	285104.0781	190639.7441	265109.0366	60527.84842	108219.3768	100388.3491	58874.37712	80548.69446	64220.87163	149017.4008	154253.5524	219868.8696	187447.0369	193864.1482	208649.4343
O00231	PSD11	382222.7416	355799.2936	350223.8577	308638.2848	516933.206	420202.2119	87851.69863	86694.03053	80156.58039	161782.982	114955.3383	106922.925	254404.5729	435476.6637	334224.7836	428928.1276	363178.5505	327734.1642
P49821	NDUV1	82795.94677	55000.13587	83429.86081	78932.30825	54713.99711	72849.95321	113151.0815	115579.7566	86784.48857	105583.7977	124187.2571	155865.3672	55474.16924	65631.26848	105670.5931	72135.04309	93113.66109	108342.1526
P22392	NDKB	174954.7558	123999.0456	159436.229	138025.9208	136636.3335	182255.0867	31534.25371	54145.75163	45838.73022	50912.11833	50866.1115	29853.20235	66546.90017	125238.6712	121326.4138	122512.8912	90382.96304	134007.0268
P35908	K22E	19017.11115	255039.9072	115036.1468	103965.6566	125767.762	89422.67524	177421.8855	1092804.752	305860.6713	155872.3211	117607.8836	493911.4404	221513.4658	290522.2752	328986.0652	71637.83208	117218.5066	249664.5395
Q07021	C1QBP	427604.3272	448524.9084	535290.4371	363708.4354	379006.9363	456307.9155	309880.8548	338274.0686	713573.8306	321886.019	320423.9933	669993.8472	131175.8369	393146.5238	315564.7344	349617.3004	260514.6879	352777.0742
Q15691	MARE1	445001.4396	432946.2789	396397.1886	526632.1762	497093.0705	412851.0779	72349.81467	90832.68817	121562.3577	121544.1158	151011.8301	91274.44736	371903.2174	444262.6521	345642.6452	385842.2744	385346.9418	368493.5964
P46781	RS9	1026294.054	827229.4276	859337.1133	853138.7167	816617.4112	793821.7571	412584.3632	411031.9953	158778.7286	401061.6272	583422.576	218497.2559	743947.5259	684291.5469	823332.3653	845611.6566	860662.7357	738868.6513
Q15046	SYK	224486.61	208693.9544	205801.5266	214381.4505	159631.7278	211622.5963	96206.05177	114493.67	358903.7397	70464.51224	93335.80059	77156.02968	144990.5413	127710.5793	178344.399	157359.8087	187356.2948	189003.1736
Q53GQ0	DHB12	348291.7815	247918.2652	239909.7354	335735.8881	212433.2653	359814.9993	551027.2389	478877.9544	201844.9477	421206.8485	482643.1362	385718.2423	138394.8667	187527.0845	364555.864	225037.882	265397.2302	338554.9708
P16435	NCPR	161039.9908	123085.5599	172700.8406	159965.0347	158348.8449	159180.6339	97221.70913	105526.2335	80123.89403	76563.60842	96328.09963	81751.78545	212272.558	164688.2507	215064.511	183521.3064	244026.5039	204262.0201
Q9NY33	DPP3	144380.0618	124630.9093	139239.6258	161127.9013	120572.713	145078.6612	49103.25642	47082.18438	21711.45253	57522.81187	75049.00854	29374.65519	162443.7105	107733.6436	129990.5368	116307.342	153435.2433	127212.9837
P50502	F10A1	672884.9955	665763.2375	605586.2146	563378.1323	762144.2212	546875.5904	105750.4529	115282.0298	63502.90415	128833.1124	176723.448	67425.59126	453455.4089	654389.6747	439425.94	534030.5983	511021.0095	449879.3077
O00515	LAD1	259151.5223	335731.1484	269345.6766	219723.9502	342445.4387	233569.5991	83753.4948	104726.6354	46584.48714	158579.9123	102434.5833	62386.87798	202667.1105	201489.4805	178839.9945	185748.7804	196691.4966	179360.3458
Q9H0U4	RAB1B	150236.9753	162134.3568	122567.01	100664.3319	143811.422	134974.1155	44757.26477	62037.77876	15878.9309	40757.5087	73799.40938	46641.94386	108610.1428	99413.75112	112741.4045	110345.5602	154197.8284	106078.0904
P61221	ABCE1	325026.2591	301562.9246	320757.7895	389103.2553	316242.8365	320618.7988	83143.09469	81375.74927	103362.4879	124275.7936	151449.7077	56363.94182	218740.0226	167202.5977	188561.8414	223962.7821	208735.6716	238737.872
P00491	PNPH	597851.3161	496291.438	559922.4328	597926.6503	462792.6191	632323.5662	123466.2335	195132.0929	125765.139	208276.321	191844.012	109304.5717	365703.9201	393633.0115	572570.5604	477515.8334	512629.8236	560489.1364
P13010	XRCC5	245423.4708	160147.9934	223932.4462	214317.3911	128567.5818	227458.5144	66792.38891	67861.76089	49866.41453	60375.6959	97955.33895	60094.70453	159806.7577	116312.6623	223043.4372	137109.6464	192274.8825	175292.2177
P22234	PUR6	798009.0913	561017.9955	786887.7177	850842.1242	555616.2802	803913.6573	184754.3855	191914.4879	101152.0766	159686.2287	204263.1923	96986.9034	536227.3584	403907.0402	596111.148	564378.5347	547354.2433	585391.2361
P09327	VILI	298853.9388	233059.0399	281177.0251	267117.059	216392.3111	273707.1889	81498.95859	84261.03771	75062.46507	97900.9082	135658.7009	67311.8657	259229.8347	143370.8932	194738.2188	215633.0754	232709.7659	209578.057
P46782	RS5	524452.0464	605650.126	481045.2549	452102.3912	561608.0554	453899.9193	201548.2066	184651.9733	87922.86315	187071.6136	231648.8118	94431.78153	384974.403	451559.7712	407404.7151	366318.3248	437546.3448	378559.5305
Q92973	TNPO1	249887.2479	206936.2137	292623.5666	258166.1655	205704.237	297391.9445	75001.086	123446.8313	151080.8842	75699.7221	118858.0045	140691.9502	182916.9647	235414.4624	306694.5041	222297.1353	243298.3735	259590.1231
Q9H223	EHD4	186300.2454	185046.8141	191531.0332	183744.1218	181545.6843	196212.7523	87767.7952	152512.2406	213167.8897	92791.5152	124233.5888	67894.22637	145086.5693	145790.3236	183726.8814	183929.4702	162097.4923	189645.3609
P30044	PRDX5	1366427.218	1748080.927	1488673.002	1309822.619	1439414.248	1698618.25	556899.1506	431215.1017	349591.3775	479921.1674	600530.0228	516134.2747	746802.9895	1122792.167	1047552.64	1081061.137	1142831.867	1079977.98
P13073	COX41	1269251.062	1379899.374	1251124.332	1124658.471	1667098.018	1314553.301	2482512.978	2092746.575	2903159.808	2051801.197	2036452.187	2354008.019	1163290.924	1458126.367	1155167.961	1295354.327	1244065.938	1128294.71
Q99805	TM9S2	426618.6014	413894.0307	414430.9067	425991.6662	393656.4097	419617.4362	761992.9835	556114.8624	525026.7943	588362.9921	753671.2384	817176.2965	381002.8203	327103.7298	371031.98	373184.0674	459721.611	375247.0683
Q01105	SET	664886.2373	1057507.256	585842.642	559476.8724	1134668.303	566815.1285	170141.3043	249779.0487	142944.629	216625.6545	230668.7721	91074.64336	444678.3326	590067.678	334853.8593	447767.2933	432936.7657	353127.7328
Q06323	PSME1	576060.1956	652630.7136	753054.5638	838878.0297	758425.3473	865445.2654	144860.2515	128669.6099	70549.76372	174971.4579	179584.167	65009.63169	217330.2495	635409.6904	400605.4953	437000.4142	394990.1141	454315.7816
P25685	DNJB1	87142.01962	79452.12423	82803.73591	95472.313	74102.96073	75189.91269	50263.12203	39225.10088	42651.0728	31488.47706	64808.88422	33625.71055	184254.421	102619.8215	165089.976	185878.6956	167924.7808	186251.5292
P25786	PSA1	512002.676	376566.4693	555673.3753	779909.0254	520722.7338	510345.8414	177203.0119	140975.1805	72635.03384	214625.3855	247777.7264	98224.87759	361152.0826	529153.6077	510483.8544	648518.9612	402676.803	519285.8846
P19367	HXK1	270654.319	166542.355	236754.3978	284553.4119	148012.0923	218277.7592	207173.6997	194793.3215	272960.1602	192508.5385	197357.2682	176218.9208	289847.8061	179175.9128	306201.1843	322683.6855	302683.0001	257206.8064
P52209	6PGD	537098.5435	354640.6263	558315.9379	569979.4932	374909.1569	463335.0499	151982.4752	198510.7014	145245.2409	87010.36718	199389.4801	80425.83646	492750.7813	453761.1976	589577.012	695471.2565	698926.6249	647295.8335
Q9NQC3	RTN4	568599.4303	457702.6766	674210.4088	848580.0207	628303.5292	694198.31	642780.5803	380969.5064	299855.6529	614075.6039	557955.5677	646840.3041	406009.3994	853547.6044	668340.0671	753634.3643	606224.1677	676177.8147
P29692	EF1D	906088.32	1086163.838	877351.6965	944804.4241	1103722.002	876652.9528	161413.2098	166558.9615	89719.76661	168968.3269	229430.2568	143346.7507	602678.5166	761606.4598	598229.1047	547374.5425	559181.2512	630653.3402
Q9BS26	ERP44	602410.9109	595460.4215	526429.2664	471952.8198	503498.0167	483808.3412	1293095.887	1062127.703	1273885.855	1053159.131	1222757.515	1455299.412	759436.027	551153.6575	625118.907	609556.5834	780841.0574	598588.0702
Q9H2U2	IPYR2	326672.5974	230902.675	338998.0879	413617.5741	291268.3039	335233.6647	412101.7109	365551.7192	336259.394	407734.3375	385446.0261	430072.6633	276411.6299	320178.9358	355137.19	340386.92	299251.3225	358516.9297
O00151	PDLI1	314930.7951	258804.1296	273194.58	283446.5701	284779.8245	211409.1176	66084.68969	65067.39269	64474.41696	54174.6271	103243.709	74926.39518	227752.731	211143.2123	196451.1881	207390.0667	243145.7203	169731.9077
Q9P258	RCC2	295729.8629	199297.1656	301238.4576	291282.069	196529.4479	332673.3198	57136.6675	229846.0353	212791.4776	91665.31434	75381.79844	186584.2491	214056.4365	147326.779	287590.559	254440.9692	240510.3637	264297.0569
P62269	RS18	784909.4852	771702.5153	747459.4386	775842.0646	955330.7192	746299.7366	393547.8191	386222.5996	114515.3559	400095.2143	474217.0314	180774.2451	549843.0351	803867.529	484566.2929	663500.1887	569557.988	631155.5148
P07686	HEXB	309035.5955	205037.7594	296736.7663	347459.1302	277956.7133	333852.2621	537630.4112	432333.789	271268.593	524069.7896	537858.9093	582495.8663	335367.6641	331074.7025	439409.9476	429834.1914	371009.2104	442353.8288
P55084	ECHB	401029.2907	495104.3174	370821.0377	433972.6535	318644.4322	389563.603	315095.5057	321458.075	193499.0536	273263.6113	307386.5742	271700.3905	389166.9397	316180.8806	426022.9186	450418.8911	397090.0178	433132.1696
O96008	TOM40	316732.6306	232250.9613	302748.5691	281881.5238	179363.6848	283457.1064	357330.1045	414785.669	460170.9122	292743.054	396909.037	484354.3894	270647.0258	184105.8395	289946.1514	253838.3235	332003.9443	281777.438
Q9HD45	TM9S3	473545.3815	406353.8142	456717.4335	490184.8236	341417.1517	455638.8684	1160841.926	905022.6142	1019768.833	936063.5351	1098584.135	1225820.228	575594.9234	301002.9917	539436.2037	472367.1704	545297.9046	449354.5258
P15170	ERF3A	266648.987	231857.3492	254791.5061	327447.145	270675.8844	277041.016	75385.35968	106511.7969	86875.85992	66520.93013	103908.4108	75284.41927	319160.4713	211909.9705	243713.2412	262198.6064	265516.2256	258952.9368
P15880	RS2	353738.1994	221816.6895	389724.6609	489755.3358	302089.4015	394374.4731	149218.7024	134904.8874	94410.53718	211518.7982	231567.0123	139119.2724	347243.7408	309753.2935	401683.4483	517455.179	298712.1096	377457.5197
Q15785	TOM34	308012.6987	322596.7268	279168.5054	320710.5974	320465.5192	344829.8723	58045.07287	204519.5292	120762.7473	39234.5969	43974.90632	107263.8012	194534.9793	217715.1659	207967.4168	224719.2411	215922.5377	226846.4867
Q99460	PSMD1	161754.6018	180834.3235	193879.263	153395.3746	91698.60067	140251.2928	24618.64945	56879.08929	69292.03579	113867.442	154587.7991	145163.3145	159403.2583	91779.03244	171055.1489	156712.5567	185927.2476	117829.8092
P07384	CAN1	359831.3723	266609.8721	364165.5352	350565.1774	244635.7944	367042.4121	88246.58291	105190.1459	88551.20604	101220.9821	137371.3385	92435.56972	226750.6528	188713.7897	298616.4302	261987.2923	294512.3105	290147.0145
Q7KZF4	SND1	146563.4143	140641.153	195262.4749	233529.3225	180673.3369	199066.7857	76924.96048	158288.2262	180732.1419	66258.73076	140964.0918	55647.23168	188241.5234	167312.5677	261126.2346	268321.4236	264153.5066	256686.5
Q9Y617	SERC	540503.7932	347252.9039	503049.4277	594411.0993	414748.1957	518429.7049	160333.309	125078.8281	86191.9618	219273.4568	251262.3684	135815.7848	488240.1914	530981.0775	640203.5761	661052.283	564760.6912	659378.769
P05387	RLA2	617423.781	432691.1262	534045.1982	488317.6537	679961.9325	272500.6397	247165.0733	73231.61767	58848.23547	281782.391	222555.6957	71899.87305	67069.62742	479974.9679	356266.2803	188924.8203	130188.1152	345078.3758
P08865	RSSA	656893.4756	542773.1593	643248.2106	634945.7677	593163.1226	548281.011	298684.2542	449380.315	234869.418	293909.2922	438738.7731	213121.1172	533116.9011	550134.8556	573835.1211	1021314.055	610294.2695	568028.7751
P62826	RAN	1557469.486	1691309.053	1374561.093	1758322.546	1497244.607	1355186.268	370817.0684	526712.3156	193827.2702	376319.2185	664274.9841	203947.335	1827282.769	1022887.953	1121927.043	1318262.128	1527677.966	1146358.945
P61981	1433G	975751.0008	1079766.976	1102922.278	951323.5158	1217766.936	1293622.168	337345.5562	354421.5537	147620.4951	368776.2314	414688.8157	180098.3249	1175293.275	1448856.697	1108459.711	1247596.669	1130719.361	1128101.375
P62979	RS27A	61820.41324	75060.63795	60894.83424	58430.32967	58878.71898	51934.33736	15761.39922	24835.98716	36384.64266	10698.38252	24680.84948	8155.29356	46775.52352	38860.21237	50341.49577	50485.89739	59023.01953	49324.75865
O95573	ACSL3	257357.2019	189853.2943	267903.7963	348822.5518	234497.2231	274971.9173	268675.7354	179172.6053	107376.9384	219462.372	230967.7705	201372.9979	306763.9954	163061.5725	312513.1735	327848.6653	266352.96	263650.9046
P20674	COX5A	508483.9088	780523.4051	456399.7076	253514.4966	741684.5269	456321.1709	796868.3644	818585.4526	745264.7549	618489.2286	712244.4089	971305.5996	434947.8974	487019.9957	365381.0853	355478.1143	520140.3772	347960.0531
P36578	RL4	403394.2064	192887.1955	407753.2782	356539.5967	225215.3971	305900.95	161680.761	130404.8266	43015.9934	175096.2931	251518.8832	73633.45162	225995.6419	327199.6928	439457.7601	432889.8377	295678.3701	324058.85
P54136	SYRC	178667.82	158440.9742	173536.5818	198110.8375	110503.228	176977.533	35850.8217	47861.34464	50909.98634	70300.31656	72572.65232	43379.51801	110883.4086	94822.90504	169772.7199	133248.4772	155468.7629	145294.7926
Q15056	IF4H	571115.3411	983286.8873	530552.9141	459361.4683	915228.8248	471751.5496	127476.0606	328603.0253	526465.0344	198007.8375	219389.0254	191401.4851	523892.684	646480.0835	380092.2556	472494.3705	513999.7357	390779.4228
Q32MZ4	LRRF1	123193.0425	125253.526	150540.521	136690.9419	183944.8371	113524.0334	49879.84572	200926.9324	221067.4748	105952.4787	50368.47983	73055.91794	119040.2819	156869.0242	110141.814	133489.594	114770.7048	111247.3811
Q07955	SRSF1	340263.1327	491611.8782	268710.0457	217930.3242	453474.9682	233755.7593	194928.0727	217801.4213	146921.5627	225418.3709	298549.3442	137698.9805	236509.5392	313637.23	212216.495	280241.4272	255170.4509	218343.6287
P09960	LKHA4	160448.4977	75505.54771	152397.5714	140506.0291	109353.4181	159838.7888	52305.32448	82808.37809	47459.51805	60442.91766	53412.72687	37567.78086	92024.54765	100129.2401	131868.0038	136503.7083	126405.8317	139040.5601
P54577	SYYC	1246750.168	380981.2737	2325607.856	1798467.227	337421.5425	2336443.161	1905095.222	1992384.495	1353982.798	822858.5434	1730305.329	2572136.205	383940.5377	3661444.992	2722459.013	305857.7871	905585.1886	2404200.729
P50570	DYN2	438922.3676	331102.244	420206.7511	409572.6056	320356.3096	438553.4612	100240.9959	90850.28634	50783.03145	133604.8187	222990.6415	59986.30819	317557.7789	381613.6905	405765.3727	423492.0365	431758.5261	407448.8207
P11166	GTR1	635880.6544	469213.9007	642154.6223	600096.3882	310788.3978	627107.7142	1515289.677	1479904.738	2110370.576	1228513.613	1358392.425	1931426.035	718723.3867	530203.9473	958657.7836	850579.5026	743487.2688	930210.0623
P10599	THIO	1690615.733	3678944.912	1423990.054	1137545.957	2539079.875	1557663.273	260890.5636	224626.8557	129495.4241	224506.8545	405725.6109	92553.11433	1687801.855	1423847.489	965414.5768	1133167.297	1577887.444	902631.6137
Q9NTK5	OLA1	314477.0977	265406.4084	308794.6636	320986.6592	280515.9406	307317.3403	204004.0743	50412.43561	67533.37247	192045.5248	125345.3362	169399.9053	171268.9638	202200.496	255750.2945	241732.7392	239138.0259	236780.9653
Q9BWM7	SFXN3	439087.5813	368147.7574	404264.4696	438264.1604	339318.1205	364277.9177	777080.1469	657769.4408	685500.0406	749609.834	692943.5442	920137.5923	483365.0321	279131.1936	427345.6518	360120.8475	468651.6002	428892.244
Q13501	SQSTM	94579.91727	100021.7644	92649.19342	74544.09233	84608.69557	71005.56381	46728.59324	33402.92496	37419.21567	34918.51526	41187.43061	50520.83168	168819.063	81037.00319	134363.1457	105919.7628	172041.5256	113788.9463
P48047	ATPO	840059.4515	965636.7122	807332.1193	833247.7625	987201.4693	797998.2278	1344818.142	914947.6225	1327199.555	1156801.169	1157030.287	1355600.894	574092.7709	856565.3478	736202.7837	747926.4438	792086.1196	751577.4874
P06748	NPM	228616.8036	194259.7775	181416.6048	204849.9864	229633.7793	167085.5071	143933.3699	157736.8652	162495.8544	145113.338	154838.2139	115733.1388	157686.016	270395.3597	231167.3327	242716.2119	189237.8393	210698.843
P00441	SODC	606912.3046	1296866.1	634099.4974	326902.7722	728282.3963	546028.5244	203889.0126	358835.2301	293761.3425	185899.4684	306855.8995	248399.0701	680689.244	575668.3156	422574.1427	393702.9842	771478.9342	433721.5431
P52565	GDIR1	485009.2416	519678.6166	437048.9536	402475.2353	493084.6077	423248.5222	126671.2006	160778.8971	526925.8816	296850.235	167567.6122	315891.6885	448642.6963	341548.0936	342365.881	380651.1142	436187.1108	372668.0035
Q96B97	SH3K1	215774.6843	301979.3066	186897.364	165863.798	290593.7116	178574.2872	45661.94385	37311.18708	90230.93579	43940.09368	42494.94609	22976.80466	201858.7777	171125.5951	141499.6259	188784.8296	208088.3641	175653.9594
P12004	PCNA	1031225.951	1042392.745	890356.488	812222.4281	814700.1638	905179.4615	163785.4791	172322.567	157892.9246	168007.433	235681.4385	142142.5284	743741.2978	573066.0812	621828.8232	594196.0176	816699.8748	612951.8733
Q92616	GCN1	114625.3729	36473.75491	124272.563	87672.75926	56608.59186	120805.9056	28165.08477	16089.26051	25461.61614	27492.68113	12130.95514	24154.70428	41845.6147	35052.92524	95142.92828	67917.97681	75518.11204	65256.79991
P62241	RS8	622484.5194	504135.9371	549138.339	627492.487	451949.2039	536777.3907	291782.5337	295319.8502	85788.23618	312860.8218	436548.335	121462.9894	465214.6639	492627.9057	579866.4845	588364.3158	567247.0346	480458.6065
P38606	VATA	80082.23133	98546.92188	89924.28114	58775.10027	51201.87174	89197.96336	31533.84082	51824.13037	59769.41556	44980.69375	47624.0943	62715.53022	106079.0773	96793.36551	128416.8706	128374.4968	119245.1601	94876.92082
O14818	PSA7	640255.4489	425023.2863	664490.33	730148.9902	552348.4013	743112.6891	181516.3986	202199.5598	151505.8455	394227.9852	169841.3606	225624.1139	271720.054	550447.0408	587801.4873	608448.5978	421218.2596	589356.5989
P62753	RS6	982226.5014	698519.1809	1044497.643	1200343.444	928836.3626	962818.8116	457848.0758	331376.7682	158891.4422	410263.3691	629646.9597	188853.4545	706036.3494	927951.9959	975297.7156	1103913.944	797559.3301	889566.2694
P62158	CALM	1057552.81	1205956.095	1594405.707	1013745.09	1832743.161	1522376.541	557736.2858	275777.0577	374420.4102	537604.2234	541348.1543	543796.8267	320168.3426	1188329.304	870393.8161	971780.4545	688458.4469	834759.265
Q9HB71	CYBP	332017.5318	254399.5943	301608.8885	279159.8823	235206.3165	326536.4268	59129.03503	163845.724	254133.414	317765.352	257417.4802	218352.6729	290358.8316	276983.9823	327611.9422	333192.1503	308695.7721	345754.8624
Q96C19	EFHD2	586172.9452	746779.4262	597196.4248	749736.6437	906818.0709	741551.97	145766.6205	397844.0658	65449.8249	113461.6711	194595.4263	67998.86313	334618.6298	513199.1682	308028.045	402056.333	385261.9732	371272.6883
P08174	DAF	233285.8276	295965.4846	210464.646	186051.6504	320223.8433	161986.4563	599700.7913	501829.1279	665232.7547	432073.486	531829.9891	454082.5476	428136.1219	436331.8602	289341.3525	331408.7228	398981.7981	310303.3609
Q9BPW8	NIPS1	40921.21413	52426.52793	77180.96043	45230.12686	25722.24987	63000.05741	41301.60774	111191.297	175739.4344	36929.9884	40754.02998	127316.9047	33064.92882	46599.79949	56016.62936	34833.05029	69786.98422	55711.79445
P31937	3HIDH	144392.5347	81121.71683	184857.9977	121953.6753	80508.12919	172674.3858	90227.62289	103057.8945	115861.9454	96580.81727	89931.74651	130912.6056	69284.03331	93787.49939	167424.1513	114858.3126	112710.041	147164.3371
P16152	CBR1	284097.4407	236607.7037	248354.236	258992.0577	173661.3763	248431.0287	51748.76872	86935.99466	61140.23357	60432.75668	97259.20572	49917.69638	237809.3479	191869.7618	292520.3851	226697.3045	273563.599	272828.6169
Q8TCS8	PNPT1	102097.0367	81465.23655	113579.9415	90030.15067	79462.5903	73457.50685	161081.4299	119302.4217	118417.9487	118776.4059	156206.1802	159812.5452	110651.1211	47602.26442	108824.1946	78680.26719	100862.4312	101125.1284
P00390	GSHR	256168.064	163434.9972	284045.3474	275420.4098	177159.7421	275038.0935	143554.2077	117157.7069	142266.0637	143745.3192	108290.131	105450.6195	288219.8076	210701.2361	329271.8374	308877.3247	274827.7421	299545.339
P16949	STMN1	253316.4464	481212.3892	241995.418	293162.8237	409698.9711	298480.6752	57256.27247	56227.52278	35786.10819	43793.02299	56640.10562	17487.13164	118274.1163	128927.7832	95245.71637	87833.53515	140049.6262	143547.4578
P60900	PSA6	543671.4666	480228.1916	455566.1129	520429.6663	462895.1894	502804.8969	235445.4995	203328.0174	126242.5248	192335.4928	266691.7308	167730.1873	655026.5144	368099.4107	505906.8645	494842.9576	580584.0141	449581.1898
Q99733	NP1L4	281771.4908	297715.1532	260941.3794	263239.6116	373939.3908	209566.3731	67809.20659	41554.90088	309186.4932	48997.83254	114003.5912	41149.90066	243499.4757	231140.7253	135101.6374	188934.7683	196776.7523	160704.2075
Q15907	RB11B	757821.3415	920845.0032	711131.0835	684285.666	913391.333	738357.2187	465601.1203	471654.646	382653.8751	155355.4102	488796.5346	358781.1835	727848.7756	634638.6418	554786.1991	678683.0777	681636.2022	565293.4336
P25398	RS12	738175.6101	787115.7125	664004.6626	589673.0108	798764.6231	689439.6626	289564.3231	279612.9934	88208.87936	288644.1855	385046.4653	159079.5192	443296.671	617869.8339	596588.8171	608264.9478	574323.6491	590714.9697
Q9BR76	COR1B	195468.0111	148137.6883	148770.4221	166843.0839	138324.292	147624.3442	39557.22705	57488.58409	201133.457	33436.52819	58246.06704	38603.78892	233100.274	133688.5159	140111.8492	151189.3417	206034.8619	125291.7171
Q9Y2B0	CNPY2	364969.5604	540160.3577	327482.2265	316665.3732	563891.8424	319844.4291	595310.9271	489310.9573	1081690.026	507895.2886	533196.4426	694458.2852	311466.4638	460214.3643	245987.1828	347864.9064	321056.2706	269166.8281
P35613	BASI	667110.5841	897165.2962	637921.9422	663312.607	1026722.228	543000.8491	1504906.792	1205761.855	2081034.394	1094154.74	1357815.455	1244016.381	816916.3939	772637.752	520431.0674	678339.1393	664552.5433	497733.9089
O60610	DIAP1	217997.1583	155241.2136	221768.0014	212414.5628	141875.3714	223542.9365	39245.8071	40737.10153	65315.95286	42900.81791	73300.75239	18718.09054	216684.3249	145289.2763	231295.7006	208350.331	236381.7834	206592.782
Q92945	FUBP2	247052.0751	276056.7681	252606.6106	173724.1793	257265.9264	193809.137	57403.94658	58855.53227	69788.71291	142802.3789	120849.5911	94873.89397	145421.5211	179375.4671	193742.4777	164149.7153	128656.8047	137050.5039
P27348	1433T	539124.9921	949530.9039	459403.0038	501561.3909	633819.676	801484.618	251503.5041	311960.9465	195259.2718	245961.4361	312636.982	63681.64877	607067.6275	875318.6915	435244.9824	467106.7069	827030.7418	424977.8929
P46977	STT3A	414188.7863	315938.171	397080.6146	420405.9428	381221.9928	402547.9686	1081507.942	711857.678	581072.9222	962667.1843	813757.5638	914795.4464	429973.4458	451892.0503	499375.6158	418476.2702	471473.375	540657.8574
Q00796	DHSO	435817.5966	350717.1178	409425.7153	452825.1761	347553.5667	402810.9002	145879.3523	165196.2498	66426.02319	129561.8551	182427.739	80865.20219	459038.4916	218803.3443	292284.0998	356478.214	383103.5213	338919.903
Q9NZM1	MYOF	71356.85427	55168.36818	68183.51934	79812.17009	51414.92527	87843.60846	114443.9791	103776.895	77757.53773	95878.14672	98576.51387	109250.5114	61619.85825	66491.89984	53115.66129	87444.08647	69359.6607	58012.46287
O95373	IPO7	275353.2097	169000.9673	272153.524	291581.5196	198507.7644	297798.5372	28016.08468	20610.28413	56574.74833	28339.8586	35255.9323	16381.99288	114274.2555	139152.3794	191502.6604	185075.5659	163180.8541	189144.2492
P01023	A2MG	343219.6339	336930.5986	531685.1398	539905.5755	329817.205	447411.8351	1676656.919	2484818.217	681316.4467	2555114.723	1873279.973	1653905.416	932396.3713	759582.9336	1166085.157	789054.3523	392859.6336	986571.3981
P35527	K1C9	47058.81223	119160.3838	130779.0264	84898.63987	148567.2097	104380.0542	205612.3025	2402138.222	334532.8718	156394.0685	247915.2175	323658.0156	179379.9646	310654.9274	214148.7381	77034.57112	132583.8492	334017.2777
Q08J23	NSUN2	130246.0239	118610.7748	135636.2456	119578.5912	106491.6381	167056.9875	81190.12632	70182.52224	47197.41813	29959.00307	69052.16734	35149.12193	94614.54144	55949.666	107273.8877	104219.7678	119000.5271	84492.68092
P62424	RL7A	486016.637	479020.738	460722.5749	583749.7435	475741.881	446296.8811	211854.2508	260989.5022	95169.48233	228139.8029	294908.7206	107945.8056	335240.0874	482883.441	397661.4251	435552.908	399483.45	356373.0797
Q7Z7H5	TMED4	59757.82264	42293.02761	54910.39045	56257.50032	63237.20109	40441.22465	172328.5956	110253.1121	189396.9256	111653.6599	152282.5727	153364.4996	85833.86303	61626.79098	64197.59509	75674.66698	63469.83586	57553.08241
O76003	GLRX3	360887.3395	488941.8797	388355.6919	513175.1606	353952.2337	436353.0586	184948.1977	338507.5649	726527.3701	708314.5257	65036.40341	105088.3234	196039.9114	369322.2529	324223.0092	320926.3125	301774.8533	334597.192
P32119	PRDX2	1383614.421	1237937.822	1206037.599	1357341.582	1245250.142	1206957.984	389047.9146	309760.0688	143405.1489	402205.0541	485730.8138	202621.2024	1020663.278	970203.5387	958218.7665	1100033.62	1120678.579	922243.7821
P12259	FA5	280388.4652	186709.0188	219053.0488	206076.9346	245584.3841	192443.8362	1922242.693	1512909.332	1614348.318	1436403.752	1609022.072	2275880.162	462223.3643	321557.209	468948.7554	420487.3507	505653.1715	449116.3271
O15460	P4HA2	151546.6842	136560.9889	136084.273	148492.6183	121958.7653	142277.9524	399926.3958	333850.7219	435084.6155	223503.3695	347161.2469	427172.2209	238702.9456	132703.4245	183725.4483	196956.9638	234058.4707	191367.237
P49755	TMEDA	528403.4682	530515.4543	478802.3575	516115.5281	473822.1161	494206.0642	1676713.104	1423830.249	2215272.854	1167013.14	1507081.405	1816945.313	778202.6305	494341.8399	594827.5676	588997.2738	733719.9188	560874.7854
P52907	CAZA1	226308.6998	235673.1839	223597.6196	203828.2026	209561.3841	212250.3934	53043.58835	98356.13035	88886.52024	106873.2871	83012.72526	86443.0834	130831.1141	163628.4521	205446.2745	192569.8685	219705.7924	204521.3222
Q14165	MLEC	244545.0338	169790.1473	212977.3661	210169.1057	352394.4918	209841.9233	718237.3084	574199.1557	723445.8989	840247.6634	666188.9156	731497.272	325497.5253	492837.4007	436525.5058	234733.5918	315253.1212	241922.9002
Q99714	HCD2	314382.2246	272973.8003	276373.4846	235146.188	210275.0208	287770.2829	295116.1565	300297.9319	208600.7744	228802.6223	348234.2398	334768.3127	221438.7394	203017.8859	339549.5306	314057.3672	360562.4281	315040.9408
P07741	APT	328881.0124	149866.6274	540525.5769	479186.7148	221252.2637	517483.6606	30583.06799	69425.48037	33745.4425	62834.52639	41252.41678	52628.04023	73336.75021	271616.364	304279.9528	354972.3766	137710.5023	391780.8236
Q13263	TIF1B	148609.602	123328.9089	120445.6129	106841.776	122260.4925	123087.6364	43434.6394	41493.99749	51082.40905	53480.71703	46005.34199	51834.90138	98637.83201	69316.73056	70599.04576	84544.71026	106624.3942	89359.59121
Q04760	LGUL	588708.9987	418540.9933	718132.8504	502628.6985	489021.1754	654706.5244	51517.30938	179655.7862	30747.80039	49000.22655	241084.7461	40489.88339	287040.9477	606068.9092	608822.5149	561876.7732	381219.6006	599349.2636
P21397	AOFA	116649.6091	101885.4926	141165.9554	88560.47231	94207.80983	111188.1791	286337.4367	302232.9879	367499.1108	270855.1915	302964.8683	307322.9542	125358.2322	92196.67761	115124.2809	111975.7875	134268.7335	99754.51848
P39023	RL3	369712.2936	187238.5927	265078.4034	381478.2764	267515.1113	262906.9543	225742.5561	208766.4461	52099.04996	213039.3401	293713.5053	116387.5202	365016.161	225499.1965	359603.6657	382120.1648	349610.0347	314639.4604
O75347	TBCA	369908.0607	718004.0319	441861.8039	67481.51562	604287.1109	546043.372	367034.3303	103865.9139	123195.5657	116144.7058	133856.6649	74367.72695	375707.5241	533266.7889	288013.8488	289707.4828	383792.4886	269147.6628
P12532	KCRU	112119.4315	117943.9934	91953.79223	91301.00934	88809.03299	80744.97203	199469.4627	247174.4071	259017.1508	173755.2609	186695.3814	276309.6215	103769.866	56398.09511	94493.11413	91342.05453	129024.0217	114896.5161
Q9P0L0	VAPA	306824.7631	368397.7005	298952.0223	294221.399	283339.9267	301849.0779	369761.8592	321049.5647	275241.5762	357513.5495	407551.6564	320120.8521	340619.2578	264849.8091	314861.8422	326722.2825	342588.0318	303103.6963
P55884	EIF3B	390495.4827	355256.9055	376953.9142	345513.5471	271633.4879	353262.0065	197135.4608	94846.37778	257758.9715	81653.24279	240979.7039	45685.34002	259487.9475	261165.4101	363847.0175	327508.3897	330341.9586	316751.4005
Q9NQR4	NIT2	119832.718	84657.6756	94501.17361	120336.1685	93701.02729	108870.49	87748.9059	65389.07419	85022.06371	66105.29979	96836.74934	82698.68242	115312.7654	88833.93226	116683.2563	112456.1451	118531.5278	95419.54408
P29373	RABP2	783783.8505	572213.3016	810928.7221	791782.6516	806592.4807	751131.8203	295077.3374	225758.2461	97664.22122	310452.2171	341096.4343	170178.7571	502831.6529	575848.8765	596775.2837	668539.7726	513636.6708	698794.574
P24539	AT5F1	129146.5612	121239.8224	187736.6872	52673.06048	148928.9348	183112.0431	216537.9666	100840.9657	82497.14918	183439.4883	181573.9976	219032.5069	84748.71805	145010.1711	126287.8335	153587.9354	109163.0606	157708.0183
Q9UJZ1	STML2	270883.4318	182112.3323	298176.7619	321056.0689	258660.775	239440.7087	345419.659	232779.3405	169531.7448	311051.0943	289200.6705	345570.6298	169029.8816	187518.8213	223408.2261	245271.9621	205069.4458	224702.5854
P20073	ANXA7	63359.83509	58077.78127	63560.94098	56113.55509	35405.65634	52021.1382	80973.95614	71899.95975	122711.1157	77330.47332	53238.91889	102139.4376	82676.30724	54520.38585	65811.36743	59772.25181	69824.26297	71616.17323
Q96SQ9	CP2S1	274229.5426	213571.5738	271760.7067	281441.6941	249321.6733	211426.7019	458347.8654	349278.6836	298580.5626	341388.81	441716.6401	412204.7888	243858.6664	207625.4429	253642.0712	261328.8859	258001.0044	210825.1952
Q96HC4	PDLI5	158487.0306	142581.9439	142670.9955	154584.4989	94822.72013	133266.6706	50596.0518	34572.81733	34837.42191	20736.53173	41197.04758	22488.39399	183917.6301	92125.96745	131664.7265	127801.2938	135059.4282	118622.6776
O60506	HNRPQ	67714.44314	53387.56442	69291.59385	44830.48679	42554.88444	53700.9746	30561.49523	27651.89879	46004.17442	33512.13255	47213.58498	12553.71793	33934.48045	42313.00935	56425.55671	52640.16907	47818.33773	53188.09234
Q96FW1	OTUB1	271947.7325	220033.1166	310199.4131	296739.8398	250301.4558	311018.0024	61280.94181	40451.26581	62095.78975	92894.61407	70066.34233	42832.51659	124005.535	214378.6049	186894.8312	222878.995	187975.4093	222611.5399
P52597	HNRPF	300141.5813	290641.6093	256266.8921	254051.2611	272580.9332	242222.849	82642.9445	70537.81161	24506.2693	43387.95682	72123.36836	43212.46015	251744.6024	178654.2203	198877.0717	205031.5919	232939.3189	182721.0987
P26599	PTBP1	101530.0991	86494.52262	90000.52933	84625.29321	66177.05776	112155.6591	126836.5973	206369.2604	40197.6983	111843.5271	151443.003	69016.9046	100691.8711	83192.02855	131079.8742	109160.5779	113018.7724	138124.7015
P19224	UD16	259585.3732	149895.5048	226092.7086	219372.0726	160852.4717	219253.4136	327702.7665	233794.5088	270040.7791	313902.8407	300837.7315	353660.2066	132477.6512	204691.1061	253808.5839	236969.8545	193159.803	255953.0181
P60660	MYL6	1491514.23	2156758.959	1436528.374	1171965.768	2042775.189	1383477.244	337072.0235	423443.1062	257132.704	361574.0424	473585.8897	209243.1037	1009762.131	1235793.14	919558.8857	1041391.618	1104330.542	958479.5714
P00492	HPRT	283347.4872	245169.8528	275581.744	275569.5608	254403.5771	272916.1007	62948.66439	37346.71001	61756.0553	29630.88693	90227.19491	28765.78412	190473.8921	189081.9122	221654.0004	213560.2816	242928.2461	185736.7477
P49915	GUAA	297700.8896	261650.396	276921.5942	301304.3409	209919.8816	287608.7556	47906.34154	287824.3659	32015.38007	65100.90843	67450.16049	32993.24854	216195.6377	160034.5981	197314.6719	198766.4785	208033.3116	200756.3665
Q9BSH5	HDHD3	170046.1658	138282.0235	169942.7215	181803.0763	119373.5563	164974.7309	295773.6901	293744.2511	425381.4832	301583.8904	266740.9006	380029.4036	123864.2601	163809.8443	174948.8563	171504.5126	171630.4552	181889.2056
P61106	RAB14	93573.17793	105172.6552	82644.19425	69342.36989	66431.77055	87935.64693	50512.34558	65078.88615	52396.6595	33308.58014	54488.27348	49401.75875	35939.57696	60466.30084	77102.61704	52181.26789	90615.13565	73210.50982
Q12907	LMAN2	160049.1363	131132.9186	143654.1592	192644.441	137582.5456	136713.9026	292009.5307	258654.5749	328073.904	279966.0256	287788.3862	288677.6526	219583.6536	151086.2642	137954.0731	175527.1888	149187.2658	146385.798
Q12797	ASPH	154004.723	131035.9409	179584.7913	165353.9451	156656.4826	85786.97417	310524.0736	208400.8798	160824.195	265074.3748	277165.6322	224207.2026	159666.5713	190629.6378	161912.5163	177852.4493	171431.7491	200654.7554
Q9Y2Z0	SGT1	203301.2625	150267.5064	186718.9463	216712.3528	201308.857	198185.2227	59219.67856	43064.14841	80258.05017	69884.42125	63778.80428	17715.92058	153932.4785	202485.5049	196435.4843	202540.1563	185138.6882	210844.6086
P09601	HMOX1	17695.06308	30952.74195	23704.31342	33934.71089	20928.60316	22307.65599	26319.43684	26210.71373	58346.644	34327.34558	31087.74646	22175.58473	228868.3967	543994.1996	446676.7248	483826.1968	470232.9708	558204.7607
Q56VL3	OCAD2	588360.5511	527676.8302	573321.7495	807790.9283	610232.5739	598334.6753	799779.4642	530948.182	588613.6057	742395.7094	678418.996	807523.4809	399538.1095	518335.4313	441484.4519	469345.3512	471460.4031	430532.3047
P22307	NLTP	463997.2136	448630.2839	471371.7505	472531.4998	544383.4069	454860.7496	340328.7861	342332.0719	167066.0649	293590.3184	372870.3565	341305.8894	332961.5826	555963.4331	407489.1699	450420.5327	401271.3527	429757.4382
P56537	IF6	577491.0539	556647.5274	519325.3721	504636.8903	463994.1795	541626.8425	68376.07933	172284.5515	82999.48964	107206.4261	228359.8866	73782.56151	690156.7062	333838.9665	522993.0888	532954.4966	659179.0862	513140.2353
O95336	6PGL	177057.8983	241434.4431	178523.8473	161926.7693	148840.4008	199634.467	42421.90884	75798.3151	38598.29925	54532.12086	64051.48223	57492.06716	115323.9868	118529.7507	145678.618	113232.8752	175684.2665	137025.6676
P84077	ARF1	182305.9989	75538.97389	208204.0695	167731.3036	137465.8603	207822.8695	31029.84367	5889.886503	26241.07079	58995.75823	42837.16783	27339.26685	41243.82005	169626.3506	209514.7673	195345.9213	104985.077	195584.1284
Q16851	UGPA	244725.1646	193288.7105	267238.8101	263959.6399	200576.9656	267340.6104	96685.42995	111722.3396	47594.30259	117196.2658	104064.6488	67726.59146	222468.8914	170291.1284	239985.7608	211757.8991	239495.0186	240732.3167
Q9UBT2	SAE2	252483.0858	255997.306	241350.9886	231864.5527	196483.5917	244722.9602	67541.95073	103723.2731	188836.5423	62788.42331	110504.2713	45424.3306	253957.2893	139214.884	206964.7506	186840.9303	222014.7222	187339.9364
Q92597	NDRG1	367026.7784	433356.9122	467666.6044	411164.1196	362143.2579	442706.2037	404842.4901	792633.765	1056373.354	872528.3189	458982.3565	699004.5914	507130.6336	615947.2831	587286.6913	569341.6326	536917.8244	599546.0305
Q9H4G0	E41L1	293816.126	233136.9731	307852.3864	318486.3898	215867.0582	252264.4875	64180.99309	81890.40644	137508.3848	86128.05511	48747.71738	61430.508	232577.6635	208658.9803	188749.9742	144765.4888	192711.6509	175135.7501
P13798	ACPH	342160.9731	230967.0393	316056.6101	309450.0228	219494.1637	292905.2103	122155.0201	99865.97873	269051.4861	138582.3669	106972.6864	92197.31325	257573.2404	118291.5409	242354.5302	238288.1598	258747.0336	215712.522
P31689	DNJA1	189167.9075	214969.7579	196915.9845	115591.8599	108047.2365	125993.312	51828.02805	48036.06611	284747.238	128976.4221	87846.62004	73269.68432	235098.2587	120390.7526	246044.2848	212453.0849	262688.2658	235408.0537
Q9NUJ1	ABHDA	254225.0465	281745.4898	293525.9524	261125.5118	252907.3951	283440.3447	320493.7043	346095.5025	439921.2416	266506.4439	272161.1036	382716.8889	108148.0845	116081.4694	109862.3167	136642.485	177763.9646	125630.7163
P52292	IMA1	333861.5318	211322.3995	285641.1313	267482.5827	207272.9411	322449.4896	54299.54316	47389.66092	76207.9586	58640.45541	22182.83075	25106.58933	125437.8513	113067.334	228522.428	218436.3383	206260.5202	221784.5969
P47756	CAPZB	545873.4416	408559.7048	474028.2502	556151.7938	492286.6212	479983.9645	137905.1067	92697.23573	46978.91284	127689.5693	120038.3903	101715.6478	416114.3028	421248.1592	457073.8948	524012.4828	500425.5184	448006.0478
P02774	VTDB	247833.8412	605125.4632	401383.4902	216596.7528	370064.3457	375378.8399	457087.292	1146774.275	1055499.433	846144.8594	563456.0002	702623.4358	268499.308	640721.5763	408493.1617	323599.9931	180540.4245	371068.1333
P62136	PP1A	84986.10839	66287.48226	86130.35839	100788.8423	76149.60594	47689.28284	31757.5585	27625.63925	6268.088382	15643.69152	26247.60824	10601.68638	60462.56098	57728.05256	72797.10935	69432.05209	67655.23256	57415.00416
P08708	RS17	224129.5463	253320.8437	236512.7146	230708.2842	285898.7674	233235.1932	70382.68706	64665.64729	42534.94275	67140.3756	92567.20002	45372.56847	99655.53937	180982.9891	153889.0017	176243.4416	167405.3115	162764.9693
P09972	ALDOC	249516.4223	259157.0201	208679.0162	214297.4854	144005.3153	208945.9489	115807.0991	104714.5624	98934.36594	105311.0611	167279.8762	85693.05816	384911.5497	258007.8014	222047.4863	175036.254	373421.9437	257562.7601
Q13126	MTAP	210252.7021	179070.4818	189291.5373	205083.7224	183955.5826	197412.9278	78715.72639	78471.66882	41459.42138	64983.63542	97904.27082	36829.10167	228208.576	113848.4667	156197.186	163713.6492	201722.236	165646.2709
Q16795	NDUA9	162802.7584	153112.937	149072.2515	147476.1338	106435.329	155847.7149	225694.107	226412.3584	178363.3363	194406.9976	188339.1016	305769.7913	96046.8178	112828.1305	168307.6313	132061.0586	203323.4775	164257.254
P53992	SC24C	70156.06042	66663.48564	63429.65334	93693.39418	66474.37421	48221.58196	58138.67977	43095.16669	34427.787	52227.36439	63768.34669	32135.8342	90592.70561	36822.48612	62153.20899	85980.42552	83133.56292	76441.57373
Q9Y6C9	MTCH2	238433.0012	222382.9511	201778.5707	258303.1321	180478.9442	231248.7123	312626.9137	234663.574	197930.7295	261210.3404	266272.1496	301545.6476	206732.2157	126713.7803	175157.0565	173208.7906	214592.6024	158891.2223
Q9Y3F4	STRAP	185314.358	160368.5556	186440.5424	215060.7297	232198.2926	182234.1612	97784.13463	86847.7517	57369.30116	31485.12277	56774.71216	52411.03988	174473.3693	167256.5665	201574.5244	242593.6042	243611.6948	214884.5309
P25789	PSA4	299262.8883	201045.6878	341928.1516	392871.7772	280184.3065	337095.6431	95238.67143	54455.04991	34656.57396	100092.802	89041.07781	67280.38948	151695.999	279962.071	290706.0156	316294.4283	232181.5599	290822.2394
P62805	H4	429832.8653	346030.2406	584268.0692	463952.9421	423014.5641	589329.472	405521.3135	499940.8107	111668.583	568557.4515	396560.3534	432461.6814	348067.4014	1116669.933	792378.2469	792213.4312	546986.9726	953900.7587
P30043	BLVRB	247251.5648	237851.8614	247806.1957	233498.5742	148990.1455	220630.8357	61808.84234	158681.4598	65364.98098	94454.69569	126502.2995	93424.20744	358086.8065	219690.5324	324329.1752	385998.9293	368715.8914	377703.6757
P35998	PRS7	265281.7188	154126.6145	226249.3601	319160.7953	194508.5376	338095.9879	29925.1481	75502.59636	53848.25403	56724.6033	52362.19261	33656.83734	117468.4665	265497.765	339800.4739	340177.8173	224102.2753	339536.8006
Q13423	NNTM	129614.7636	113820.6124	139132.904	147534.6389	109377.7549	150859.8459	256275.0666	279414.2145	264819.3122	207549.9681	254894.1473	239398.3321	161220.2298	122300.5656	164592.811	95201.91254	150505.7173	150726.2832
P61019	RAB2A	267452.0287	221482.8767	258762.1654	224660.8575	173518.9392	251670.6566	155846.1292	154790.2268	41935.03889	125222.8445	174788.0055	140930.8854	186639.9799	210539.7507	279781.75	236453.7291	249979.809	276938.3036
P30086	PEBP1	1245180.166	1157555.7	1118903.498	1315093.069	1164102.966	1127899.861	459023.2138	460940.2456	704202.8432	486464.5929	590912.3472	260501.2394	1353516.253	990003.6102	1033826.047	1100971.221	1164755.861	1054034.974
P23588	IF4B	242581.1739	317034.2819	274220.7435	226576.3933	387769.8631	208559.1368	73904.10479	367088.3326	161527.9476	137089.3667	117939.0263	139775.4279	229694.4714	299668.5695	168339.541	246141.6218	163603.1938	176627.5367
P16422	EPCAM	333182.4399	385416.5007	278608.6541	327075.9101	378311.0664	295373.4412	698363.3927	558821.5264	806497.0142	527068.5957	605189.7188	676949.1277	490520.0405	399713.9343	268622.8327	388232.6159	404156.6933	316554.9341
P62195	PRS8	86587.79825	128983.301	109168.6103	88491.81782	81688.51715	111932.9353	78825.0412	53932.78551	46753.77256	38277.66235	40505.76157	43073.60654	87886.26677	113963.6961	96296.48394	74835.41718	140885.7389	99599.36806
P55209	NP1L1	339469.2669	411176.2616	289500.4893	219944.5614	310078.7526	276028.045	37678.93503	44088.96492	32860.52099	49017.04041	58539.94123	15299.34966	124171.2756	147148.5189	154371.7741	154697.3572	184721.3177	155074.1651
P61586	RHOA	58204.70245	64594.82149	51861.58988	49077.65946	58284.13818	63892.37551	25407.19338	26059.37595	23079.30465	20058.85296	28988.53447	18918.99658	63191.30791	30533.50078	50989.33265	43375.73168	70581.5815	50367.47005
P02771	FETA	258491.1768	230279.2009	461019.4423	378777.0336	415409.7591	364853.1513	592725.5066	695030.9146	304657.1918	1340058.827	550954.0858	643360.5746	181885.355	1008895.668	601279.5638	497037.8195	135881.3001	631239.191
P62249	RS16	521700.9055	567267.8302	430231.7488	572354.5873	567151.2509	467596.209	293081.4698	327929.7291	117121.1793	266649.5079	476828.1	145951.2018	518946.3793	432419.3101	418240.2016	478579.9923	471032.6333	398154.1704
Q9Y3B3	TMED7	568915.521	541954.2799	527694.4126	493121.2698	502965.552	439056.8845	1442583.335	1158769.882	1300070.739	1146651.378	1344169.878	1460302.008	766212.0632	525837.8265	587917.7652	607177.1678	751914.502	628421.9652
O60547	GMDS	175172.8685	199187.8758	160396.3523	157632.3903	146014.1917	190918.4018	50982.99937	72745.97114	76455.78548	60604.65832	89103.39149	35231.93184	174943.5369	115494.2716	159650.0494	151833.0399	176771.0645	147899.4579
P12830	CADH1	87719.44309	136889.6117	110981.4435	79331.72538	119299.1865	89017.53058	96266.39165	146254.4782	218884.4258	92923.89308	99757.43669	146356.9484	128381.6415	112775.3508	86918.33866	86734.50794	124926.8211	103491.613
Q6XQN6	PNCB	343096.2897	303929.208	325643.9375	345719.8316	251781.6105	332472.7641	150893.5738	153391.3497	114838.4562	174747.7083	124464.5824	87086.05896	377982.6904	254407.4764	287673.1527	269677.9273	329331.687	300433.6534
Q9NX63	MIC19	232066.4568	248332.7677	183734.4938	247883.3635	256643.4887	185649.2462	284535.8879	635489.2496	161041.8717	239260.3602	228978.9251	276214.6937	302208.1651	157998.2233	107826.2595	156903.3558	237477.4761	125492.1131
Q9Y5K6	CD2AP	128398.2883	163056.5572	312153.4831	247146.1124	215350.7534	175450.8162	89503.21311	89055.30217	79890.4555	124522.8948	77929.45293	64409.03827	152111.4146	154382.3885	225854.29	175066.0851	139401.4695	253024.9683
P10606	COX5B	717607.3301	905609.8861	725373.1247	743221.7312	945823.8119	676031.9789	1677785.539	1370865.992	2709203.143	1192241.73	1485356.383	1604011.362	643425.477	573555.4648	512426.6867	533188.477	591374.9965	489413.801
P49591	SYSC	336013.9525	282571.7383	337274.9951	263339.4448	217844.6571	348007.1758	81300.13046	123910.6418	90742.22896	119107.7507	146340.3545	72386.30527	257321.0007	269044.5525	394919.5735	254114.4412	356635.0052	397194.837
P55145	MANF	235704.6336	348799.5249	271842.4687	253560.0079	309648.4191	300011.5357	318004.128	307134.1519	435779.5794	320130.0683	293087.8869	431668.1317	169549.227	295137.4417	221093.6057	202005.6707	239571.3659	223376.7276
Q9H910	HN1L	406858.342	765574.3181	433246.0052	473493.8536	529229.1529	450562.767	71697.47982	104955.3195	43559.97736	61038.36344	76069.83874	60797.16664	238776.3082	347797.7655	266059.123	261927.7923	249101.7895	212765.4655
Q969X5	ERGI1	131386.292	115635.2104	124715.8807	104048.2076	145948.6731	120836.92	258421.1985	229185.6706	164702.2579	215647.5428	245802.7544	238376.5661	115340.2712	112915.8394	127167.5659	95854.92107	152460.7769	101939.3743
P17066	HSP76	35332.70016	51859.18183	30105.92457	32851.86853	35546.00337	29120.03357	52413.29904	84781.58068	65056.46737	127396.1902	75708.84212	24019.54693	180910.9685	198661.942	245053.8259	273734.8465	180266.7843	255027.2099
P43487	RANG	1091567.492	1782385.8	1100521.148	1090346.452	1526193.159	1115708.317	115200.2504	169607.6979	168505.5271	134172.4606	176205.585	71021.45654	555446.8382	650901.7952	462262.3949	485673.0885	632465.2277	482598.4806
Q13442	HAP28	415414.5224	693752.1253	383224.4998	374667.6677	722700.811	383327.8241	138467.5468	172235.6757	115107.1213	196602.177	152494.6625	124077.1179	284453.4552	381999.0924	233262.5542	326485.3578	303318.1433	251049.0724
P50213	IDH3A	376591.2048	238805.621	323653.2482	347715.8727	245523.1729	322767.5705	138149.0168	123041.454	75190.23114	191474.0767	154625.547	117826.2625	251338.1169	252903.2148	296355.2876	307867.5755	298747.6847	314953.3609
P36542	ATPG	12109.53313	36916.95138	48432.59153	22236.50433	38065.32144	42930.80102	30543.68635	73095.97889	12149.50501	22145.85663	41145.15356	32997.57557	88046.47258	59575.49584	8902.026338	60869.82823	78912.84779	31954.87679
P54886	P5CS	192428.1604	109939.6715	170587.0863	172408.74	118737.5424	160064.9941	63789.25163	86675.57064	396653.3836	152013.0069	87795.49866	73508.32265	118198.2549	88252.40814	153954.2014	135960.9237	143933.8739	128464.3166
P26373	RL13	382320.8025	426284.11	322608.1595	409163.6804	424162.6634	304533.1877	236178.5026	283029.6262	132420.4324	244483.0161	320765.4674	92886.72191	359213.9769	304398.8213	316948.0704	349234.9278	384927.8293	275835.3043
P08574	CY1	492888.4517	361530.8204	504444.9201	643513.257	434128.9647	529424.1577	1018065.115	783466.9366	1097318.239	850422.3753	897335.4171	1149290.47	388148.3744	545347.5784	649164.081	541245.2182	476069.8225	646693.6395
Q16836	HCDH	348972.8492	260154.9064	306894.1447	307508.7602	263523.6675	328976.7019	504180.6482	290453.6354	295349.8626	402307.2772	376919.9041	517443.5562	171299.678	207967.8849	256187.1303	265699.4601	239837.1097	273566.2594
Q00839	HNRPU	51706.60818	50306.93194	49166.79381	29528.5642	15495.94605	43285.55195	9627.268347	42146.19811	24292.25358	10473.02254	20649.38667	12009.69702	43572.25039	13452.55449	51555.18351	21190.54405	61094.32668	39674.78726
Q15738	NSDHL	242365.0673	182146.2247	179812.672	179338.6511	207060.3417	269255.8255	316187.9501	232819.0416	165462.6724	248351.3737	289603.803	357312.9104	152567.6396	190240.2221	166301.3005	187699.1184	187473.7872	192991.2202
P61254	RL26	524523.2347	554566.9819	562914.7021	746144.3197	592250.3481	552484.7363	187255.1634	190277.798	42685.20205	227671.328	260250.6883	94135.60995	306180.1587	428246.6621	451543.8439	514739.5287	427681.8322	513705.9438
P10515	ODP2	276934.5139	188217.9662	250598.6547	316878.9221	224048.4009	232225.9356	122529.7415	137786.9214	145421.0829	292544.4548	173187.0819	89080.61244	323035.1586	224969.1492	261444.1163	233185.1531	265071.0198	234967.5989
P61026	RAB10	427340.1032	358177.3758	386633.7273	450433.5545	365791.0471	431209.892	270361.9433	157307.0813	146242.5889	223055.0022	253346.6354	223497.3146	459183.1525	479038.6836	533918.094	581350.9877	533634.2671	519723.4832
O75947	ATP5H	214572.3641	269545.3831	234643.0872	99424.36723	262570.0552	259540.6305	303551.9897	347289.4278	378271.5379	288327.0362	294841.5217	336858.4911	107790.4773	267245.9867	214469.4157	197058.9237	196393.0678	223944.8694
P49321	NASP	269076.8304	396129.7458	262007.7515	218171.3093	394696.7185	249003.2311	46599.87685	65319.74771	63824.82751	65737.19627	46990.50264	48013.28868	241017.6187	156424.1487	109117.816	141856.7705	152710.581	116292.8175
Q9H444	CHM4B	254273.9253	468243.4939	263464.0151	352857.3673	463331.7391	322354.2198	103437.7979	123964.7535	75757.44848	74869.47946	98765.1869	60973.55691	255311.1777	280232.5274	168003.7593	203339.3052	249188.4804	170537.5601
Q02218	ODO1	81637.1319	51533.43554	90247.34346	76193.07431	50551.73922	87621.72715	37764.897	43559.62479	41649.89665	42978.47821	56458.54327	51130.25743	66025.38458	17406.22108	81147.99566	83945.26891	78920.90751	79293.68305
Q92499	DDX1	158840.0474	88169.85977	114512.6495	94731.52555	73157.92677	94048.32679	71646.53389	108979.8921	92622.94575	99645.34986	35887.60306	48534.69376	105510.5963	67336.94167	144627.6182	115329.196	164685.6794	118418.0187
P05388	RLA0	235346.8691	135233.6577	249395.2069	244628.3729	152682.497	214700.4207	58606.61244	174638.5052	126753.4486	50333.3935	92720.26349	59818.27133	52775.78977	114630.6961	231852.5956	238369.2464	138972.2055	224365.7239
P00403	COX2	1253968.354	980742.8993	1081967.167	1107685.313	823682.2916	987686.3618	3757574.303	3103359.484	2944075.891	2786506.806	3461545.349	4073202.722	1540561.046	837503.1819	1387988.267	1219417.374	1629774.671	1271378.837
P29966	MARCS	172524.5379	183447.6445	192923.703	199959.5132	276243.4206	182262.3198	138709.3972	28552.08583	97152.62837	76263.79278	78130.35343	104816.137	98718.12111	235597.212	113741.3694	147601.8882	126301.4791	122964.8392
P51970	NDUA8	240625.9924	343168.6122	238063.5136	272037.9778	386609.0037	228651.0236	567305.2286	446528.0448	584625.1856	439713.8189	495681.8945	594560.8225	225072.9675	269199.209	198432.3117	223194.4359	259280.2242	205415.35
Q9Y624	JAM1	355522.3752	424011.5061	324473.4957	274386.5651	371920.7	281698.0995	537421.907	385234.2184	581418.8788	344448.6565	451864.2587	560601.3144	386587.4996	347902.2251	301181.4372	316648.0772	394622.7022	304645.2365
Q01469	FABP5	331351.0495	269389.9875	394488.7956	370891.1016	331835.4626	393855.8017	70187.21032	110881.4002	34075.19855	65280.92853	73899.88568	44586.41637	150453.84	256401.6261	226643.9929	256259.5696	185416.1672	236397.269
Q15149	PLEC	24946.08371	20774.3096	27211.94332	15779.84878	24259.14377	22216.83055	28099.26174	32413.25738	28697.03474	35619.22731	36013.42036	33974.66875	31337.04109	25104.36308	28411.98011	29032.56331	20663.10958	23203.58932
P19105	ML12A	677810.4541	821783.3061	735078.4151	665783.1451	902025.3022	745882.7592	127113.6107	120620.8703	88340.11958	154883.2376	154228.7017	78212.33658	256798.9194	605482.6423	419467.2324	489158.0292	430387.61	446623.5495
P05534	1A24	99928.64235	80916.70616	71215.36371	106015.1274	101458.153	79290.05029	178977.7514	129200.2073	79225.66904	143382.7329	168369.292	153588.3323	141978.0249	89519.7345	95009.13556	82442.32166	110404.1374	91884.62147
P06493	CDK1	279773.7282	254004.4	251335.7815	295168.8907	263236.4588	297530.0106	40757.7118	28113.36241	93132.89016	42309.64238	37844.5931	29291.70985	114636.9211	115545.9881	138692.0336	119136.447	109874.8192	108285.9392
P83731	RL24	246350.0036	212406.8041	205153.8741	196785.7833	167727.1448	191988.5059	170136.0509	274424.5312	170797.2917	132191.8299	176016.9293	81963.6114	192571.7112	173244.8382	241659.273	231021.8597	240118.4865	181247.9413
P04080	CYTB	969987.6909	1709800.163	1017766.578	877661.1899	1528239.329	1032871.722	300676.9766	320788.6974	135680.0098	278535.5786	391203.2404	174419.6876	774837.8739	972259.9049	668030.9766	799625.2892	969535.3506	707483.6289
P40925	MDHC	516993.371	367623.8128	430200.7787	602791.6566	459290.2795	450958.5632	141049.0638	920137.059	1224912.725	486555.3274	448283.6708	220113.1738	461873.4811	554581.7787	442263.2038	474093.9594	430496.235	518073.3727
P27708	PYR1	215977.5021	151480.2604	183732.455	219408.5464	194485.9244	186162.7892	96452.69201	443331.8721	112216.3209	400776.3962	145613.9477	14348.60634	180310.7938	108284.3524	183899.2416	130632.45	159745.4722	112174.1357
Q15942	ZYX	338879.1903	370778.2566	338204.9238	349613.3734	341341.1333	296036.0858	118604.5567	128339.8284	85654.38154	65596.14575	124870.6709	79024.47465	385114.0901	317242.0713	253504.9967	342131.532	322910.6861	269594.9961
O75489	NDUS3	285313.0595	254361.1167	259596.9959	260849.5151	245871.6688	288106.6565	383835.4165	371571.8109	590854.811	350033.4205	360867.0227	521413.7848	139229.4558	222504.088	243042.0965	207474.483	232792.0664	229892.3686
P17980	PRS6A	221336.224	203379.8182	182976.016	169460.7093	199207.5719	173485.8316	45909.31173	47493.42286	30823.46659	53340.34187	56488.03718	43646.41524	167258.7309	173322.2932	186182.7453	184912.6624	243240.7828	203378.8539
P05166	PCCB	97991.29013	52991.55773	93120.02717	110863.1225	30394.33469	32268.28855	149698.1534	133708.2639	95058.74802	114417.9603	169395.2571	116946.0084	36159.97269	24200.49605	169308.3631	16649.84479	31625.09096	20361.56275
P36776	LONM	86985.58035	63809.51434	85964.87485	91378.6452	54658.74844	94610.26319	48396.24421	22795.88602	28392.37624	28525.42185	59520.0104	35101.46599	60787.21734	49271.90671	93505.47426	84981.75791	79163.41034	93833.7126
Q04917	1433F	166852.6017	142071.4611	206679.5698	138472.319	192902.3727	227468.8033	46051.78781	45996.31572	54343.26716	74908.27859	46613.03196	31910.20932	68624.90131	128187.5056	119223.0221	117684.3564	96010.18173	116328.3397
Q99536	VAT1	191710.1525	259004.924	186558.1323	173501.4485	168343.6006	167938.1049	147142.9586	211983.0883	244044.3323	113324.3955	178176.839	151316.8436	294254.8185	127316.1883	172279.5996	176729.5793	270238.7035	172348.5086
P42167	LAP2B	177896.7468	203657.6546	138119.3723	118117.6143	177112.1828	80414.5963	222501.3786	217750.5931	76302.20078	183230.2163	220204.0756	214749.9617	166996.7577	134954.1593	138671.9445	124732.9471	56131.74776	133729.938
Q02878	RL6	116422.2544	115995.4385	106937.4076	125221.5945	130943.6273	78409.98171	76763.64434	70929.46975	38946.62802	19629.47606	108532.5813	26969.33674	118122.1614	124612.3267	91448.14124	148450.4849	109505.0143	95627.37412
Q9NR28	DBLOH	61720.10895	98616.87634	62067.52519	35715.58579	97277.76198	92184.34231	168792.2681	206116.6998	592149.9543	136926.5171	141527.3039	161341.2379	105145.2809	128583.2476	78405.62134	109192.4704	83021.21739	92083.08893
P19404	NDUV2	270806.3694	303831.6941	268094.3871	225329.5554	269858.8447	232864.3012	374525.732	296583.5604	319337.8038	314717.4202	356476.834	503719.8946	147101.0032	191836.5031	208058.9703	210598.1563	225508.4994	194924.7199
P02788	TRFL	870729.2067	1465737.366	1518836.159	963788.2384	968482.0442	1342319.244	3645311.466	7358310.295	6949733.093	5501744.654	3879837.457	5229679.328	1541143.178	1750660.98	2143127.492	1446885.879	786491.5031	1902025.579
P30085	KCY	282693.0775	239819.5178	268370.8622	332047.4648	276495.2857	302823.6422	29376.20226	22413.60473	26890.85933	51187.32276	90955.42108	43818.36979	182507.9253	214040.5299	211833.4252	272452.2195	230063.5813	247289.2396
O43242	PSMD3	31645.22767	33824.43511	34838.90441	26523.21015	22667.92039	29097.8538	4838.624138	9526.62057	4358.404256	9561.935753	6993.244689	4626.487353	36954.88467	19521.98175	32220.49326	25542.09498	40305.75733	21250.04819
Q9UBS4	DJB11	258940.7521	181188.3298	136356.0683	127889.4376	138247.8396	149987.1942	254008.9857	212015.0263	271192.4641	226102.5096	263768.0555	689590.419	197761.0947	122891.3465	161141.6243	269999.0505	269737.3268	151272.707
P99999	CYC	734352.5384	830012.1984	771895.0796	788799.6248	746226.3089	845066.5911	1324471.891	1213433.701	1807873.601	1308130.159	1151976.98	1924145.59	595312.9446	948043.5104	789551.6664	671697.7663	842122.3762	807373.5044
Q9H4M9	EHD1	102595.0816	82944.16043	99063.78773	95340.04637	68509.52736	82550.91538	34966.36679	34526.27425	66036.15569	27153.78181	23938.89185	34934.52654	41987.77236	71873.16443	74714.45655	49211.58296	44922.0258	73864.69559
P62879	GBB2	210098.9444	153557.8068	201465.7532	229711.229	187068.2093	204772.2217	218350.0684	194735.4366	171692.5687	232629.9203	228738.5746	171856.7479	258638.8286	228234.0883	244438.9491	236244.3001	222616.671	207628.2917
O43776	SYNC	103829.7648	71158.69564	86925.17054	100321.2506	94991.69801	130495.7746	21271.06222	41432.06792	36901.30728	39837.2783	25197.07822	61649.42799	59854.92584	97094.31309	132487.4328	125196.4169	100428.2963	129068.8862
Q9UMX0	UBQL1	51141.72114	46032.13634	73747.07121	28733.32426	44321.0761	48926.7708	14845.73148	3800.510645	126026.2767	39786.1039	6209.485234	26071.38937	7086.414111	61744.52809	43349.73845	53652.22767	28321.74938	42872.28594
P11717	MPRI	64544.91483	73959.35546	66925.67054	53834.14124	67420.85148	66336.91555	149310.21	154400.7836	259937.3153	105847.8609	132976.4467	175272.9743	80424.17156	86568.04937	88195.49448	70792.35523	83251.12267	91211.87066
P21964	COMT	225632.5737	262533.7334	210539.0753	160987.874	123074.3528	282523.5237	35866.83771	62440.04805	114408.4347	43310.47199	59845.27313	75058.97963	47875.62996	59585.78381	135072.0961	82925.69046	142500.9562	127642.2886
P21912	SDHB	419663.6176	445004.61	384221.8766	381520.355	380917.2495	342444.196	504331.4742	533710.4997	521356.911	513008.8998	500909.1734	503865.4133	298797.194	284821.2865	287448.3391	274565.3236	294414.764	278373.5018
P14927	QCR7	319386.6461	495127.6388	336075.3026	126855.2381	565609.9835	418078.2764	957243.723	739034.3661	1638534.993	696165.9942	747911.1986	775851.108	414928.6876	437171.8205	318734.9168	401819.9074	424844.0418	350662.6977
P51148	RAB5C	247800.5915	214959.4407	203154.8581	262884.5139	235336.2907	232423.5513	211548.1264	67598.0979	200536.9111	183450.4292	221552.4326	204923.9066	169717.3299	157958.0967	191467.6371	201403.5217	202974.5337	179147.8772
O75436	VP26A	159784.1196	161092.1305	131980.458	112168.6429	97421.39291	134110.3724	50217.14586	309452.5143	39771.9473	56550.41206	72622.62264	210168.7708	156692.9416	102182.1244	138842.4361	120638.3704	177501.007	129586.4475
P23193	TCEA1	342346.8215	258829.3615	323291.8507	297106.7216	314334.5587	320831.9021	39750.38924	68591.50698	112837.8021	71396.35525	65542.58272	56024.40042	258703.4946	166609.4602	124982.5168	168028.5534	163238.9894	167522.1615
P16070	CD44	287562.505	393408.4502	282707.6983	221918.1791	315115.1515	242333.2228	229489.8761	184063.9692	404347.6577	160175.0974	225977.5065	247589.4908	210518.009	194267.9778	157811.4321	186289.1918	227120.7713	187165.7649
Q9H3R2	MUC13	181379.8434	219460.3555	150319.2148	96884.15629	158055.704	142389.7853	473082.8978	490034.0927	1027191.697	319755.5295	446143.822	614827.5543	183491.3025	162436.4018	174115.6468	167209.1606	220189.4752	153481.4119
P06454	PTMA	1141918.152	1679153.09	890063.1702	1103125.101	1929430.39	1285431.555	107158.7379	32445.8603	21140.69177	80853.83814	97814.14143	40174.17477	446523.5419	802871.4788	320588.9774	600367.1691	493421.302	337373.9882
Q9BSJ8	ESYT1	204347.2881	140647.1003	161435.6964	152383.5677	130999.584	167375.2316	94370.41662	79313.19253	167038.8737	74354.22519	105605.132	81396.92369	158532.1286	72078.4859	161587.9553	139840.9738	179449.3708	143442.2453
P32322	P5CR1	127870.7867	121968.9562	98621.69199	126182.4478	144289.4835	107198.3719	68756.61981	109113.6418	116977.2561	43557.14801	88479.91291	38759.6746	100267.163	89356.8702	85595.81598	78286.8022	85988.78147	76115.96505
P43686	PRS6B	169955.95	155605.2057	133404.2366	128654.2384	166842.1376	144030.6292	41379.741	39723.02321	50608.58452	45642.44259	41336.21021	20401.68699	171677.2608	156684.6551	157650.8536	155783.6018	207697.4272	159606.1907
P40429	RL13A	395634.7644	383046.7851	396079.838	501226.4848	479904.1578	419984.9963	127039.671	142711.866	60096.69294	161703.7654	242054.3323	98887.22202	201788.4682	391548.302	342773.3075	393527.6682	337893.0676	345651.1146
Q9UII2	ATIF1	214430.019	439047.5058	183423.515	208495.9196	294232.8334	177667.3947	386835.132	503633.882	429769.7292	349941.18	349859.972	218558.4	292468.901	159080.9572	135468.5885	140150.7427	250531.0642	85981.88327
P04183	KITH	111780.8044	119300.7982	106989.2522	94051.89536	100473.7306	103014.6496	15042.50364	46578.99985	39405.93243	13348.79962	33871.95573	45004.56314	60385.96557	46828.50183	63347.02701	41078.31777	70832.85123	71178.09727
Q8NFV4	ABHDB	177925.8159	201588.0181	200779.2893	165352.1117	141616.7765	196660.9927	149564.183	112628.2653	290624.595	110572.4756	158846.5724	194074.8623	103435.1302	92540.59141	136300.547	135642.848	141828.2277	135908.2336
P62081	RS7	374102.2083	328094.9549	285125.23	349630.3754	236798.7725	330354.3576	91741.87512	110213.9741	52945.56203	126275.6136	140324.9035	88075.15682	147624.2908	228151.8637	259196.2733	266821.3293	294795.9924	261100.5256
O94919	ENDD1	177610.3634	194622.1935	157392.8649	168321.0569	169620.5462	151806.4635	431522.2647	376065.716	543477.3065	333109.8848	415235.236	455899.6395	255924.4481	132656.6272	171528.5844	158645.2223	218480.1018	166495.5495
P48637	GSHB	252695.0885	251400.8396	226601.659	281368.5389	232644.5682	254982.095	87202.28174	96483.86296	80783.67534	89032.8738	102499.7076	67425.07041	213280.9929	203172.2798	189191.0091	232835.5118	239290.8346	230229.6089
Q13177	PAK2	97589.48497	126810.1407	113267.4008	100560.1325	70447.40382	97743.21738	14196.03031	25682.14182	19698.56312	38703.76375	11853.99362	8284.830158	111502.4861	67674.47304	89473.00206	76925.34585	101641.7353	102899.1698
P18124	RL7	418993.265	450149.7026	335780.8678	484691.1284	454693.4047	341897.6533	298472.9599	246255.9733	98765.69114	388847.7936	301546.9855	96569.51314	321433.256	705283.7742	301619.2626	249135.8649	365242.3529	286688.6914
P31350	RIR2	166270.4553	152053.089	151933.9862	183630.1567	153371.6295	188074.8922	18466.30936	26982.34829	50793.68823	137672.4332	40488.08593	18531.75677	28695.10498	40231.1139	38465.5698	43679.1839	41566.76399	32606.54721
P36871	PGM1	156073.5904	145023.0174	168002.3271	137884.4052	111639.3887	128071.1641	43607.3084	34796.13117	38033.68047	31966.20892	68328.10032	25590.31359	127934.7615	109152.2053	143290.3231	124557.6534	162596.7996	147767.2567
Q02978	M2OM	129723.006	87858.79905	243001.3416	197906.1107	112378.5576	214177.9024	204704.9343	162130.9564	208188.2286	297111.196	195706.3711	285075.421	141414.9666	156039.4603	280162.5033	216828.648	146431.6614	253026.1746
P62263	RS14	432258.5299	397830.2335	393567.2039	403767.6864	366856.0726	368273.7593	177159.1886	144881.441	82813.35205	168532.1862	264559.9121	120854.0482	397919.8429	292791.4702	398038.6725	386500.9616	440068.966	345830.5473
O95433	AHSA1	222053.7428	164954.6478	235340.1016	234349.8963	164390.5897	249920.3544	57032.01571	16795.88762	22805.60003	40423.82767	48597.38633	26716.68866	226968.2568	214668.2734	269868.8122	279853.0717	267412.4312	279835.5335
O75396	SC22B	218268.6933	331337.4523	226559.8516	107752.5861	242026.1789	245890.1787	159092.1904	105093.195	89799.55396	105370.9554	179908.4673	129769.5323	255187.7969	251866.7682	223600.3026	180062.3567	290146.9333	253636.5135
P62280	RS11	406356.2515	309994.6338	285607.5642	307404.0214	314050.6052	301853.9158	185512.1843	167930.2486	117354.4231	192298.5415	227257.3631	62268.00333	423148.1959	243328.3179	309423.8849	287349.6787	419519.6647	280338.2405
P09104	ENOG	104255.0974	99103.68959	106183.2444	121169.0142	103976.7728	104521.7234	38786.64747	55415.99758	26015.74253	13290.78812	54499.43189	21173.27012	103170.547	111376.3174	118120.1557	114415.1064	116580.8164	110190.6235
Q04837	SSBP	969422.3647	941084.9028	849967.2316	960783.2605	998815.9414	830381.3026	1356286.294	1293078.863	1409016.944	1588375.824	1100868.88	1549218.379	1085105.032	782026.1014	866078.0466	993968.325	975531.6051	982639.8512
P39019	RS19	679136.0966	589327.4089	513563.3396	714970.9052	807450.4747	584331.5348	236119.274	225907.2019	33304.11736	275507.2967	305432.57	60560.19377	403504.7425	701515.4008	492896.0803	590167.0344	435364.7574	515038.5901
Q16762	THTR	340213.4509	299909.9745	269454.7058	225959.1334	226281.2481	243714.9918	112668.7539	105422.6535	150971.4252	87695.48953	126658.4687	103818.6269	325492.0692	189014.6895	220813.1048	207626.5757	310304.6448	207217.2411
O00469	PLOD2	60220.90312	126540.3375	124696.3204	108320.1534	132642.7327	57308.23189	178957.6071	300977.4285	190198.1026	123459.8409	167037.8623	191020.3361	100167.3904	172645.0044	82706.09013	82357.05442	86381.92676	98340.18219
P04179	SODM	177726.2845	177165.3971	166845.2134	140932.7154	131535.0846	135842.0825	361997.0165	324276.1427	438149.9701	388158.2802	334261.9017	533722.0957	174121.0895	192728.1198	198401.5309	176198.7382	215055.4502	209365.0056
P36952	SPB5	181722.7157	161200.5302	194973.4616	194120.009	168918.1876	211458.4187	40487.14193	61230.22857	64570.76057	63437.42786	57100.85236	45868.37679	201193.9322	184825.2124	232458.9749	233242.6501	236627.6998	227142.0235
P63000	RAC1	646112.5708	443806.979	625894.4472	696019.8203	544639.4861	604711.6928	311481.2568	262932.7701	105115.1853	297087.8214	387800.5828	235054.6153	628272.4141	573452.5377	625197.6114	710820.8306	650830.9581	610060.9902
O14561	ACPM	375311.7822	424505.203	478287.1675	177304.9863	521692.5133	493510.5007	324125.9494	289176.3519	300365.7912	427145.9651	334304.1128	490405.3592	114491.4884	397132.6546	294388.2458	305505.6177	236474.2143	310561.7591
P42126	ECI1	579570.137	542712.4089	524145.7096	543646.8527	467328.3826	480648.4286	1472070.549	1260909.791	1570130.498	1024428.384	1320889.995	1548541.901	678640.8871	375930.0778	457896.3889	426782.1977	639223.2191	440100.348
P53999	TCP4	985690.8652	1183554.577	943962.6582	941869.3641	1228193.168	988002.4907	133690.832	325235.7221	414217.2291	260140.3486	182296.4066	44549.43736	667875.7784	842231.5682	644602.937	1040745.492	727832.1515	670192.3327
P62906	RL10A	336521.1923	356059.0792	292464.2442	369071.9094	383568.6427	301300.8857	140078.9464	103765.2903	28725.72268	167774.8882	183678.1951	63933.85743	254806.241	315368.227	261210.0321	282099.7409	231166.3456	257172.7151
P06756	ITAV	54746.07603	60766.84521	59290.83638	55979.74046	57427.11087	52460.30927	98051.66356	75764.03626	104752.2535	83259.15438	73269.75714	130515.8861	60001.75201	52915.63951	70843.99542	70665.11429	54579.5232	60512.83069
P48163	MAOX	24528.21489	10838.15712	27022.78816	30341.09614	22769.20195	22999.92837	1763.926802	5324.161206	24504.69621	14681.32379	9918.980846	7369.354098	14452.14845	15977.60367	36793.50414	37919.97299	25805.18254	36531.51306
P55327	TPD52	111639.9526	116639.8596	101025.1022	80855.01393	101755.4237	84141.94927	56762.05481	57249.67652	33627.13594	39834.71578	27210.79578	32834.65954	38876.10319	85385.22386	81013.31114	66919.86113	54130.38142	45192.11553
Q96QK1	VPS35	152440.5536	97718.67738	177690.2494	209115.8651	160820.1386	208465.6219	40221.77879	40966.56966	164739.5647	40167.77845	48135.07527	45975.87324	64009.89175	147984.7239	140383.0619	149766.0668	96104.80826	136221.4965
Q9BW04	SARG	130076.3788	185221.8855	149558.3749	104802.582	169768.896	127672.4297	59422.34538	35448.71676	36948.32527	90066.84383	55479.38614	35701.06006	213842.6145	187367.4552	137171.4859	153234.831	165878.6411	136169.7336
P50552	VASP	184182.2613	195040.1873	158196.0615	209629.9456	195862.4979	176501.4657	38475.8726	78240.80629	38866.11212	82603.98651	71145.99506	28368.95818	299133.3706	178264.8001	164536.4903	184207.7315	213330.7832	170066.8304
P04899	GNAI2	57204.44762	53040.40514	59079.09145	59997.7436	55301.83408	63806.20742	83723.18668	82400.49172	86612.97215	51757.30225	78500.97809	70815.94021	79456.138	52204.29498	67115.88516	51429.03021	83843.26101	58836.41154
Q4VC31	CCD58	298028.1525	539741.51	285533.3307	224558.9426	486159.5867	395913.782	563777.9728	540518.3556	568155.7914	464746.5826	460164.9486	571965.1316	287687.3974	390161.8787	259236.2264	273398.3827	383395.8551	265744.1797
P26885	FKBP2	229399.7552	362139.566	224108.2948	211707.9744	281895.3445	212414.2033	451454.8742	448537.698	924169.5606	382643.8829	438617.9805	601628.1222	230831.748	254494.914	222902.061	222930.4873	284940.9407	221909.8001
P43490	NAMPT	186338.3058	184764.9133	272575.709	156999.8481	118005.8883	182675.823	51055.81209	70078.65792	242884.7631	92113.84494	79450.37589	29335.04998	247955.2219	170533.7554	338604.1796	337619.9064	275337.5129	324264.51
Q8WW12	PCNP	264989.7203	432585.0666	257173.9752	294797.2842	454945.1657	294370.1767	49724.40638	71386.78851	43154.02246	62994.59464	79893.66685	52784.3893	192456.4724	192554.2142	157610.6909	197476.768	173538.1929	158355.5375
Q99880	H2B1L	14329.06436	11234.36466	14994.86765	18944.46869	19285.24229	13710.07231	18958.59049	23086.59696	17296.02911	9569.325855	25289.21852	5936.826308	28112.5004	37184.58018	24820.59833	27489.30039	24328.74653	24490.85192
Q9UDY2	ZO2	160348.4262	165375.0414	188011.4231	121360.6097	151567.4011	143655.9468	40733.38349	73888.7086	56113.35215	93914.14202	72695.95226	52711.81468	170444.6518	114534.8518	143852.4391	123856.4704	132387.9855	150448.0516
O15438	MRP3	138419.7817	113523.2451	101558.3602	78559.35837	80029.66307	106176.5164	109876.0645	113392.7936	89427.86895	69346.18923	126819.4734	113200.642	64761.82249	32718.22977	78573.11522	133938.1066	67546.44356	92667.31671
O14980	XPO1	113250.9077	99119.3361	158753.2519	144261.5276	78302.82134	151639.2252	38792.31543	25159.14383	92775.65429	62025.96346	28939.76144	24520.76457	68707.65933	76189.03493	109880.1649	87125.75768	106399.4717	118493.4502
Q9BVK6	TMED9	148213.105	93171.58319	88336.3791	377837.2516	83060.28454	80189.99612	476475.3006	149194.8461	107598.9012	401996.2375	133098.234	223196.8597	61763.7445	109482.0683	83812.80106	93864.25889	92860.68239	385605.9078
P20340	RAB6A	291769.5861	462335.5964	324332.8107	277661.7195	353146.0202	327170.0645	204274.017	146834.3619	65039.69671	188387.5468	231422.269	91315.10755	428988.8422	349173.4672	226281.1068	347318.7078	409346.1643	378570.3393
P48506	GSH1	90617.23266	142260.5542	89557.30972	58935.67946	101336.3993	90528.12348	119962.4952	257132.04	481412.3162	274148.6793	124935.226	24695.34379	84763.88279	188547.6573	124166.6184	153074.3736	123745.8978	133127.6478
Q9UHX1	PUF60	143567.3966	153248.8925	108630.9532	116060.273	111678.6197	124815.3978	56872.37292	49136.56726	82330.94904	47523.15347	67149.71377	16088.06316	97358.06525	76227.97293	105839.3955	86336.37797	109442.498	90009.75297
Q07020	RL18	388343.372	406089.1828	367136.998	442262.8376	390752.5161	333108.4665	223635.8665	303917.1017	450382.9857	224475.6871	315082.9868	119992.7724	357872.1948	365267.4181	384717.1955	395947.1483	367763.2889	328062.0055
P15559	NQO1	840370.7693	751992.5187	789790.458	899478.7702	634028.1436	770594.1741	232829.7515	230770.6803	73407.95264	241511.354	303757.623	106452.518	891476.7372	682442.7508	819536.2735	854014.3582	838798.5034	827723.0083
P19823	ITIH2	430199.0944	520605.8	601231.1391	576199.7236	379117.5779	535388.8932	1675697.064	3595331.75	1636151.986	2657058.115	1771666.593	2008256.458	1122243.89	885536.14	1187766.151	728472.6771	474613.9927	1094541.806
P61088	UBE2N	717925.1823	685782.1981	687231.9997	662950.3222	716126.18	595374.1036	176603.8522	137470.1533	62784.80795	185081.8637	231995.6062	136709.0321	365273.8072	513404.694	478607.944	509754.0861	541102.9084	540408.5883
P36957	ODO2	493784.1988	420687.5771	422085.2031	417418.0293	365028.9992	426419.8877	419766.4001	378436.5138	302505.5753	377462.4059	432122.5994	377685.0191	444013.9664	303827.9926	370325.0487	378215.8218	444225.7599	337884.7589
P04632	CPNS1	363718.2478	342991.0862	374430.8925	403698.9147	401081.9141	374381.6131	103149.5774	83842.0738	33254.90816	80101.12284	91786.4711	60263.55855	303590.2961	281020.0156	261977.2794	307244.853	297335.9724	272700.659
Q96C01	F136A	110428.2597	160858.5344	109668.687	118775.4451	128198.4	121815.6774	150139.1302	130736.4469	194733.2485	120456.6584	120545.9619	169686.1926	85341.73945	92577.99375	51531.26191	71619.48069	109177.2907	53789.41165
P31946	1433B	1340119.872	1528669.3	1527762.721	1566073.983	1618680.462	1686956.425	358874.0366	379173.7076	212027.6788	372002.0068	435472.9582	200825.4178	968046.6591	1357886.993	1051892.271	1183307.561	1198360.998	1128893.145
P20290	BTF3	189225.2099	179975.3815	240588.5225	179125.2587	197520.2449	194187.5857	42782.34899	13924.82626	59331.7201	44318.80794	58440.66413	22520.52401	91540.49489	169998.9612	127030.2281	169617.0468	102960.3667	133013.1413
Q92734	TFG	140321.8688	112156.2479	192272.339	72959.69752	147095.2827	111566.993	35489.45291	19243.25104	21060.54678	70012.46681	46080.20395	27247.74153	109537.0568	165849.5734	156981.1547	174745.2867	142052.1114	164517.0661
O15382	BCAT2	84579.26866	53750.37486	80206.87608	71895.40046	60054.73162	73451.14547	146225.6773	107751.9968	91334.00276	100883.7426	137940.2651	214262.1404	61627.12986	65354.95281	75081.47226	80971.43737	97143.1904	74095.67918
Q15435	PP1R7	149578.6268	133761.8591	151323.878	103352.5678	103366.4221	135789.2541	48864.57743	100756.9849	71880.44647	94472.27513	178206.4387	75240.27808	80299.8172	113294.108	126050.5954	79198.21585	134678.1528	129191.792
Q7L1Q6	BZW1	260275.1894	180416.3676	337789.9654	305980.6089	275265.7679	388262.4681	30296.66776	158660.7354	16697.55491	80151.8992	53820.25383	20378.43358	105697.6529	354991.3465	257013.7502	280441.0404	107874.3595	289840.3068
P62277	RS13	206642.6755	120167.8984	226289.9238	222207.5542	206064.6449	212952.0525	37461.8633	30976.50062	10019.98295	28399.9157	103995.5984	83083.37538	93191.6612	194071.0593	179461.4315	169569.4491	111374.8745	185363.9327
Q8NBJ7	SUMF2	97526.93084	94312.81981	83488.47233	113166.9156	123276.9576	83290.03715	299946.7728	196900.6101	193049.1528	206621.5653	264289.8871	223303.8904	176407.7305	154303.2004	107052.5519	118111.5682	113432.5779	108532.4188
P05165	PCCA	109963.548	92922.64465	101853.5258	82005.54933	55798.94979	77552.45724	215250.9086	200839.5383	294998.1335	177938.3876	209933.5902	250126.6579	93739.77638	28456.83853	61574.44194	68586.07328	89154.23207	94215.12291
Q11201	SIA4A	229608.6767	213007.7981	166980.2187	188972.1475	224874.2164	190121.1115	474700.8752	455011.7265	724340.0324	414629.8451	461937.1281	491343.5396	261261.6663	175721.4709	183191.6246	198712.6688	209842.2824	188343.621
P33176	KINH	102921.1435	99574.94998	111386.269	139461.8893	146177.1419	96750.09383	122852.3675	40015.05767	411232.7108	56565.94185	22947.01798	23582.21938	163968.5003	52571.18618	131077.0824	149820.1725	97403.3701	111172.4988
P17174	AATC	80574.25917	90292.6158	75222.50744	65195.18669	55169.82181	77569.80798	27814.38458	49305.99352	12187.14627	9457.953912	41668.9702	38462.82476	53724.79883	40260.41524	81543.94326	69563.17913	78952.60339	84947.15675
O15144	ARPC2	284279.0524	243658.053	261771.0215	202973.2321	178735.2686	279813.1159	321529.7674	115891.1883	523230.3243	467274.0434	372935.7251	94605.29409	268720.0152	231272.9128	290508.8688	262669.4057	267662.3065	271633.7594
P0C0L5	CO4B	120348.4329	94220.87753	131097.3474	141268.2345	79756.12334	117944.2228	534714.0429	685790.4694	404538.1756	595588.7633	548231.3932	545125.3646	270898.6323	185274.933	245000.0036	174579.7348	153600.064	221817.9133
P09651	ROA1	168839.7686	138948.0753	84437.07132	119257.0551	149842.5489	89530.27844	142860.6249	149429.8495	54312.05509	152773.2021	216453.066	67911.94366	138307.819	140839.0383	147210.2461	189322.727	144451.2784	146576.8692
Q9UBE0	SAE1	157087.9411	139130.0196	152624.9052	107828.2641	122854.8195	152494.6487	37133.89868	25710.67822	33090.67709	27590.56359	38583.18259	25641.73399	100878.3069	101579.4029	92574.8206	118269.0011	139696.7849	119175.4256
Q5JTV8	TOIP1	106666.1855	133404.7398	87729.1014	80931.02281	96854.50532	82306.81904	159892.2486	156539.2145	115541.338	154337.3729	138003.5168	194325.7105	96089.32999	118652.7088	80662.2827	104189.1796	104686.0098	76561.07046
P14854	CX6B1	143849.8992	198867.155	144667.8275	124680.3869	142244.2626	136966.4781	171856.9225	311866.9844	551431.4581	193241.6008	180256.9616	213513.3893	93672.24226	167002.182	146248.8807	124216.1785	136360.0565	131310.833
P07919	QCR6	336446.4155	664419.8432	349896.0754	105805.1894	466754.0796	403656.6041	665941.4109	779122.3502	1753664.85	550185.98	602838.5232	814717.9665	342289.06	421163.2345	287461.5813	289281.9789	368447.5961	275651.4966
P39748	FEN1	132493.5474	133465.8706	122869.5272	168733.3574	122935.5838	137888.4522	66162.16826	176578.9161	289349.2959	133753.4013	54938.8232	53077.32784	104589.8199	96727.36758	112868.2071	106286.0035	60804.96643	72862.52469
Q14376	GALE	138287.9528	77099.71646	149884.4938	163409.8141	103121.1933	162283.3853	31450.4915	18997.24816	51075.61142	48356.87589	36864.42085	30326.05478	39002.3435	108340.511	140421.7012	141281.7156	82023.02326	146477.5457
P18859	ATP5J	269269.0061	483883.3834	307702.1523	268095.4297	445991.6637	332975.381	454368.1014	381080.2251	472854.2435	386056.4527	386064.6098	506661.886	195745.0311	315942.5573	204634.1042	251420.1094	275739.5782	191696.6347
P47813	IF1AX	102173.3153	208001.9612	80444.27728	91226.50863	233881.6013	69615.7986	32242.88709	30141.8334	30854.40556	35997.54455	50295.41019	14822.42441	121944.5856	76241.69486	58670.49419	75382.5326	105619.6601	52550.54772
Q9UKK9	NUDT5	94619.21296	99149.83709	130586.1911	118008.4239	90360.90928	119775.7162	26845.3677	124944.6735	39647.29585	83557.63029	84827.24435	50601.52758	67626.82712	124276.0761	116355.1469	109247.6611	124225.7142	112318.8442
P02787	TRFE	119654.9886	211673.6067	179166.3705	216908.2616	124165.1112	126934.2994	686423.6863	1066390.272	725987.178	1067897.561	704394.7796	705982.9872	607884.1413	306027.5541	325223.8712	253925.0128	198120.8979	283211.1327
P62633	CNBP	171246.2632	218787.6085	64570.89472	161584.8883	192349.0828	122566.3396	50005.22459	37388.30483	20057.35398	63434.33623	59810.58543	26115.13812	252685.4109	204011.4488	139019.7253	178914.1291	182176.8343	134820.4077
Q9UK76	HN1	469398.9813	975418.1174	487620.2359	374228.4376	761119.8675	530382.5609	167064.8882	140154.4659	147037.594	147049.5253	166498.5854	23658.46856	227112.9521	270938.944	177165.2474	206394.3611	227304.0662	175981.3605
P09669	COX6C	359303.4382	553920.8186	402642.8664	57339.53678	578994.8196	380332.1575	1119773.046	1005623.07	1662158.244	900298.24	954884.9564	1121322.239	443049.3864	465341.6752	354724.8786	412851.1509	472206.2617	351615.0291
Q15185	TEBP	1049746.663	1186851.78	918475.2526	871904.6653	999645.8628	878279.8474	183543.0652	153900.4647	74527.11839	131808.1511	223472.3175	71983.93013	1175236.169	885477.692	892875.7707	844596.3561	1054425.242	882560.7772
P31949	S10AB	3312702.305	2715083.1	4519923.942	1764168.411	4618332.179	5476241.728	734516.906	404332.2638	142659.9663	964288.1308	689871.9462	420122.7261	1207464.527	4323355.055	2754337.368	3073495.697	2082738.949	3073593.621
P61289	PSME3	280131.155	351346.6702	281936.9137	252576.3828	333761.553	318459.8631	33299.02099	45137.06575	53137.76586	37234.96163	50215.66372	21528.25457	108297.3796	164454.7966	138277.6433	148519.3145	148858.4693	138538.3491
P61086	UBE2K	268979.8782	266339.3697	232709.7848	261704.5275	237907.7745	261566.194	69444.47733	34927.50008	38564.77196	71258.59797	88472.43517	73539.47549	238312.6659	233708.1246	270191.9948	289225.0986	202072.5082	288533.9886
Q96RP9	EFGM	121300.4966	103021.9742	111551.3008	154421.6861	112459.8555	149982.5588	22546.48521	29497.01835	27556.80904	25967.0473	44436.22926	55292.39776	90320.50419	89750.23143	130273.2692	112903.3177	112929.584	123925.7716
P18077	RL35A	439346.9793	142927.797	391892.4635	532538.4619	449869.8536	426300.8042	266194.6357	181370.0726	81375.7913	281142.3331	285307.9428	65619.48536	274158.3119	450193.3649	412149.937	393540.3283	320258.1906	372156.0711
P31153	METK2	328770.0511	275292.9558	316869.2507	291223.0777	240331.6395	307129.858	69374.57164	86297.5778	130971.3883	76565.23199	89277.42881	67751.52657	267109.7397	156345.3255	197555.4796	202727.9051	281606.9497	201903.8182
P23142	FBLN1	91290.94448	47797.62076	143328.7579	89443.00804	57996.35939	170984.1469	212268.6245	415620.0875	373469.5309	277700.9366	256740.8223	266053.0508	168799.8415	165227.0699	185265.2873	129233.5486	144281.543	153995.0938
O15355	PPM1G	131887.8865	125188.2652	116429.8069	130249.7598	141755.9807	108991.0113	14734.26372	17004.08534	12988.71849	28877.35387	36561.35776	8255.431895	107078.6378	82458.78776	79355.39287	85283.70503	90542.45671	64616.28042
P17812	PYRG1	229893.5825	212435.667	217046.512	225886.0772	177508.8895	226515.867	43479.95701	56779.60387	49304.72731	66864.71488	295712.8354	26210.78538	190066.2836	137725.6996	192770.8136	168726.1365	189152.8262	171920.4168
P61224	RAP1B	73919.0615	36648.09702	69160.97299	67537.08011	37432.85702	80557.40124	24543.65221	10392.26245	8598.576762	39583.99215	18259.4711	26867.91077	34813.30752	59450.49829	95263.34508	72699.05201	63561.52084	93709.47336
P35914	HMGCL	209883.754	145853.5814	185956.8012	235554.8482	231730.1004	227001.5168	349746.3813	141357.9779	100777.0429	261422.082	321231.8	305473.9072	214899.9515	220834.9488	231682.565	234771.489	212220.7113	235354.0793
Q15637	SF01	82718.05936	92599.63788	59886.09692	69910.84027	107995.1428	77286.99894	51958.92188	21330.5532	33205.20535	15022.71974	48610.65282	39997.24022	85263.01067	95878.18371	78890.83016	73780.10495	45987.86485	65998.77681
Q9UNM6	PSD13	234740.6586	264527.7829	257437.6706	262004.0757	237534.6151	288647.2696	57127.60944	73652.21521	40570.89667	72877.88357	52538.66603	31533.49981	226938.5206	252982.4728	271556.5774	248642.339	274761.9527	196437.5887
P27635	RL10	132815.726	97884.2228	86896.92151	123132.7189	108874.6986	111159.0659	56998.67431	44592.08497	22837.77352	48236.46244	40026.7768	14625.33525	125342.4798	104254.1291	111781.457	105634.5294	131200.7933	97053.36586
P46109	CRKL	124331.8442	159168.9859	121202.7591	52816.9902	123637.426	120713.835	17093.36835	26815.74113	27818.38261	24690.80884	43775.27862	10027.33701	78523.71944	73377.12535	75975.03827	65036.12344	100592.142	76634.10523
P30533	AMRP	190796.9887	254951.4878	175952.2407	211811.9384	248595.433	177878.9035	266293.6331	241865.6638	209982.0632	224643.5549	223597.7781	258261.3702	197084.0893	221186.5176	213654.6984	399171.6423	181095.9748	137826.8198
Q92520	FAM3C	253597.083	245660.365	200059.3234	242275.3063	232744.6002	209132.5003	661340.3449	519867.6649	464313.2232	539204.4172	439126.0274	522707.2189	251669.7068	229314.442	232294.7439	239629.2729	269237.7859	206414.9441
P33316	DUT	206648.0361	231882.311	184717.0416	200485.3281	251510.5609	176928.6029	145533.7286	132699.1273	108053.5197	120574.5351	150183.9443	125447.1214	192130.0476	143489.2365	128688.3768	140641.6798	151440.3374	133916.0459
P46777	RL5	121896.7405	64885.74588	110496.1644	148020.4172	111892.7864	96644.10841	54035.14869	46020.27547	22750.50928	71326.41338	82399.52389	19269.4064	81218.84934	133813.9026	118735.9815	150505.8186	82381.14249	108395.21
P62917	RL8	464598.5285	359553.0651	390283.1806	500364.9222	379539.8678	347204.6834	214733.7431	199334.4204	46123.84568	254803.2576	316823.5109	78424.06539	461173.7984	434810.3975	444541.9368	483928.1837	438201.1299	394980.2513
P11177	ODPB	102338.9071	96388.14325	94367.20555	69080.85793	68241.22386	100898.5882	46218.54325	41913.66658	54770.84551	51676.8166	54357.94807	41233.1328	78224.65913	53965.01009	72371.44046	71415.95189	98306.08307	78488.04744
P28070	PSB4	136052.2712	164404.4344	115653.805	134383.7713	118944.9875	116956.2259	63293.16029	37757.2454	19501.77016	60006.82459	71705.53769	42710.17869	140862.4093	90649.44501	113810.2937	115739.7802	146124.7401	105550.4741
P49773	HINT1	564497.6776	514890.8047	517481.3917	560668.2695	706595.0641	405563.7168	149572.0133	146949.6854	70476.59188	128991.7256	184013.2512	40330.96268	522342.7005	536174.6125	336148.6639	513169.095	487845.5509	385528.5679
O96000	NDUBA	198534.3382	202453.8327	203225.7216	283770.6888	240830.2701	212118.0144	422655.0785	310616.8217	610247.5882	365717.8708	350360.9642	427806.5042	160616.5464	233634.6876	165304.9368	256123.4313	185032.2715	173570.2215
P13797	PLST	43390.79512	68926.59958	54137.36277	51622.15967	52463.47381	50571.36783	10875.09671	15397.43958	33394.70558	15193.80786	20483.8353	15835.26311	45201.98844	44649.87549	49438.05245	48321.80571	60788.97003	42861.54645
P12931	SRC	294456.865	240639.6192	273767.765	335227.145	262446.3551	257812.1505	279183.5821	284570.3615	326179.7551	250064.669	279797.4062	205352.1696	455058.9139	237142.812	310189.0386	345141.0615	369135.3413	312661.5917
Q9Y365	PCTL	258239.3285	235012.336	239366.9948	286761.8293	222675.6185	244382.7348	102531.844	94248.25334	72340.8823	118316.1373	100755.7304	65349.60225	260257.9174	189044.3224	189731.8264	238972.9928	216402.0384	225621.5578
Q92544	TM9S4	221390.5512	211667.3187	189196.418	202828.5898	159604.514	172439.9551	426602.7615	421929.8193	368337.5411	311623.2848	396442.3589	428298.363	167781.9602	81657.51656	143839.3849	163788.9361	182205.0771	167485.2276
O15305	PMM2	143999.533	120693.3906	125114.2278	145400.4612	142844.7421	135325.8784	60978.93861	67991.38675	33972.75196	63508.10548	68751.35714	28831.62846	108242.1253	85379.03966	121241.9477	128824.289	113982.5693	115672.1088
P49736	MCM2	201779.9337	130556.5987	164007.8644	179071.645	135913.3516	150628.0102	33209.98403	27408.89791	38531.59163	64323.4777	62636.97857	48748.18196	76880.43576	43506.42101	84218.57803	75586.27101	83252.19435	82359.60388
P14550	AK1A1	90654.91472	98777.2495	109104.9476	97890.19327	89377.51025	93555.76016	16490.64019	31822.71194	46979.08949	38430.72736	33746.62073	35393.02379	55203.03278	68076.93791	90001.32649	68211.2231	105430.7207	99594.21043
Q9UHB9	SRP68	105763.5932	110970.8176	114802.4261	114379.8869	85857.80386	71239.75669	43434.75568	53583.88622	27851.6706	37249.44683	37978.81644	27258.4128	63220.4489	99596.28701	106076.5477	107743.5852	103231.1076	116738.5505
P23921	RIR1	96298.82984	61794.81737	94103.54939	90970.01761	43828.40707	113417.8612	49192.16436	15246.91244	23784.01358	44357.9913	9972.963375	41724.96432	37384.04136	36484.28436	70733.52274	79800.49695	51375.16222	68688.78759
Q15005	SPCS2	73589.22809	69025.45593	97571.4934	90463.6679	77776.11369	119999.1747	82068.66407	117151.1623	152338.6536	112942.0088	117807.837	156490.2631	79882.2226	92343.36513	106192.8765	110113.4969	45700.27324	103712.5399
P49006	MRP	339201.9714	419390.4641	458736.1975	424130.7838	562895.1482	365164.3805	201406.5169	134136.0331	129586.786	206996.3036	152259.983	173939.8635	201279.4212	392596.8801	191292.2726	304697.0848	189493.6216	237456.0802
P15374	UCHL3	220772.6905	236602.4647	224533.553	192268.502	226775.8955	209105.0189	39194.6396	53105.99562	31926.14193	28629.85555	63138.5409	43476.05242	177641.7477	163355.363	145390.378	158299.2262	207149.354	143170.6836
Q12904	AIMP1	129517.9072	146519.7736	148712.2795	105540.3466	74393.7022	140685.2583	31753.87823	25341.07795	33608.49993	20097.92509	46044.84912	36193.47711	89460.8421	73673.72717	128297.4424	107346.4941	164691.6815	103205.8893
Q9BQE3	TBA1C	2272728.412	1970211.87	1958072.997	2007003.625	1637620.845	2088914.376	334133.6292	373710.1364	228695.7194	320534.5902	454858.8374	227421.6822	1565825.199	1062865.2	1436844.407	1321747.545	1568335.946	1425148.014
P18283	GPX2	144242.1823	131704.7545	168045.2164	141200.4118	119353.1007	149872.6302	62885.71052	1120062.784	73400.459	20080.99417	34526.84277	659920.651	69878.37138	42954.03721	94077.42673	98356.94262	104492.9895	117228.6516
P21291	CSRP1	151708.9029	127920.0963	83039.91369	99064.33406	96534.84567	102477.9867	30448.54809	264468.2811	228941.5642	129597.2975	99911.74942	100632.0956	94720.44795	95828.6476	71843.85904	71788.27071	127429.2687	130055.6862
P55036	PSMD4	139695.48	161932.3139	125381.4454	92406.48014	159965.6395	100778.6429	30083.21001	77570.13881	144507.1543	62773.52377	62053.96053	51354.14924	151759.0849	111599.2872	78966.36646	93047.7637	129718.2484	86911.565
O75964	ATP5L	426122.4432	165764.0895	516835.6599	195920.6184	368142.9022	493458.2075	462075.9253	172321.0029	41961.78363	599181.6102	319422.779	537503.3403	65924.36126	404174.5905	441262.4529	394472.8328	201901.1216	432771.4257
O60220	TIM8A	175360.5586	322359.2069	188550.6163	170514.9317	303410.8605	185081.2617	339305.2813	332640.8146	591655.3193	274792.5529	289640.5635	353697.6241	180733.1753	194925.2943	141864.5474	168045.6382	187139.7038	127339.1447
O43175	SERA	194788.6627	191897.1136	185112.6932	179372.0663	155938.2385	185141.399	61101.70772	55159.28364	65420.12456	56403.17742	78389.75918	29402.39529	187257.1009	131809.4801	171181.6626	183983.7716	199391.2037	173215.7057
P30626	SORCN	254461.3521	226537.5467	227532.7104	246396.2081	287035.3578	233729.405	97238.27999	49342.80834	46867.16205	90450.59889	102546.5564	91038.05363	144567.9976	186603.0981	155834.6725	161242.7723	201172.2762	174770.7997
Q9BTV4	TMM43	48684.65791	74435.45407	56938.89351	80861.06192	73417.80785	55761.46087	224730.612	157140.8372	269163.283	146362.2724	200296.9327	165280.4952	119944.9642	12628.65443	64614.72041	65603.00619	99369.30656	61705.18977
O00429	DNM1L	103183.4001	105007.4599	98651.83616	93306.75944	82803.2707	112008.2156	18893.05869	16200.72649	35504.69407	24706.19037	18379.21682	14287.28699	62354.22215	71742.32597	79745.81389	71448.88533	88472.51483	83836.82156
P30519	HMOX2	83151.59777	56039.70431	97181.27743	75428.02562	37452.89417	61191.4635	36320.19704	71151.04312	26303.49896	65521.6249	57876.3373	100849.6619	26551.27649	46854.20718	37239.0576	31644.1671	44211.49018	59146.21913
Q6PIU2	NCEH1	169553.6966	149739.3869	152495.0035	128657.1688	117862.5295	140819.0913	308158.3479	272590.7612	425141.9677	266559.0554	310314.6468	365342.0165	182609.0064	98924.15972	172356.6577	139671.7264	201907.9142	143380.8513
P08910	ABHD2	64024.49542	20129.30641	20533.85935	53159.09216	32366.74528	48516.20822	33765.72037	142744.7127	33033.10559	39689.46334	31649.38126	41516.9192	255138.9251	241401.4335	223750.9195	250626.7103	273179.4924	222853.7749
Q96AB3	ISOC2	182053.634	185674.8325	231207.7352	113119.1043	138035.1253	229080.1953	192625.0637	196553.4175	294956.2035	180982.5918	190244.5444	320193.9305	41133.79222	78471.86585	119586.4867	109088.4769	108130.537	134711.7432
P35222	CTNB1	41698.40114	46012.32933	47718.28486	41509.13962	50520.78119	44833.25079	47464.93104	62780.62738	66688.84641	49475.51449	70855.54014	65996.04678	80351.45012	46446.13691	69378.1745	66102.13998	78136.93604	51793.6948
O75306	NDUS2	74919.08744	57181.47482	64398.26545	63127.41334	49475.94941	54529.23292	86927.33634	209550.288	152057.4042	82740.25404	120212.6646	124995.1361	64938.7568	52960.27453	77985.58027	61341.78138	95758.1431	70212.19293
P67775	PP2AA	108411.584	109910.6637	107113.5765	107150.9099	81606.0766	102612.6933	24453.14151	50610.58366	171248.1657	22171.6933	37489.17864	29394.15875	133025.839	95193.05571	115535.4054	112529.4811	134982.9255	118112.5311
P09110	THIK	100606.2323	86726.24617	116556.0843	106135.969	74537.48892	116708.5599	167693.6723	129279.4503	120773.9573	125135.4845	153105.9824	188588.4222	86103.42211	53906.99561	103967.6965	102286.7507	113829.2296	107111.4971
P02765	FETUA	4947951.594	10887072.99	7915317.153	6030243.998	9539056.382	6512786.194	14330107.73	25458298.43	19247672.23	23307393.53	14225123.78	14910924.51	9567539.413	16221558.68	8035758.073	7624096.043	3702628.017	7543520.538
Q9UHD1	CHRD1	74611.19732	27322.21603	76615.11171	77342.94119	70044.15067	75162.25081	45526.66345	36170.77948	78240.85844	21043.88795	44107.1393	12803.52582	67737.01178	88573.38965	107083.3554	108020.3983	108018.315	107017.9302
O14949	QCR8	89855.44885	113015.5586	93093.11655	48147.34108	106633.292	68762.0278	178671.3272	244471.1428	274412.098	135134.846	159505.9276	257491.997	155146.0527	97176.49272	91355.12466	82329.56156	142301.2406	70896.28468
P01024	CO3	128696.5434	153087.3747	204726.5418	193932.2877	118632.7053	202344.8542	449602.0843	670207.8937	389893.8766	751642.3966	471973.1958	571911.0052	222059.3624	243303.788	418350.3704	228873.617	121848.1325	373540.9264
P62244	RS15A	309847.304	300123.5794	246290.9145	222213.3771	171931.0743	295702.7019	32436.49699	84721.06334	28145.27249	131746.2651	135469.3338	34164.20813	137420.7705	173182.9276	291951.797	180989.7159	247345.6286	300778.5325
P25788	PSA3	163798.6268	165054.8722	140821.5499	174795.5655	142405.9277	148280.6824	74247.13269	63031.40113	58230.99453	55565.27733	79946.79582	47325.75629	236248.4864	116385.67	130211.1554	159441.3137	198171.7566	138487.3166
P35270	SPRE	169870.1848	172273.8868	151302.4588	144652.0321	159284.3687	153573.2706	84679.58753	55746.68079	15459.6487	57516.48772	68210.53743	53411.3242	104681.387	118346.1888	113745.6657	131813.624	142139.6767	125975.0223
Q02750	MP2K1	175251.8553	136984.4048	153402.0302	232001.4292	204605.0219	169962.1054	59422.22719	182539.2886	240766.6363	202794.9743	102598.6807	45588.20561	266754.2452	138125.1251	165487.9098	256494.4286	215212.6277	170713.9062
Q9H488	OFUT1	83114.77173	66346.46285	85356.52783	45290.82981	41197.94126	69786.25252	121757.1456	104278.4077	97856.76837	100969.2765	142647.9506	203307.5089	67222.51748	41181.503	76738.33158	77070.56081	91135.12412	76827.39408
P62191	PRS4	157434.0922	118694.7399	142986.1063	136257.9702	134802.1323	138435.2235	18942.35073	21787.79462	42275.0999	27807.01073	41510.07351	15748.80109	89076.03895	114276.4467	131938.687	137578.8219	146750.0814	130126.0741
O14737	PDCD5	219088.8796	397316.5793	227475.1127	171532.0086	287326.0171	248585.4172	34287.25691	25346.09836	16449.95029	25414.00571	57341.04765	25684.59249	79630.13559	132158.9018	102438.7102	89590.33847	127143.6609	92558.60522
P50402	EMD	183487.5009	153195.6771	174449.6735	192352.3975	185215.1026	148708.3401	160885.247	105973.6705	69939.30007	134990.2359	126878.8309	127568.8032	201249.3427	133545.2374	184097.1008	213610.8119	184093.1074	190018.1622
P61081	UBC12	181144.956	163603.4239	180072.9099	165681.1517	127805.215	170677.916	36071.4683	174663.3657	118737.4459	41814.63579	51806.11322	20502.66823	148370.7262	124232.392	171001.6742	171402.9947	188005.1984	165898.6428
P78417	GSTO1	447525.0245	432729.4066	469711.6959	552151.0605	474300.9155	487052.6935	98614.3307	117420.8222	71956.84527	108599.8946	132178.1518	78261.95478	328182.6845	344509.259	307552.5054	383112.0538	358046.84	323582.3546
P17931	LEG3	671648.6461	574151.6783	728636.1403	672867.6074	607240.5093	703277.9752	234506.1904	151763.5147	90327.93201	272120.4465	289407.5249	143499.0098	527347.7302	569837.8689	580635.2643	661635.3839	532804.5599	614511.7268
P35237	SPB6	203696.6509	156216.1792	233400.3946	166217.801	143771.4995	242378.2081	72011.15754	90766.71671	127159.3463	66244.05145	80842.10883	66357.93247	96875.34315	115746.5903	165188.6995	142428.4994	172619.9747	180088.7084
Q99798	ACON	61876.64685	55818.33212	63124.74516	69482.91448	54594.00777	60554.3382	97623.43912	67027.84702	141383.8938	104359.5192	64011.44469	74756.52006	85105.66556	66114.58426	55692.72504	47995.13222	79014.2157	43333.31617
O75223	GGCT	423394.2292	505625.9726	402960.2432	407260.8225	398683.5835	447518.9355	245750.9882	90535.5066	35829.56221	276687.2149	298489.0577	205718.8019	342776.0195	369799.4786	369540.7811	316925.2689	366054.5715	312259.8664
E9PAV3	NACAM	322714.3413	360050.6735	357372.7384	265119.1829	332800.4664	301531.9749	53039.57412	175307.7727	1559099.63	80174.54254	84996.13488	54207.07972	140101.2697	319672.1637	231541.3624	259947.4572	193861.8452	245437.3768
P12081	SYHC	182018.8844	167878.0713	178403.6907	158794.696	142060.6956	191357.3022	64827.77053	109422.7735	52813.36957	77590.69508	102078.2981	73591.4583	101961.8846	132394.9208	164566.8008	161602.7867	170114.8967	161085.2518
Q9NS69	TOM22	99789.13659	107580.0165	105368.5237	33341.81348	91763.91655	100996.9149	113510.9904	130913.7903	248804.8027	53185.04092	138422.6604	154673.3882	74610.02067	84453.94513	102710.1557	84022.34082	111202.3329	87439.94364
P27816	MAP4	107314.071	81978.10623	134086.1598	117746.5687	104107.8341	101890.4313	26267.27999	37462.23515	95517.9143	46715.65038	33809.82129	46968.67225	51699.44166	102888.9557	90228.47973	99490.83532	64559.374	98399.31349
P26583	HMGB2	141884.9042	171359.1345	176616.316	179470.0474	166983.307	158282.5949	40810.40861	21589.98729	109681.6996	13977.19338	15331.52044	25862.83796	76214.52614	156646.6896	111750.6795	121278.511	83060.33915	112664.3734
P11279	LAMP1	668564.4923	862183.1206	549433.6701	599627.9933	925577.7984	502601.7178	1827828.155	1266722.409	1765077.725	1221641.757	1416448.727	1614919.432	1080066.78	793844.2552	599903.0124	750221.9403	862976.9448	598532.2895
Q9H7Z7	PGES2	109023.1594	82870.23584	101564.1794	99136.25251	91671.2489	124326.0321	111914.8958	115890.7396	141263.0905	101399.8635	229799.9991	159073.6114	78930.61764	48219.51367	75363.91284	75190.92287	85470.00971	78502.3293
O00584	RNT2	112201.8984	37629.76887	157852.5352	151709.5751	61658.56768	138753.7404	155583.1038	96334.41659	75814.50142	172505.1405	99797.92913	182484.7769	45618.77383	148178.2596	124014.0055	120385.6908	75459.37244	149628.6345
P24534	EF1B	969715.1817	1214546.117	1054178.773	958514.4649	1260634.163	1032049.309	211575.8534	283369.69	179548.927	258892.1214	307356.1188	105024.7395	623016.2977	922960.5133	729119.9142	693500.5971	643978.2368	718036.5351
P53007	TXTP	245817.8026	124980.267	315287.4817	339049.8765	156655.538	257293.2373	266226.6541	209463.7829	125332.9791	361343.168	249308.4024	284556.9373	158929.8759	164315.6886	239081.9579	224720.0229	137140.6226	247592.8925
Q9Y5J7	TIM9	143257.3441	202207.2224	151988.2794	54637.56613	229617.1742	193049.9098	292209.0247	287344.6584	531902.1058	219925.488	211383.6639	300395.9902	108316.4199	122182.6605	95988.40385	103413.3495	121497.7378	106497.6328
Q9BPW9	DHRS9	149218.2436	125953.8276	177119.6606	177307.0622	167272.6716	202215.968	242224.8628	136575.2188	144404.9712	195607.3309	213810.001	251657.0378	229472.7778	309347.2007	358115.4208	387266.2689	333106.3544	340878.8059
P30050	RL12	168154.4416	155234.0073	148506.7472	149267.8942	102829.4682	142555.5966	83701.557	68729.36131	44197.65895	87136.36625	127595.7396	45497.61861	135825.148	116408.2394	131027.3148	144223.2956	153185.2656	136933.9321
P37108	SRP14	132754.3729	160432.2289	117006.63	149583.3583	145281.5154	143579.5002	43877.45705	59482.24647	16745.7797	24555.71559	50116.9437	25058.86049	99276.22042	112476.2424	106417.2691	101562.1911	102843.9107	98076.33379
Q9H3P7	GCP60	60527.82546	57978.2931	54471.92015	58315.83476	58893.53707	60539.37011	28507.64656	21589.01902	19553.2801	35615.00919	34974.50466	11567.65467	77906.5908	46806.41373	52398.81577	62412.94704	65364.28189	53526.74083
Q9Y5L4	TIM13	272560.8063	263313.7933	268624.292	216827.221	253493.2357	291175.9854	260532.9656	244083.9204	189410.9923	249323.2217	231550.1157	367379.0751	127674.7685	268849.6128	223000.4834	185594.0426	222701.7186	205099.2806
Q15102	PA1B3	340195.5926	382208.4906	428593.5049	595377.234	439708.5628	327003.8938	85135.15473	109537.1624	70639.43332	65425.40145	102754.936	51193.98481	161805.5442	276650.4024	216401.9566	249209.0796	266365.1274	220012.466
P30405	PPIF	35757.07582	26926.17912	25251.67856	27496.98912	27143.10263	28210.6443	33515.46916	23089.25039	29972.74437	38275.8653	36021.60311	46878.23547	31012.25342	16805.26936	19059.40161	31581.43432	24832.71169	17941.52565
Q10567	AP1B1	76652.99755	79458.37345	61724.69556	111575.9755	54863.83921	126224.3312	158326.968	323465.1016	103581.9352	244648.4235	171179.4602	165170.1853	115101.8182	169407.0857	134480.4601	123489.0446	69551.78203	69471.97364
P17301	ITA2	93657.34507	87973.9786	82461.23385	57810.76709	63840.79718	94944.87454	168051.4011	90997.61659	204248.1975	119084.9807	163096.567	207947.0619	104334.4383	60900.37039	94282.417	69217.65864	106540.9151	85247.12623
O00560	SDCB1	82645.46965	73578.15977	70655.08701	63580.69465	46782.46113	78330.72255	76839.43355	66226.74018	80767.39497	57073.14021	77811.30585	91269.46663	72714.58621	46904.72911	82345.78134	64642.21744	95909.6553	82397.89433
Q9Y3A5	SBDS	170383.7913	148126.7455	187506.0913	180477.4584	192048.4978	214226.0512	55461.95086	39091.06262	70307.75539	70904.1557	36685.80771	77926.99591	133140.628	214386.9478	235497.2272	168458.7965	157071.5425	202543.6631
Q96AG4	LRC59	132837.8812	88069.12257	114777.3236	119126.8015	115898.6456	126938.3343	19235.45655	32337.20709	9018.085873	40903.32092	44899.24576	36846.42362	41916.90299	108364.4305	109109.3697	112436.4697	88615.72936	110651.3603
Q15437	SC23B	42939.29849	10706.95158	9778.534144	29180.04422	17930.56974	35414.52992	13496.11716	5535.844362	21334.64724	43996.17925	11368.86515	82839.27934	14583.55638	19329.62506	38071.10393	20058.42239	35632.05598	30297.95073
P06731	CEAM5	93602.48847	161062.0828	65590.29405	53166.15008	123164.9531	81367.6697	280117.1041	183863.9507	389291.8111	136624.2178	203553.3492	341768.9309	135918.1162	70315.94299	66826.74826	59640.57861	98073.42283	44187.83466
O75340	PDCD6	227690.009	101433.3243	280395.5269	304285.0132	179770.2195	262660.4966	159357.3397	165469.7685	42842.92159	182726.5349	133539.0825	163177.7837	59538.60057	243476.591	226662.3243	280735.8776	121879.1962	283921.209
Q01130	SRSF2	462717.0721	755280.8566	487251.3004	338460.7178	867660.2051	385974.1925	203411.3612	399265.1867	161823.9355	403667.5118	202211.9192	108673.7659	525592.5271	529678.4223	385470.573	423495.628	341101.5952	345737.0677
Q9Y5M8	SRPRB	164535.8599	143174.9435	270479.9731	258566.1959	138711.7135	247459.5528	116280.5272	194978.0467	195283.2127	135334.2631	146842.837	114608.8142	130811.6885	238543.9983	177685.1337	160288.0776	152810.3264	281188.9882
Q9NX40	OCAD1	245092.9097	215653.0583	254691.8213	229742.1937	265879.6739	226401.8991	414279.777	299740.7503	499882.869	338647.486	378287.3874	444868.8995	228824.9282	291017.4715	244923.5577	291395.4332	244422.0415	254682.7741
P06753	TPM3	262967.5559	284554.581	431543.2725	299417.2029	461581.2376	506481.365	73596.43382	45326.07628	41183.00099	98403.48538	87540.78933	52216.72416	140349.3257	450956.3531	251304.4178	332677.3579	198125.5905	268731.7807
Q13162	PRDX4	251364.7588	199631.3525	220509.4495	191800.4842	185043.4816	219756.7741	503596.2172	386802.1717	346462.1785	392866.241	517187.9883	563341.079	260049.1103	164957.4651	279265.7852	234942.213	304895.1084	261077.7748
Q02338	BDH	335035.7858	278358.9374	299080.1459	295632.4008	258492.1553	313314.702	319585.2648	198421.8645	167760.3269	333212.2994	262080.6174	298177.9296	251215.1649	267313.4425	306579.0746	178105.9701	288651.4313	303511.4741
P13987	CD59	756709.0309	732626.3649	627225.5671	719371.5298	928796.6908	636722.9951	2156633.908	1541802.359	1899858.403	1411938.634	1708621.878	1715701.965	1127785.001	949334.5788	725771.4535	986813.9932	934522.0628	763798.2916
O00273	DFFA	71666.53469	76206.76249	75497.46648	63551.60698	104251.6977	65561.84203	16025.55409	24229.9088	19963.64165	14481.08815	13931.57911	8742.770613	39316.6317	55711.59315	43904.67299	42242.31103	53291.84268	45037.51062
P68036	UB2L3	164699.1977	79343.38324	168057.3176	198920.0718	135149.0151	193170.0495	20333.24447	24923.35874	38996.92299	27927.87134	22801.87607	56833.01596	43616.97447	147398.4379	158449.5627	153754.8614	107154.9353	156822.2049
Q9Y383	LC7L2	130940.2725	142925.7564	123552.9973	111945.2255	153319.799	84096.68304	45634.65707	10098.04068	13222.01341	25128.02673	39148.64855	18011.83365	117599.7183	93436.903	75083.28789	83297.26403	97525.6519	67287.54789
Q9H773	DCTP1	237607.3041	337556.7475	214067.0852	176403.7726	291575.0604	193741.0396	33151.37203	12411.3137	18289.54847	45553.54333	84417.29808	31405.25804	84397.57901	131090.0065	84852.00371	103382.4188	98860.68051	80826.59867
Q12792	TWF1	73471.98092	91922.58168	67259.3641	64105.3223	65299.30817	70653.10936	20910.53299	20592.88205	25410.51258	23336.02919	28411.78346	13903.91121	58681.95254	50824.83321	58127.88274	61546.60038	72709.42932	55827.64965
P00387	NB5R3	172099.9356	130261.9131	128389.9063	141137.3388	103438.5061	146154.1131	154138.6215	142599.1175	120441.3639	124038.2449	171035.5824	141829.9444	118780.7196	96170.19401	146010.4965	129612.2146	161730.6169	129700.5052
Q14152	EIF3A	56539.85486	22494.43682	46591.74111	26147.39391	26223.73832	46636.85186	32384.05803	35906.30551	24189.76204	33040.86865	17531.03142	25190.71835	31875.96962	36191.8653	42878.58098	52435.474	64134.10468	31973.54409
Q9Y696	CLIC4	135309.3449	208125.2824	111830.0882	108441.2578	163250.7813	168440.4211	84114.69215	159348.1613	287294.711	88941.50136	25499.47328	102641.0482	127017.1223	147282.4481	112773.2056	117419.6439	161399.622	141710.0129
O43488	ARK72	63411.51039	57540.99299	55905.75812	81082.24438	50218.97289	18302.5496	24112.75107	35917.32652	24637.53888	39916.75498	47323.40426	23286.17326	71560.29218	32228.48526	24076.17839	52198.98653	18567.25911	43817.05426
Q99426	TBCB	119012.1116	128684.0588	111831.63	116958.989	110724.7153	103573.152	24648.02343	64906.8383	42772.1497	91936.3737	51961.36567	38897.03347	116448.3247	79556.69824	75606.67766	72985.90788	86718.10073	80036.03161
Q96QV6	H2A1A	3824.500519	1806.903299	1922.573833	788.6239542	1983.853302	4391.63607	1865.623266	10156.15167	15589.10074	1819.698047	2359.808701	4169.346307	318.7860357	1311.914975	3282.785805	2638.85022	3012.737723	1037.663893
Q9Y2Q3	GSTK1	193627.9662	203196.4049	203621.5305	143469.6355	219236.9698	245042.705	107253.5458	106550.6278	55301.32917	95228.81862	112393.6747	71361.49869	125136.6722	139474.6986	128038.7233	135705.2852	182906.4117	105568.787
Q13404	UB2V1	400738.8821	326234.1862	359613.5244	364508.1097	348317.6431	366964.9636	94237.8012	72916.71699	236737.2687	98567.60539	131773.3113	59451.42838	254861.0574	254360.3217	318362.3584	320894.8889	335224.24	328437.1193
P27144	KAD4	109516.4961	109751.3196	111842.5057	101718.0777	105745.2191	105773.0838	36695.76968	23920.29463	78766.26377	22296.72855	52234.33687	25501.91654	58039.51178	66882.36287	72900.34979	63155.06541	70975.47332	59628.05964
Q14914	PTGR1	201735.4468	212670.4905	183022.6239	212927.5678	186156.612	185754.4038	121599.8997	106813.2647	51944.09339	136637.7464	112575.0584	97256.5652	313482.3917	229378.8918	319205.7848	288795.7637	361829.7728	287272.8623
Q16718	NDUA5	60993.27439	60632.45402	83891.22307	38129.54479	74378.02296	76341.10328	153763.0919	145133.193	298566.0241	123870.5721	150705.0645	176744.1858	83924.04282	78634.74111	63812.9515	65642.21283	84621.40519	74300.33493
Q9UBM7	DHCR7	284211.2121	231016.0523	259798.4995	351599.4749	253460.041	248727.3474	386335.7225	340742.6894	281848.0937	320151.5601	416602.2573	253603.8173	450719.0888	232343.7165	292613.31	312297.4595	340418.9336	279976.5513
P46783	RS10	81300.86953	66543.80949	60693.74714	85056.45215	44126.48542	70207.32875	23107.46459	30089.96645	32706.10541	47073.24169	35622.7519	24768.25525	18336.71355	73468.60931	76388.23687	89104.47931	41747.34323	85976.46391
Q9Y6E2	BZW2	161762.0634	156850.8857	162830.5828	215067.5811	202574.6798	177576.7265	22695.95614	60043.8028	39177.34364	35838.8317	72529.86314	45657.8667	126441.2784	135609.9536	100901.4825	148100.7314	98842.742	129914.1275
O43493	TGON2	102425.073	75226.98189	109660.7822	122551.9194	127625.27	89727.54128	173690.1765	57421.40307	32895.48985	151814.6006	119632.7835	182683.1627	67928.61647	105029.246	81014.2969	86663.52817	78388.75676	87779.76439
Q8N183	MIMIT	65333.48509	81731.05559	66644.94186	69708.45116	86740.33702	75284.04998	120151.4805	91223.03778	184627.1197	122745.5862	111429.7153	114194.1282	69694.87153	84249.6428	42629.87162	48784.93712	54617.79837	70417.76712
Q16543	CDC37	211583.6119	212052.5186	203479.8594	212429.7846	230676.3243	186906.8459	45405.73976	35622.67697	7878.054733	51609.00755	58080.87263	20375.61532	154356.4287	164589.7611	144214.52	158331.0817	166861.7276	147279.3623
P08243	ASNS	16556.89509	12284.79196	11001.75118	20540.28892	2593.633665	22102.70724	4606.612845	15255.51707	6818.551839	5282.462986	3771.832682	2350.981306	16812.23804	25288.93098	27363.41981	36407.7528	33104.82751	42098.8033
Q99873	ANM1	241181.6876	216628.1791	193510.1496	260860.0204	147761.3309	235793.6967	257129.0462	161420.6957	176323.8969	206388.7174	50091.8533	25572.75519	244592.9281	108992.9109	170473.1592	166320.1467	138155.6307	302814.8543
P53597	SUCA	185241.3258	169356.3653	166189.6233	156742.5399	147599.6479	175286.1779	249140.3232	227130.4106	151221.1731	180648.5736	214564.0503	199105.5975	182923.4967	113600.7041	168937.7007	162623.7637	212688.7653	164433.2466
Q16531	DDB1	143011.8188	94026.38847	135121.5149	139228.1403	97755.42128	140592.5578	27722.34132	49461.46551	65714.38505	43782.48709	41667.12211	26853.47706	64250.8091	52501.65837	103975.9861	88164.50628	87588.8008	117801.0089
Q9UBX3	DIC	146531.476	48440.96212	114879.7008	129032.0424	82565.987	152740.3328	101617.077	71220.19635	90762.09723	112220.5893	85564.91108	132087.9378	40788.2886	45807.64859	91878.90605	77724.62824	59945.98642	88128.04489
P62750	RL23A	152543.3874	180940.0551	196853.8363	139225.2023	165813.8636	155742.1291	45627.00482	56481.1199	69519.57919	116458.7468	76889.07871	52732.21119	98211.44992	164317.5412	179470.9085	154694.339	130685.5407	140419.8562
P46779	RL28	238507.6267	187159.1632	200392.5075	245405.6908	218950.9669	174668.6044	130667.8093	108474.0675	32352.31891	130032.0715	194974.4727	26723.66899	223816.8579	204763.9182	209094.584	254981.2648	215902.4199	193937.5197
Q16630	CPSF6	59900.45148	111866.8286	91203.508	76384.96246	89094.72476	82532.87916	23697.85383	47394.00153	41797.69344	22612.59889	28817.03285	30692.49494	59154.59516	66718.07454	65423.37548	67722.77475	68627.03772	70455.91524
Q8N2K0	ABD12	156797.6246	146032.6071	139128.8498	118220.9178	91926.80269	144936.683	170083.5026	142618.4231	124389.0052	128613.1673	233287.3279	280075.9049	129188.2483	99219.42511	132957.3315	106003.3526	153076.4526	129179.2995
O43291	SPIT2	94928.29173	115477.0138	85790.60698	95181.26571	107613.0999	76218.32244	133830.3363	128670.6942	159059.5068	98748.00854	129698.2229	118698.5829	146312.041	82535.24859	80674.29904	74995.13755	106873.2894	69645.41915
P62851	RS25	372620.7022	140071.2467	451397.1892	453274.7738	319596.532	380511.1445	85974.64506	38106.26823	37938.61804	133413.6143	77991.66892	43021.57229	66160.43459	376860.3943	320457.1442	348719.2375	155392.4469	316232.8303
P61160	ARP2	380666.3449	290487.1424	388171.5059	344728.0387	274664.4879	404526.356	102770.2493	137669.8907	106703.2065	109802.3814	168256.9763	74693.75995	403293.0004	273146.6423	398925.1209	368037.4244	424784.343	398203.9259
P60228	EIF3E	83464.78726	67318.18204	105553.2855	113753.118	114440.5104	114066.9384	73819.43335	35628.55031	40670.50744	32595.83962	19717.3801	24306.90225	79262.19058	112912.9363	87192.68836	111375.0633	86342.69732	79052.15907
P61353	RL27	242154.7057	226612.7898	270822.333	377733.6158	202841.6219	270918.9071	73677.00161	114683.3423	31837.90743	106855.1981	117165.4336	74054.45392	84761.55849	230085.3147	237758.0819	217143.8286	176069.7188	232768.5047
Q9NR31	SAR1A	125581.866	65175.93608	133176.1256	101879.3716	93464.54414	132903.9676	30122.7765	34642.64065	29675.49665	40990.35688	33054.40294	28920.4886	35932.89519	98486.07638	103005.2973	100257.7837	81171.91247	106220.0706
Q71DI3	H32	385339.5583	399533.95	438396.8776	554225.6642	488330.0485	416711.5894	887103.7694	894198.3849	665686.3248	703989.1823	926188.1057	526395.4995	979625.0923	1014612.858	629927.1675	808948.5137	730976.6785	629250.6721
Q8NCW5	NNRE	99652.96947	81420.12993	72775.34698	76939.07417	50372.87747	91951.94548	74575.58481	92445.64459	101689.0936	73229.40308	80714.35241	115098.9949	72303.19299	53176.66621	82680.8795	66437.93889	97272.30759	82242.02671
P61923	COPZ1	198425.2542	183131.504	193989.1392	131311.8904	240025.9536	229368.3847	125083.401	108082.8065	21620.65455	86657.27232	131675.492	18096.81388	76282.03449	179274.44	157143.7991	184773.0505	90862.32089	147786.8076
P62888	RL30	306393.306	355729.5279	284211.6196	256833.0417	271255.5814	312772.8598	93687.45909	156579.5836	98974.38278	102318.1541	161359.723	72663.05935	175330.1948	215764.8608	215397.6598	199249.6221	236353.7414	205640.5097
P19623	SPEE	142221.9068	118967.1825	147625.855	110825.5425	60970.91745	125875.9419	15913.77971	24985.64365	32145.49404	22830.96885	34931.86761	62661.90094	72562.5017	56379.35803	87188.92407	61152.6264	78451.16797	85661.70268
Q9H190	SDCB2	31971.15705	28774.23074	30287.53849	32101.3826	22444.11536	28782.62774	25295.55645	9649.725471	9754.086517	19244.83818	12948.36202	24933.35339	114399.7944	127736.2109	165458.8522	153419.0011	171657.3448	192710.3479
P62333	PRS10	46814.33765	50526.00624	40294.17049	24694.50538	39993.14818	37857.38494	11904.72718	9488.928739	23525.75049	3754.502569	17652.08624	7249.878791	15453.18826	20923.49823	34101.06866	14055.50035	46877.81495	35504.13051
O00468	AGRIN	77474.28667	82430.38727	60070.98223	66494.21328	56046.68809	65700.72036	141994.0656	121834.365	206910.68	111394.0618	137907.0679	189290.2497	57650.18744	44491.33811	83394.01845	47828.94081	86608.64429	63782.47027
P60953	CDC42	212264.5411	170689.2746	171277.33	198365.2346	157120.3529	205172.4114	118885.985	114974.2765	89387.59122	87015.67324	132593.1773	60371.73016	277030.0122	148494.7727	198178.4379	183548.2322	238898.5803	186724.9321
O14579	COPE	54237.95975	51404.46597	53134.92736	51621.36329	59144.27702	65469.13932	6685.213285	28525.37733	15852.94672	17871.33437	8499.853457	9472.88249	28180.77285	47518.03924	47198.70047	45857.50269	57313.59205	51833.8661
Q9UGI8	TES	110812.3968	115881.6488	116102.5003	154589.2437	123900.5924	122830.141	46194.73386	37237.32912	37032.81101	15132.25688	52937.88072	19167.25465	188850.6351	126214.2213	135295.0101	148830.4588	174714.8767	139312.6694
Q53H82	LACB2	117840.0927	94199.12578	137713.4336	152299.0017	81320.15827	131223.5708	119037.1707	28540.2606	58986.7384	95987.9214	96342.46287	100565.3613	35017.75535	109270.2163	123978.1761	123808.4738	80458.58373	129409.6237
P18031	PTN1	113175.373	85712.94311	101959.4868	100019.5801	66932.75012	99098.56617	21056.67829	22910.94701	30631.72139	29336.30688	16304.77754	37691.88857	87943.59181	67490.05161	103123.0908	101896.2889	111443.6631	97076.03875
P28066	PSA5	158778.5496	143316.7587	157989.5118	113380.6331	110842.3323	171223.6038	22884.23717	112700.5397	33439.9677	79276.4374	58024.7046	71987.50513	109438.5482	97362.94896	147327.7102	99125.89437	150428.5552	135266.5654
P48507	GSH0	90811.42114	105732.6843	89035.06186	101313.3149	94672.77601	85239.63299	86772.63023	22557.70326	37365.02058	18575.17596	68557.01529	56555.48247	302522.3464	202890.4343	216865.8084	221583.0614	273651.9506	225728.6892
P61626	LYSC	274770.0289	277132.5864	230937.6099	211980.5849	200374.9295	240511.6195	502156.489	589628.7343	695298.2105	456158.4238	510201.4147	652157.8906	209712.6163	187304.2164	264822.6157	207613.6144	233104.6665	240291.8123
P62829	RL23	265782.6448	202818.7423	204269.0052	265334.6156	215456.5392	220642.9962	106938.6524	103476.9747	34963.96294	123993.7705	156266.8318	51471.27205	284444.1743	197718.5774	260595.5406	240349.9763	273447.3011	228449.6182
P20618	PSB1	308217.3648	162710.9545	280286.839	315436.7912	254117.9086	294102.7468	112002.5002	54488.97432	32574.04843	133414.2849	126243.3811	93141.00242	146520.8641	202771.9725	269672.5284	297045.3875	263974.234	282972.4895
Q9UL46	PSME2	133040.378	117202.7307	172160.6433	174126.6904	161007.1826	163135.9658	35992.33781	29564.85782	59403.85025	66463.33969	54799.42401	22590.61483	72865.56542	162282.2561	101225.1362	153189.808	84343.32976	91939.761
P60903	S10AA	778701.579	1721094.549	464235.1208	225749.6732	1016811.595	582190.5365	1155769.416	1273612.705	648223.4214	719152.9994	1236172.56	1098313.128	786063.3941	502027.1359	464122.8418	417690.9244	1007805.907	399545.277
P62495	ERF1	240696.9584	176976.0416	229049.4328	223214.4806	173064.6066	221782.7149	43835.96118	52380.71107	64416.38981	48525.76805	79360.59731	31076.04858	171077.9436	140084.3301	216309.3398	209665.2622	194399.0667	202185.7708
Q9BX68	HINT2	162923.907	214437.1167	149886.6495	159257.2951	186925.0746	127229.9257	267780.6272	247022.1926	346283.5406	205555.9998	237176.3392	276414.9677	172531.0025	140222.7328	119022.7243	125252.2229	170899.0109	128052.7343
Q9NR45	SIAS	84636.35615	83104.10087	95472.54984	82836.46866	72661.10145	81061.71151	20753.61421	35363.82107	24801.52051	17974.17699	34541.63618	17957.52057	68075.9362	56488.00071	81858.9967	64144.98299	87544.45789	82407.83322
P56192	SYMC	40233.57841	28521.14779	35586.22511	50145.60718	43811.71325	40281.58861	13262.12614	13831.45113	15538.63219	17110.57371	13102.19349	6416.465042	43449.75532	46947.96317	48986.82267	53477.65373	38013.70688	43233.05898
Q9BSE5	SPEB	271715.2111	190258.6782	243796.1213	318623.6218	249522.2309	236141.1123	707919.7951	509045.808	614286.9042	551873.4472	606297.5803	615879.4948	383909.8194	268467.3064	284792.9142	314184.4393	321967.2552	284369.0961
Q9H0W9	CK054	89223.96957	75097.11639	59065.248	63619.85201	44636.60045	71774.64329	30469.80728	100963.7569	41023.06277	27894.17989	40649.6606	48447.66635	101759.8214	51509.44658	78848.8236	55766.17968	107386.0116	57687.97663
Q9H6S3	ES8L2	91736.25966	72451.98246	101017.0315	105638.3598	67530.3987	97722.07138	13602.95212	17977.30078	61717.68097	18582.71128	24285.018	36195.36657	17898.02814	53698.72541	61939.11615	68939.15015	52720.91498	59310.65034
P06703	S10A6	7087906.176	11324144.1	7669478.159	1541757.269	13914156.22	8865524.179	2742835.012	2421596.014	1422554.385	2603414.093	3587147.696	1175619.153	8074117.371	10151623.85	5234949.28	7730222.578	7269817.235	5646307.795
Q96C86	DCPS	13469.67506	34997.85174	28402.63251	16014.89524	40101.78878	22929.18369	5317.863426	8586.489954	10464.91116	16527.55008	20635.47279	11618.51756	16958.9331	5610.62839	14745.98257	9198.746196	23830.79992	50335.97307
Q8TCT9	HM13	380237.0827	207218.6338	282037.6038	374706.5491	366789.8507	269975.7961	474017.1693	291264.6238	247224.2685	383103.306	427187.7784	322976.1614	442674.8706	301900.1507	296593.517	358617.0555	348413.6967	285569.3381
Q86Y39	NDUAB	105016.845	92425.42553	106030.2132	54357.84631	53126.5751	88463.46443	192003.3715	200199.9349	293324.1553	157476.2259	158059.5745	349544.938	48146.23028	73821.59714	110400.6397	108413.6517	112728.8178	92508.19429
Q9C0C2	TB182	82549.25965	88444.67908	83352.93477	91278.51528	74059.95995	54745.56563	41919.24514	56489.37571	59482.58503	29079.58712	39763.47694	13521.9416	82890.45229	68753.71422	59594.78863	66180.39661	52410.98334	62427.93226
P50914	RL14	284424.6637	134563.3182	225803.8407	241321.0046	169578.7628	191917.1713	120928.7485	108436.6752	34540.26476	150246.3149	190298.5908	71502.47241	188828.1748	231594.5255	248042.2758	269040.4507	183938.8448	183468.5986
Q99471	PFD5	183553.95	169341.5443	220576.8305	43672.03753	184081.7302	270557.2725	26296.47345	20087.24211	39871.72752	37509.5738	32426.83498	14151.22168	79744.09227	185525.5188	127149.0507	125692.8773	113610.4461	121228.6709
P62854	RS26	229656.5686	191604.5607	201756.1028	239895.5524	233209.6439	195734.4641	48019.15169	102899.4542	28567.9388	130895.4731	139865.4437	54373.12191	236410.6311	246095.5553	202156.7257	229635.034	239621.5943	180580.9403
Q9UIJ7	KAD3	164303.7043	176870.3439	147865.4159	173664.1419	177143.6393	169366.94	269633.7495	226675.055	278856.4552	222781.2287	253820.2854	289406.8516	138143.9613	149728.9074	156446.4854	141645.4354	168555.9939	150647.197
P50897	PPT1	115491.8211	84583.71703	90323.04486	77892.31337	81400.40063	71604.98836	55390.34535	213056.6178	103408.7075	140882.1607	76178.67073	75923.9162	101008.9341	42423.51216	42827.89508	54515.96293	64377.52965	102939.9951
Q14435	GALT3	24489.859	17564.96308	40630.20744	36020.1452	18776.4624	25902.71737	52085.72528	50732.52535	95320.52474	56465.0295	72468.39815	71354.72516	29533.38472	22809.14605	41578.0982	30334.5419	19693.39835	29757.47826
Q14126	DSG2	81590.81229	91784.49216	91254.67379	74917.75628	97858.40961	72449.60936	222785.6086	188465.5985	285295.4897	161376.4108	207941.9466	260026.3226	115577.9149	109010.7165	106125.5282	104636.215	122560.0333	96616.26955
P08559	ODPA	231846.0878	143402.9264	200140.4471	238904.9936	150407.4563	206359.3912	96312.9765	82712.85455	22344.17749	97085.23691	90461.04661	77500.57226	134907.5333	131821.8378	192865.647	184336.1137	202379.664	171981.9395
Q9NSE4	SYIM	82333.2383	38492.85489	65022.45603	79468.95716	49449.53795	76481.33974	40039.53873	28306.01021	66755.91238	62412.87974	62120.80173	57164.82974	33342.4568	29323.75266	85515.32159	61137.83672	75131.15482	80307.5718
Q9NYL9	TMOD3	52343.26503	105114.3129	55035.39797	34472.18981	50731.74488	58512.26027	11611.63002	28042.92559	28441.50627	14148.36209	25901.48762	14503.60316	18613.90341	30132.91953	27368.49182	20462.37693	37037.98852	42651.4833
Q6P1N9	TATD1	172660.7192	67691.56046	155633.2801	194447.1824	147131.264	195258.0465	58438.40407	109847.7907	30263.81368	68747.47224	48461.91622	74255.34439	111141.3134	142824.0737	167021.1724	133218.4113	139649.4996	158866.0741
Q15836	VAMP3	31081.53075	95979.6782	11756.35009	1210.435497	34426.7347	13390.51831	78863.59714	125103.7054	268757.7015	42287.99411	78767.65064	75403.27242	57079.2238	19081.7177	13377.75211	10763.42532	64034.2601	12425.25589
Q8N1G4	LRC47	34720.6502	36593.21148	30515.03489	22522.27787	15151.7885	25144.27773	6126.909477	14454.92121	19480.20967	6631.19084	5905.300209	4712.533809	11308.93879	7198.513384	17207.9917	17393.49456	17390.81846	21750.77587
P69905	HBA	821624.9214	1451037.362	1253305.337	930653.2026	1334092.964	1130666.057	3923042.908	4906453.626	6749600.374	3792199.899	4055292.508	4640919.487	1170430.023	1915545.905	1494868.924	1395623.548	1144856.024	1486833.297
Q9P289	STK26	60595.6493	50846.34102	54677.8029	56871.42883	57227.29983	62004.75612	13395.95416	14504.01148	51977.7752	15428.34186	17563.14664	54880.21773	53567.48671	53624.63221	40949.16541	60792.58301	54434.53026	56054.16064
Q9H845	ACAD9	88027.75173	67658.02673	74666.07591	82636.34205	62514.18467	71421.63651	72009.99519	29780.39883	76459.66578	33697.40365	79724.26653	78360.76703	39476.91827	47127.82329	70333.40816	69397.21735	72927.97673	64962.64671
Q9H936	GHC1	328348.3921	279260.7912	291177.6202	308771.0311	281207.5273	293027.6736	330663.923	270619.5731	247457.3814	273596.8144	314563.9373	303654.9251	239262.516	166170.0351	200045.1213	183464.6522	236655.4885	180405.7496
O75363	BCAS1	51650.59139	73289.83527	47733.28043	52418.30947	75591.90029	42680.92163	69314.77993	32990.80113	41766.92193	45443.70577	45504.5435	63347.51971	47715.93136	51776.97182	10357.30275	33307.46587	41891.02072	33164.72849
P33991	MCM4	30505.77031	27966.58678	40224.83642	35921.3482	15137.08903	35075.5788	13025.07267	9526.412122	49221.17524	5716.686249	5396.84603	24300.38737	15389.87611	17380.47785	14047.54771	16493.60343	8938.413884	22030.49326
Q13217	DNJC3	94293.20854	100079.4066	67582.27018	80208.26328	67691.77001	82017.7482	149078.4821	133344.5618	72625.18356	96023.46837	137745.6863	141034.1298	88015.78754	75239.6618	70380.86415	66813.28777	100964.4509	72774.5683
Q8N766	EMC1	24705.82346	12475.42785	29940.44107	24042.69524	11860.90054	29207.18872	36031.27143	33299.64753	47941.29557	30369.78433	33889.25086	27636.59822	18161.99849	26119.29085	32577.91135	21897.31225	19930.0986	25875.95368
P00966	ASSY	79767.02562	70165.87035	77116.53269	93935.58961	77620.42281	70313.04328	47128.0094	26323.67925	3448.990968	33319.19523	74586.29016	20820.94733	112979.1529	78552.03763	82018.46621	100574.755	89533.06389	80837.89226
O43760	SNG2	193731.0368	141925.7636	178954.9979	279339.2544	221390.2707	216503.2247	400431.2751	172642.1561	67922.24067	325172.993	272100.9685	331393.2692	186017.2605	192198.8291	181871.0114	217518.6342	201498.1916	177095.3995
Q14166	TTL12	131564.4809	129998.2542	115785.9233	99287.79216	88645.22757	125690.9056	20435.00422	24320.10179	318779.123	21802.85772	20916.77193	7616.51832	68619.52417	49065.93856	79155.36112	72308.55731	88835.80545	78285.42398
O15173	PGRC2	180658.2398	238694.2671	172081.6378	147084.8979	189086.8422	165189.5272	309066.7302	301227.4758	368804.5991	240640.7671	314787.3794	381726.1355	162993.8646	142241.6502	141813.2328	148362.8958	186434.9411	141349.4626
Q9BUJ2	HNRL1	53022.11649	48266.17475	45696.56546	51489.16924	36478.1709	48908.30663	52437.26398	220968.8216	22689.88695	148230.3007	63305.73124	72462.49172	53977.82456	20434.63695	21232.51757	34081.33665	50827.36017	34687.00223
O43143	DHX15	148824.5302	74860.71329	131409.9718	144501.8122	64174.87036	140175.7915	30821.4125	52792.21964	57418.01717	33354.42525	54896.97256	14667.64974	80213.57721	81135.24358	119008.9252	100184.7979	119703.6511	118985.5726
Q9UKY7	CDV3	220977.05	356193.4883	245314.4928	209124.73	377811.181	227002.0163	60615.45599	36000.73556	33388.08606	68007.78462	72705.83691	33142.5864	184323.2921	279405.8475	173792.5056	198615.8156	175525.3528	172054.3745
O75608	LYPA1	24433.82862	3452.688798	29336.10558	27138.67504	5445.709779	31063.08147	9741.922326	5483.339835	8488.975514	11283.03749	5203.234059	3787.349501	1633.320489	13380.87346	28382.67456	5137.679178	19765.2207	32043.39895
O00161	SNP23	40269.10359	39200.36098	31850.20199	21603.00311	30535.21726	30996.27642	41570.12865	5713.760991	339065.9745	27166.04658	40807.28662	67621.32496	25079.8502	30523.93805	32540.3738	31105.13912	40974.21785	22689.17671
P49189	AL9A1	46008.17584	20713.32991	43700.22241	59000.44777	42888.46813	41619.07174	27791.04098	15341.50535	6259.612064	4458.977249	26894.79543	25675.45115	26066.68784	30603.61778	43796.29471	48567.34818	32592.36244	43428.75793
O95881	TXD12	309640.6968	524192.1624	345501.6458	308692.1925	428515.7415	355269.0813	521505.3799	511074.0919	845570.5727	423962.9747	446290.0348	669040.0789	253174.8715	375104.4469	234385.4989	261884.5151	322082.1561	260638.6929
P22528	SPR1B	89153.6166	511903.2161	74623.54744	122884.2709	230934.1119	87901.84581	39997.83278	32817.46298	15175.32724	25848.61077	38707.78035	29801.57532	202163.9687	61662.72571	87863.16235	72404.19826	119584.8344	40431.0898
Q6YN16	HSDL2	143523.1391	159430.1465	119799.3219	150798.5244	152134.3578	137179.5716	112110.393	109556.1483	65094.8369	84733.40021	116495.3529	66094.53859	162027.4288	100685.6079	120953.405	120552.3599	142228.4083	119155.5675
P05161	ISG15	152037.3558	51755.72612	72040.11204	178313.8579	162815.9336	148139.2286	158428.0032	25233.82481	19820.04476	15150.15675	177698.8661	9883.811263	60495.19185	195195.4592	186904.938	179743.6843	53924.39499	65726.43776
P31943	HNRH1	184674.2742	195532.6089	177180.6809	190229.7009	179173.5854	103605.4285	72989.81714	134171.1158	73237.84095	61237.55266	136184.3828	33576.97735	301752.7014	178585.164	215975.2899	230351.6489	224599.5055	184292.9807
Q99439	CNN2	163092.9759	135457.4784	159927.6576	177585.256	184512.7052	146924.6483	20943.05385	28083.98203	31679.64038	20370.2171	23769.69903	13787.62172	96736.99381	93596.37337	88261.84566	91730.75112	88628.3654	85042.74612
P11766	ADHX	153689.166	109867.1652	142091.9256	134890.9017	85675.39212	163784.0676	31158.92034	80908.45061	82706.91114	61675.63442	58823.10333	81474.39156	54319.75806	101215.979	140658.3518	122309.8214	109334.4831	125850.0758
Q9UFN0	NPS3A	75518.52668	93743.59711	93486.4448	89065.0608	67563.90755	86546.60303	139985.1348	171954.119	163540.9492	150480.2221	162892.7784	235520.8269	71242.86883	82672.52527	101072.1538	86868.43474	94269.4879	111695.7278
Q16629	SRSF7	144657.0566	170252.9362	138923.1545	98881.07796	159236.2525	102315.9273	91724.60987	97677.17831	72136.09768	80366.24156	152451.1069	39725.16723	113453.4076	130045.7207	98951.05833	132055.4503	102689.2498	118427.1453
Q15363	TMED2	101453.1853	55423.46048	129981.359	205981.7407	116606.329	122971.9869	259633.4075	92511.70806	39584.80483	241917.2164	172867.9422	217283.0025	85970.11324	151092.0254	153638.1152	211470.5861	104728.2395	159402.2187
P62328	TYB4	47309.46895	34135.41089	11729.63077	5116.273588	88866.8654	28584.07411	64064.15468	11702.1173	6655.452616	16371.7185	33854.4364	8689.753709	20056.86098	16182.86011	25254.85719	59490.7265	55430.72374	14539.93019
P05198	IF2A	98475.56855	110470.1732	90492.66619	113093.5194	147690.9444	134721.0232	21007.71772	25560.71899	34985.46241	25418.94868	32453.93259	17811.52427	86912.74011	79211.11705	78439.38316	82052.41293	85821.17406	75679.61367
Q8NBX0	SCPDL	92667.43721	108363.8469	92799.2898	88938.95074	80284.63831	89377.19548	211748.922	233881.2937	235558.5428	156374.3432	191230.3898	228215.5527	66987.64369	57590.78309	96580.8174	95367.01466	106616.1567	62064.32194
Q9BYN0	SRXN1	37172.37748	45477.77631	35255.63724	28536.39874	40104.4774	29191.89696	13466.68662	2199.848621	20602.56156	16241.48867	18410.80919	15181.27843	210514.2654	121516.6264	163958.6357	161605.0758	213126.6832	166650.7097
Q99541	PLIN2	22920.82219	25423.24227	27867.65417	8270.833981	16451.89107	10254.59979	31557.14372	30831.61373	37750.11354	45211.37741	36423.79974	29270.75883	55581.30889	69783.37415	63533.88357	80811.45558	72014.9312	76811.87366
Q15366	PCBP2	308921.7952	299076.6065	312338.7065	307328.9779	275468.6869	282797.7617	63643.91087	79637.68647	33671.4592	74849.76325	87419.18932	42999.60573	285446.3824	192180.1786	236741.8294	219118.8163	231515.9029	229656.3174
P51571	SSRD	109214.0585	103210.9537	88424.24796	92794.79118	77208.44354	98220.76578	277849.3655	245383.9573	582449.2912	204539.845	280639.2969	422772.6712	129744.946	86243.90017	128107.3073	109285.7311	165818.8752	131049.2156
Q14019	COTL1	260324.3148	316895.5409	266442.2873	224512.399	249243.7087	275402.7664	52898.04009	63538.21495	22381.85248	54181.76268	59148.51952	35961.19458	130036.4174	163597.3361	163827.4331	171000.0534	172935.3797	152829.359
P02749	APOH	108182.0916	49944.03634	114878.5021	107054.3419	97408.47175	98935.3289	745736.135	861821.878	752805.0315	743390.8757	677549.5562	719864.9679	221779.7556	258619.5161	179962.9322	152759.1802	132957.5997	183106.7246
P62899	RL31	158905.8944	183384.367	174908.7342	154044.388	174328.9582	145731.8011	82431.93111	123523.9874	51414.88815	105375.9019	125545.4886	52808.84693	144729.456	168910.0172	150562.9305	148303.5074	133761.5887	136231.9156
Q7Z434	MAVS	109443.915	115223.248	113105.5936	83202.53953	80648.74429	92592.91406	40013.47451	49787.87468	44267.82936	50264.07102	50282.08473	59919.97782	65849.0921	77992.48712	73114.32594	62135.41949	74826.83448	78734.472
Q15019	SEPT2	85766.80768	109339.8187	89573.97303	87467.51791	69570.99657	85371.48483	50628.16602	58337.76024	93157.61442	28339.65472	66377.02608	50785.57017	86513.06443	94070.71322	80065.95439	94403.36819	85051.29966	96644.26629
Q99615	DNJC7	52599.30253	57190.44589	52070.37402	47052.33073	50710.39105	56270.81502	18387.1592	81874.90513	30680.82844	46889.13273	15418.02551	142845.2018	31483.90869	42040.89783	29434.6338	35329.39335	38337.14552	29207.93834
Q92876	KLK6	111748.7827	134255.1208	111247.4197	118255.4869	129001.7138	120362.7295	123507.2826	134055.2843	181320.4457	116923.6451	101977.8593	137512.7859	80889.97016	71552.79363	52432.32945	65140.11409	67414.68915	76286.71099
P61960	UFM1	204855.259	256619.9889	208053.4454	197242.4059	276130.0738	199797.4881	64620.64914	69834.19284	45480.68382	127091.4622	91651.88024	39409.02994	161025.9271	242153.0273	191882.9225	258827.3877	216883.826	204945.3895
O14672	ADA10	131819.5742	107286.5109	138097.5419	112859.7008	119686.5732	113383.3077	233873.1537	214669.6725	203001.2825	180195.4095	191241.2486	234542.8272	125507.9515	122429.5436	126215.7513	104040.9326	142093.6946	119829.691
P55010	IF5	62160.66845	57576.68444	57746.76223	47041.8032	41673.01974	46210.45583	17248.66866	32558.95473	81501.25799	16909.3087	30957.93078	13779.98612	58335.3132	67266.66287	65259.73692	65659.36631	62801.19393	71625.43318
P63220	RS21	376593.4145	389785.3562	357398.3402	381114.0505	447369.097	331902.6079	186232.1189	174478.7441	77158.04706	152721.3612	277036.7645	71491.68935	374859.2831	279720.5726	302770.1271	375842.2127	337641.2664	284599.3989
P20042	IF2B	45897.21474	41800.18851	70019.04511	78477.02302	63314.22139	27640.55192	9758.972706	15118.44817	14591.24702	29114.5388	18847.10734	5059.874509	51049.66103	54988.71806	56374.24098	75020.22449	60131.26287	21427.52072
P25787	PSA2	49199.80884	29364.0313	50203.08944	69795.78984	31408.07213	57647.69121	25672.18613	50126.47686	40876.48993	22792.9277	20528.1009	20772.07709	50628.62099	52702.67541	67060.64432	63920.53168	33940.52453	64373.3184
P23786	CPT2	66137.25464	42514.81745	62356.24694	71103.43852	213535.7588	76068.13724	123729.2668	352811.4342	104780.9452	113111.849	117380.718	177467.9171	64299.7133	50020.52468	64726.08933	60265.45223	71948.95463	128763.36
Q9UL25	RAB21	53694.15271	37675.63021	64828.99966	60846.02713	37627.76941	67337.82622	19708.05618	31498.77799	143193.6905	31555.89708	27733.52779	26946.42368	59268.92447	52070.20325	73172.88112	52094.90428	87863.05812	71788.89261
P13861	KAP2	54314.55449	38421.64714	51484.14518	32291.30514	38487.95326	38031.67626	35580.40902	44040.0017	29936.65174	29075.19799	43256.1919	22634.34352	56663.92377	31789.12522	60496.47482	41078.06619	59835.14272	56784.93731
P62847	RS24	124919.4607	46301.63419	107172.763	149406.2814	132290.2655	126400.6657	26540.49143	32539.27357	21278.86997	32736.26213	65098.57477	13124.82677	61883.28293	121810.109	51521.16782	119824.7845	91506.85278	86750.96645
Q13838	DX39B	131922.7748	70965.26026	126208.116	106326.9751	93856.19105	108746.0798	72759.03558	61136.90768	33180.98072	54686.48101	79233.3275	47858.93659	85435.79261	126204.5707	157731.9177	144525.475	109376.7043	127905.0465
Q14257	RCN2	36353.28898	55270.25491	42506.82394	33623.90571	43307.542	39258.08832	43453.65831	30405.47924	65755.08676	44029.04417	47539.55583	65723.22925	22292.58698	35412.4516	41498.8767	40727.32295	44253.86984	4540.393779
P27695	APEX1	26098.27524	39653.07139	16959.56456	27609.53817	15939.74617	18088.00468	42499.20949	49916.78411	9435.836223	15113.41011	17618.25063	56257.73883	16530.15842	25357.20289	27597.7211	16743.58718	18257.5441	24673.32397
Q9Y5Z4	HEBP2	77415.20824	98362.63424	77080.89748	66935.165	110228.5606	58260.49661	23718.75261	19654.80523	27953.72816	20538.14768	18982.00228	11862.67554	62852.55263	66273.40521	53874.52919	62020.08608	66401.51411	51987.83272
P51648	AL3A2	86191.87719	66656.04875	91214.17829	99050.25257	75961.23664	88430.08393	40726.2175	42907.30569	61347.3981	32599.30436	39461.41779	31522.24993	52506.72507	49426.78639	76065.43459	75347.20757	67430.54143	65944.42078
Q99442	SEC62	221174.3537	204159.3052	165884.4279	240290.7404	214976.7606	140301.8436	397297.7679	370786.1341	344680.6832	341169.1359	385157.7191	283799.785	266537.1322	172141.8861	192379.4922	212950.9813	218418.7765	203201.2576
Q9H3K6	BOLA2	116944.2377	187343.737	112991.4487	54003.69051	155737.2623	144074.5311	27154.17897	23274.17007	25731.42103	17115.45962	38477.58981	29873.94573	79984.90068	86294.22683	67390.27712	94542.71767	77581.41084	73971.8889
P52815	RM12	348536.984	455010.3378	367214.2982	298346.9866	613732.6873	391702.8896	563879.2197	303247.5231	189100.3427	476859.697	461259.348	587423.7643	201779.3384	423955.9376	250211.1294	329249.2882	327803.7068	270368.8498
Q9UJ72	ANX10	242891.0284	217228.4189	249553.9305	225592.8719	184346.8406	288342.9481	48757.46978	48425.64295	23237.55574	64949.25124	68804.06041	32019.82601	150752.4092	194302.4833	234673.0146	198695.9552	227068.1949	235297.5153
P10620	MGST1	312248.6538	285098.8483	420897.0651	195654.7947	328050.377	509174.9478	305709.5032	146830.512	121069.4316	285413.1361	261605.3803	337471.454	130798.7996	364086.3192	416809.6696	411599.7273	314498.3251	366023.4201
P30520	PURA2	132104.0884	120309.3897	142080.4313	124875.8522	101579.0587	158054.7503	26375.97231	33381.0638	19831.00247	20065.86745	24963.04073	20364.34232	64022.80235	52423.74641	85261.74231	59128.19539	85938.93401	77329.88899
Q8NF37	PCAT1	48797.38239	38370.15068	45658.40942	48572.95101	33657.15047	41634.76957	86061.18504	61259.85086	64342.06024	67340.1662	82897.20108	79273.04576	36459.42907	18280.91139	36430.68018	26108.56407	31699.53212	19202.35269
O75380	NDUS6	38449.72606	54495.81503	30195.72182	34550.56264	44431.46663	31852.20875	48435.90665	39660.70592	79137.40423	35811.41151	44963.43188	60845.81376	31695.37584	28577.83589	30439.68491	27370.79798	28159.97184	25903.9045
O43765	SGTA	125584.3722	157948.5674	74043.90454	129518.508	168593.8201	117759.366	17231.91756	28201.69123	22738.45686	25846.48395	52995.47928	17358.80656	87140.81527	147415.0386	31521.50801	72082.25888	88435.82996	40773.52998
P53634	CATC	183798.9954	158388.1033	185910.3538	181099.3022	118544.1744	169893.1283	276493.2429	280982.726	455330.338	248061.9532	260138.034	322577.0678	168128.1366	119613.9416	182493.4842	142779.1436	192354.5024	180400.2402
Q86X29	LSR	73191.0881	78597.02545	64433.6678	64230.36733	57353.5435	61788.35502	120223.6991	116174.6485	122418.1614	95771.58569	103207.062	107596.7515	99366.57705	54488.69204	74269.10021	69786.31813	91923.95289	60385.27855
P20962	PTMS	34801.32469	62723.36958	38569.61767	32611.90855	60567.30043	44360.00033	14297.70811	15204.44444	8412.574443	8811.714965	14034.79493	9422.790288	37589.65405	36775.79764	23254.51533	30298.94916	23278.81073	16991.78569
Q99436	PSB7	160284.9215	117297.1399	171094.0864	199205.2312	154394.3967	175545.0361	66031.32177	46513.79737	38571.78486	69015.66278	75404.28566	22614.2205	157441.6835	159000.6992	177432.9287	175754.7827	164361.8367	160118.0525
P68371	TBB4B	1062376.798	986604.6673	1038070.254	976820.2609	858630.9435	901533.3901	233488.5818	270132.6717	135476.3112	233357.42	359641.4213	117038.6757	1063106.278	692726.7232	768018.0361	809777.2462	917147.6831	774812.1824
Q9Y6H1	CHCH2	315439.6078	382167.6888	326165.8634	216622.0392	495008.8147	259523.0375	389108.2685	448370.7191	579728.0798	287470.5314	238279.6728	465194.1781	369595.4494	323786.1557	242584.1194	268768.9982	374047.9177	229080.9529
Q92804	RBP56	128659.2547	105132.5965	130639.9265	102094.6846	158737.0308	112735.6374	50169.7978	376427.7741	18760.74821	20444.04687	57400.00788	28641.06824	53985.89976	108983.9889	101566.174	146028.4191	80736.2352	108053.4165
Q16563	SYPL1	269276.9001	212144.3841	252215.4829	239223.1768	226417.8645	269538.0509	414012.4535	293628.2834	229997.1416	364726.3244	361871.4593	541553.6399	207447.3061	198913.2852	262896.6787	269240.393	275798.4426	280457.719
P61803	DAD1	224084.8763	181887.077	250471.5517	105552.1156	240321.4074	242904.4962	416558.0828	240533.8935	105499.1512	370825.7181	308152.518	423862.5748	109107.9896	231421.201	231540.7408	232676.8808	163868.9325	209625.5179
Q9Y3I0	RTCB	76455.40361	51091.57026	88406.33885	73306.40108	56883.16634	73150.60185	40876.22407	35361.7365	10331.732	57822.1405	40171.86038	15309.72928	68253.59037	65033.60687	82886.92853	81071.89805	72840.12116	80095.48435
Q969V3	NCLN	141379.5612	103241.2789	137029.3115	163846.9979	133962.7494	123133.8605	253043.8566	224280.6501	180792.5984	189822.7938	261024.5687	192294.6902	138392.2939	55031.82214	121712.7973	149031.6241	123949.2365	58333.6389
P09467	F16P1	132267.8489	129855.3298	128736.1872	102067.9583	91068.4292	108892.1164	58623.72946	61531.11457	56291.67131	53273.1981	71966.38831	50038.04883	114800.4659	81115.65003	114799.9463	105351.2749	139252.663	111858.5185
P06865	HEXA	22230.61395	7176.177667	28007.21053	21910.17356	3879.412299	23931.10169	45835.94928	44633.4364	18785.72532	48839.33128	46375.89797	56107.08243	9115.613015	30526.84434	41676.2617	37080.41422	28218.57854	45922.65814
P30042	ES1	219225.4425	197117.3651	177527.8426	221268.5966	211146.2971	176416.2265	483232.1091	359126.4942	389466.8654	383024.8942	410058.9576	424988.1358	188694.0372	119617.394	131120.6352	164140.6876	174675.1267	130988.1112
P51397	DAP1	16845.41628	31721.84782	18307.80414	22071.56656	36176.79723	21340.26687	8859.444104	18101.70348	1236.510387	8362.607444	8646.512615	1356.593323	18202.1828	18798.43961	10125.26302	15090.40918	14202.34938	11129.58883
O43920	NDUS5	170839.2697	192805.9325	167959.8646	215610.8933	202178.4068	192810.1844	308625.7764	250433.6924	207628.7892	269314.9692	239084.3814	344897.9459	110527.3973	163520.8141	154432.0823	139170.6094	153841.2346	151673.5993
P30046	DOPD	177618.1116	115317.5361	154266.9901	135866.3911	128109.771	148032.5686	44705.78326	55388.31535	185519.7433	47142.08884	40218.18011	33679.15659	67973.95532	128115.8432	115568.6228	139044.3554	101979.1935	156284.5397
P62993	GRB2	59603.40873	90238.38677	69856.3781	55532.16945	67748.37695	60864.68349	6039.987227	18866.98522	35391.66559	15731.66484	22756.95718	20037.30322	50528.8591	51928.08959	46726.70571	43283.69174	77836.18883	53820.29956
Q9GZZ1	NAA50	73197.31448	92787.06655	95407.02434	79983.25774	82351.1067	91836.67875	19329.81573	26741.19528	32071.35435	13987.35546	34380.96745	8524.649234	62165.34913	83699.87207	81565.14584	77478.97489	82018.98565	84478.29889
O00425	IF2B3	25628.52404	18536.12056	13299.38345	29184.23043	13726.45625	21046.35691	5738.698428	13382.95295	66072.24799	29266.81091	23133.05007	65462.3237	20865.51557	23843.87781	19545.457	27735.35865	27541.9484	6308.513881
Q9HAV7	GRPE1	203017.5422	181365.2481	160599.2155	207224.6948	223586.437	161838.8592	257361.9252	104538.8147	109413.9551	219753.3437	225391.9663	249825.4662	80039.97003	152535.7816	112840.0745	142235.3864	151816.438	101815.6388
O75844	FACE1	138888.0189	150416.2582	135577.9111	141185.1085	131602.9222	150281.1936	242223.3736	383823.7229	511715.2806	203224.9858	211979.9061	278684.0532	115889.654	126703.7308	133072.7828	135300.6468	145929.812	126985.6418
P59998	ARPC4	266839.9536	396122.183	269298.9693	138110.5975	317368.3896	339376.4291	109483.114	123738.4514	77598.34261	89014.13582	131293.4588	74896.4501	195535.2689	239350.7375	229237.3237	226745.1831	280872.561	235019.2749
O75915	PRAF3	37047.9891	67444.23392	42547.19489	5635.214437	31963.18567	47423.36939	33122.30378	55193.59706	164356.2003	27093.98524	37434.81413	77205.43192	24528.29674	28370.92254	23793.35084	24693.48303	41412.1475	27614.27571
P49207	RL34	429573.4102	336863.2539	375397.9432	483360.7185	416367.9173	352072.4132	247809.1434	194368.5365	117570.6982	487209.7911	294663.886	122015.2509	409280.3245	417215.275	429372.6025	478939.1792	406702.8277	361005.5358
P00568	KAD1	111228.3279	121035.1674	141159.0436	83270.43729	95105.93785	127938.1011	23709.42996	24089.36679	23354.10743	24653.39375	24202.61981	14681.78433	76345.86117	57610.01906	81739.48893	63984.89123	83441.86239	85591.19115
Q9NQW7	XPP1	90069.86759	66908.31449	84985.44942	86158.4655	56688.81993	86304.82561	17748.24868	36732.86473	30411.34615	31376.04133	38089.07572	14287.01987	69670.90885	52253.50093	108626.3463	65080.62485	78153.78888	61247.7436
P25815	S100P	535458.178	626363.4932	548785.053	157185.7293	789552.6964	648660.8395	237345.9653	201470.244	62375.54736	252035.4138	270732.8228	138087.2812	425488.6542	776236.4633	510489.1776	565271.0301	637324.1035	540069.4349
Q5T4S7	UBR4	48346.39787	39733.12737	56269.20916	38124.90224	18114.48669	39548.25413	31937.9301	22110.54731	66033.41556	16636.72455	12707.17315	8595.188739	43995.09918	30802.72764	48548.5756	39250.27931	51053.53562	50401.55484
P42766	RL35	235152.3438	186020.1222	256644.2665	459771.3263	283150.9601	239536.9413	116663.9175	112421.7405	35414.87129	145723.1099	107462.5135	52962.90448	96075.15806	289726.587	180675.2225	348967.6963	133101.7645	201604.1646
Q9GZT3	SLIRP	55727.73455	69270.63583	41066.09476	39412.27254	51565.74311	58022.52896	30928.3629	11808.11121	65814.63037	13655.48338	46281.41529	18458.78101	25208.25989	18608.0261	30176.58686	36243.17509	33454.85465	37114.33013
P13693	TCTP	276838.0277	393371.2979	312682.4238	213058.1385	370923.4315	256727.8856	208278.205	301449.1613	240926.6314	295589.0786	83673.02661	167222.5046	193003.6625	203691.4078	200420.1182	315168.0101	273865.275	203742.1238
P41091	IF2G	85663.7385	74729.34783	81906.99817	91193.54269	72748.23688	76506.20919	25189.19169	20019.0658	18527.87129	40112.26406	40502.10453	5141.179404	99424.08917	48091.72393	73068.4817	75777.08236	83784.83468	63900.23549
Q13185	CBX3	39229.20276	22765.25374	41172.44786	44494.43423	48360.24418	28539.77224	6537.734998	11354.04819	22508.24402	5421.853299	10360.66727	9213.873891	21143.64317	39139.36423	30368.81106	32151.36051	24847.21288	23488.17125
Q86Y82	STX12	48215.97422	31837.22839	75176.205	48094.8697	50175.62825	37508.78106	47055.55772	30090.41262	126935.9921	37599.58033	40191.38843	29584.80381	32214.86605	66256.92686	52961.70516	50321.68774	46366.5611	50616.03089
Q9BZZ5	API5	40978.83928	28988.44916	43139.34612	33487.07123	32290.79999	36286.50552	13374.6284	12536.31113	15178.44977	8200.490742	15142.38549	6986.894167	17394.3662	32808.1866	32312.08293	45286.60593	29756.54432	38143.75974
P42330	AK1C3	161650.3203	164788.6427	157356.3867	174258.847	133738.4142	165250.9215	13960.24815	130522.6736	170868.0859	27926.14735	34761.22893	20182.66811	192761.0411	211508.2408	203252.6976	174822.4265	216103.9307	174969.3403
Q969H8	MYDGF	197352.9916	178378.6978	187851.5256	176960.8393	141118.7306	193485.5129	425284.9451	402730.9741	775116.0304	288742.6103	409740.7451	529431.397	208054.3329	161336.7754	243804.786	217393.4503	295400.9406	256270.5434
Q9Y6M9	NDUB9	82159.93373	94313.97115	94689.15583	93490.00019	79223.65299	99876.19681	123324.7555	126872.3924	178932.4403	176080.1029	135208.4604	178855.8419	55303.97997	148824.7405	102641.3785	96877.84884	98013.61888	111792.9611
P47755	CAZA2	48017.35258	70671.6925	48340.60003	37605.51565	23136.24807	65883.7568	14063.20257	12826.3008	128634.6116	9739.048164	13534.53381	7187.936219	27047.72278	26766.60042	48650.20443	46445.62082	48228.29985	47909.49012
P28074	PSB5	137519.0585	113501.2411	128495.8829	168221.2839	125415.0392	130914.2598	58339.38499	74427.60181	249252.2039	50764.93618	86005.0575	59456.57512	186764.5276	124795.4945	144860.6789	138968.9225	143410.2725	127721.061
Q6UXV4	MIC27	43828.17546	98102.24026	107596.1772	107409.5761	109721.767	100384.9771	134671.5763	234753.2551	273314.4357	222476.6745	210032.8051	247726.1433	144351.062	108308.9159	129309.7111	85707.55334	128893.402	104248.4243
Q16595	FRDA	59049.34928	78589.05112	60175.93309	49086.46504	71222.00593	46220.7162	98804.88767	101577.2247	178531.9608	74572.71206	88952.49541	121842.5434	44637.11025	39869.02494	56238.64908	61451.875	55204.39783	64573.87833
Q13561	DCTN2	31216.26039	30976.97455	35175.22027	13461.83247	31200.15333	21947.05751	11638.16251	132885.1232	213859.116	10091.62728	3519.909384	8550.410538	10393.72617	30069.28376	12529.80366	22342.21343	15649.1758	37915.07433
Q9NNW7	TRXR2	48233.9617	62980.38134	60148.5981	96733.41749	74137.80649	73690.6085	202277.7007	157137.3178	165972.9082	151608.7583	166657.9101	179786.8302	116023.5591	47286.1311	51844.84148	61902.46875	85566.81348	52525.54543
Q14103	HNRPD	95598.40889	125040.8575	93836.28652	69067.33814	91972.25091	78385.75657	58010.83699	70458.96442	35047.40326	54182.39103	82870.04146	28442.94563	77385.9258	76360.04444	75571.32972	77616.3811	82333.67603	68957.50095
Q9UNN8	EPCR	206907.0303	298392.1108	177438.0813	126107.5277	206576.6327	167717.292	186969.3062	408691.1382	327718.8095	168838.4118	226623.2943	231562.37	174947.001	83048.94912	85741.79871	79173.41543	112407.9281	77913.40179
P04424	ARLY	79715.80397	71903.61942	78629.61262	75386.97436	64312.17995	89338.59672	31539.70438	31812.0637	11300.11153	19690.87058	40596.8593	31636.93335	71804.2062	44560.9122	64478.27216	76966.64038	79868.28452	67596.36045
Q8N6M9	ZFN2A	9662.564721	9967.418838	18410.10772	14204.97609	11822.11986	14914.68107	7745.787206	17597.88015	45817.0865	32367.83757	22273.37633	14269.95327	36482.99756	38501.00864	33909.59397	41047.78389	38038.71392	40082.87407
P42224	STAT1	58947.77482	70637.21697	52457.09135	58948.23654	47730.6686	61735.98655	11485.19154	17232.93658	24567.27974	21595.58719	14397.05651	15267.9433	31265.04092	24266.51938	50932.04155	51556.38848	41458.83392	29577.29143
Q8WXX5	DNJC9	45536.88002	94983.35707	82680.86426	68672.73621	60924.57362	44183.20269	7306.947625	8297.578623	49376.3619	9667.724184	13500.4905	28418.28169	24079.66569	51956.71932	38776.55252	48252.41387	33468.81318	43647.64175
Q9UJU6	DBNL	71625.50638	65533.03556	60987.49314	56212.92288	72946.13197	50168.32234	7726.322754	14246.7147	41177.01333	37538.2037	33379.74348	26460.49027	41537.67155	53928.23331	50983.16399	27163.49464	59442.30291	40719.71178
P33993	MCM7	127669.0481	102968.1815	115734.5193	104915.9989	68717.73425	97188.86985	25955.80944	18943.98339	20146.79804	15425.76631	22283.61378	24658.1981	54046.96581	28602.6508	46125.36177	32611.66722	28862.89066	37869.78928
O75976	CBPD	72035.61714	81582.61309	59571.07401	62200.31613	70420.64174	55400.22106	183146.0007	162978.7362	183732.5169	134257.5879	178831.7829	176519.7045	105682.4069	64986.49387	82439.60631	74756.41538	99493.43695	74661.45288
P12236	ADT3	169444.7255	87276.78938	173517.0295	173695.9494	88657.95126	148904.1126	84711.1385	99325.09007	41341.5218	133864.0312	78993.87625	143666.1098	41038.79553	42622.25997	140932.3767	116798.6018	65549.86556	133619.5946
Q9HC38	GLOD4	96410.88587	81893.98278	44957.64191	90067.58499	98265.42539	69086.05393	48365.93317	46548.43247	25223.93438	45142.32504	41793.1643	22131.4813	106483.3837	64397.68782	81350.37572	102639.4581	92618.67619	84235.95453
Q9Y3U8	RL36	217344.9951	164312.2704	218821.8441	245827.4277	247072.5108	218375.56	55956.60631	81713.31618	48785.75156	80772.86608	80374.26526	38416.8539	78660.35448	196686.9907	183129.624	182595.4054	134119.3402	165779.6642
P27701	CD82	60119.54355	22203.07271	84334.35656	81418.75362	49443.01106	67758.94844	74058.26452	29817.66828	14273.54497	77880.64766	49715.60811	84723.79018	23685.55729	69475.14267	54154.98993	70439.15662	39885.2535	67311.68162
P49458	SRP09	195649.2922	302007.753	198169.6141	93719.12844	233078.5326	215171.5066	34079.56725	20417.62634	13190.85745	18050.3145	56348.84973	62316.76822	118595.9735	152769.2295	112846.2215	120371.94	150604.1391	121816.0717
O15127	SCAM2	14783.42165	27798.19566	13119.77328	12852.35111	25770.40094	12552.90567	46077.6206	14195.86025	64803.41528	23684.2845	46026.50093	49692.58286	22775.48597	4061.260257	17247.35385	11224.77884	21104.08953	15262.95744
Q96A26	F162A	181413.2838	214267.8682	220148.7116	132136.2383	244212.9419	215843.2812	310056.205	195260.0964	254305.2973	261395.8271	267681.3829	301113.6822	186644.1245	198509.5516	169713.5886	167545.118	198466.6383	177283.6778
P14324	FPPS	62441.58247	47886.5674	40988.62858	59235.26649	52078.13209	62361.48054	16347.88437	53182.82801	74721.01236	14704.25181	24356.03078	16868.00931	45994.18467	29948.80064	43444.55665	36280.37253	51123.0249	32343.19874
Q92688	AN32B	42445.95274	28643.24533	93623.51384	74646.9614	38448.77958	59013.69173	11229.64208	36376.4442	26423.97864	20288.67051	12939.33811	13273.91334	18352.60392	59795.33749	48865.47426	27993.21647	28396.44219	33426.42285
P08962	CD63	93861.37817	88461.36941	94422.69553	92179.56546	81518.56741	81405.14567	97227.278	201113.658	182207.5972	137080.2919	157921.3742	167383.1119	194000.9124	134256.9937	110647.4801	103278.2666	132220.5003	114026.9108
O95292	VAPB	106966.0009	123616.8802	78352.92911	97126.64999	102515.1637	76557.06665	113384.4138	99491.453	117743.8431	88938.74707	113900.7415	70900.02535	133113.1328	77821.29227	87752.41848	92156.17532	111535.6277	79401.76732
P07858	CATB	100184.8923	105429.3659	94262.81017	103779.5864	118647.5953	84827.96259	131741.9507	98521.95811	127877.5222	111400.0322	127576.5928	114796.1798	97035.00081	95508.58543	76094.01066	101356.9408	106287.4118	94046.334
P19075	TSN8	797029.9947	485250.8828	745380.9066	843931.6973	712777.9007	680365.5776	1825995.887	864086.093	438570.0491	1610561.785	1371532.123	1789311.808	625639.6362	1005990.902	748829.8186	743516.4642	852920.3085	810805.3461
Q96A49	SYAP1	93111.92558	91816.27345	110397.734	105030.8577	100624.2375	88340.73996	28992.8988	16634.99595	31371.81866	36180.14533	17188.59619	20822.33879	68907.49723	100337.4818	59331.72089	62796.96119	42115.07698	71239.29535
O15551	CLD3	28582.97877	8896.334261	40399.91462	38010.04297	14716.56039	43436.0272	46408.12601	4760.978064	2670.906014	35591.74413	30152.15006	51897.58856	4709.409333	24689.16296	34703.18047	40945.47641	13452.2992	41934.45199
P61758	PFD3	90466.25279	121971.8772	90480.31463	75544.50381	101146.6809	103874.3801	17203.52027	37120.73115	34271.7832	18024.3997	23661.30626	14226.14281	59145.32182	69504.84977	59262.13401	64632.79582	62629.83479	62420.89545
P60866	RS20	356586.6206	313243.2311	307994.5489	392780.0986	376023.8128	279899.519	223631.2535	175465.2064	93339.91385	221357.2868	293264.2167	80204.16992	368496.8995	329801.9242	311810.3672	401929.9305	335053.5175	309238.8085
O15143	ARC1B	171359.4253	147563.682	143771.3395	217370.1721	123408.7124	151644.2548	92075.4044	81702.51005	49193.77845	80259.69836	108760.949	40434.76993	289760.6035	138234.759	193223.9916	186200.1493	211695.6686	194773.8593
P28799	GRN	52569.33248	78218.33386	45659.06905	45273.58455	74492.37591	39259.05891	87534.04105	64822.8695	100730.3031	53172.23043	83605.42053	68439.51891	78938.5098	75155.37495	38494.84166	52646.63446	66936.62765	44140.89743
P62913	RL11	161338.2085	91086.42759	167584.7067	165465.692	105063.2694	143889.8483	65408.66822	76522.75451	36738.33661	95058.82188	91860.44129	39267.41026	69499.14889	116975.0786	181112.9749	150810.8666	101383.6684	184139.9712
Q9BT09	CNPY3	34375.04606	71790.40334	33977.40502	23461.01688	49436.27962	17982.70129	46791.29822	68865.10776	147910.1101	32355.48205	45456.10679	74529.86373	24780.84008	26541.24091	38043.98192	19154.21577	28644.4633	26752.36539
Q9UEW8	STK39	91627.24891	67447.56395	93898.35777	92302.84278	90779.61633	88431.76199	14237.92759	8967.190906	11362.55421	8943.060341	18361.23596	2624.484118	47334.67024	54440.09819	63637.09339	53375.87405	59928.32894	55454.46303
O00303	EIF3F	29224.71896	6184.938679	21158.7883	28983.54378	15480.64372	31710.76437	8529.167987	779.8966372	25111.16901	13376.87346	12757.09325	15701.56838	11683.85365	17435.2378	25427.8107	25632.17473	21020.39208	22924.45427
P21399	ACOC	38334.61118	30499.43473	26415.06222	38564.40403	27829.53901	22416.55097	16094.69064	10132.0729	29133.84022	15205.2575	30256.7119	17840.61793	33493.73019	19223.24139	29514.08946	27229.84965	26940.85139	25624.80063
Q9Y320	TMX2	56365.06483	51228.52915	48905.25408	50197.65732	36214.16749	44740.77964	43398.49246	40149.28102	34283.03954	25908.42508	41953.67862	35884.83872	34245.67524	30486.41773	57354.75646	44048.96271	56770.0159	49363.23056
O43570	CAH12	50139.87122	53996.05309	49810.26076	28454.42135	32691.93538	32478.01989	76062.11068	104473.4533	140264.1699	51064.93011	76117.66049	109340.39	49228.60682	43078.66148	62930.774	39758.26748	83752.593	55535.37382
Q15008	PSMD6	180966.3682	194096.9719	192843.9544	24572.47411	57715.08889	185178.0176	22030.45435	34561.32506	47936.85982	16057.49881	13876.59765	29344.09151	43398.16685	69781.91234	56426.44325	35378.38369	46056.08529	53328.32983
Q9NPJ3	ACO13	262752.35	276296.217	265323.9542	285598.6629	298957.9998	209561.733	770506.4119	525836.6177	510781.0933	589503.1494	729270.8991	718437.7365	439180.2099	284643.3308	253586.8885	351055.593	375827.91	265024.8608
Q9UM00	TMCO1	154186.9087	105120.9202	198491.9658	211839.0677	167263.6868	178272.3861	208924.1533	155475.6744	134140.5218	211350.9882	173222.7304	203001.8644	114979.2645	135674.7213	184753.5673	202436.8977	151832.9106	182082.348
Q96IX5	USMG5	58447.656	70456.60394	51376.52812	32380.08105	68073.62016	56883.98062	135244.5095	100831.2736	116169.4477	106811.1029	120431.9329	165170.0298	68947.99968	39023.84879	52440.97184	58888.23097	62628.71599	48376.43286
P07108	ACBP	152056.8652	323132.785	211255.0368	69233.28507	231382.6198	258702.1796	50470.81805	72897.37031	14779.60485	65581.08903	64170.46299	35053.39743	119951.3317	189664.4995	123141.8358	108888.7454	153733.3555	125951.3799
Q16576	RBBP7	96642.72609	82672.45768	82093.91349	97676.77074	65155.10444	78844.86723	22075.78104	25828.73239	68622.56144	11480.36428	19279.24297	14183.12447	83960.09186	66308.25771	95596.3977	71468.0005	71837.40923	82562.29948
Q14002	CEAM7	34925.26276	25220.01418	24647.17302	29166.59449	37458.82458	19766.10234	146382.3779	47669.59718	76662.2642	60900.61241	114146.0255	93526.30056	26739.18052	43539.52266	24577.13881	38980.43843	32255.83754	23937.03929
O60313	OPA1	72114.12221	113845.3752	75808.62022	77355.25593	60693.98685	70437.34967	61869.01388	59537.49106	51045.98127	53159.8741	60986.58212	110973.8423	118053.9229	51405.89473	62758.57871	70908.86379	76065.84198	64412.60225
Q9HAV4	XPO5	107047.1819	74119.25299	120158.1718	105799.5485	104798.2963	123246.447	16568.66939	15420.67415	14745.35485	31346.35949	12988.89203	20635.41013	59101.86924	58036.37883	56794.48861	53955.80927	50384.92996	66100.79292
O15260	SURF4	66471.53377	67495.60329	71536.85988	49969.03686	58510.28485	69591.1335	54345.52738	43994.91123	36263.90938	44765.76321	58485.13497	60536.83517	43953.13629	44591.06065	59954.23073	48039.30483	66021.86094	50432.96395
P84103	SRSF3	248459.3	340184.0272	191787.5356	153906.5155	265388.8652	151300.1615	124653.3273	165535.2095	108988.4011	115043.3312	210394.2119	71435.83525	190376.2276	197083.4353	183454.5022	211085.8379	201036.4448	150969.0596
P11234	RALB	183195.9317	189915.775	189271.5373	232690.9641	266869.6935	186899.2261	137661.1406	117859.0569	112433.8004	109533.8493	187752.7029	101499.7351	255042.6105	225943.4393	168384.9718	221766.8224	228927.9898	172215.2701
O15162	PLS1	41637.40185	39424.20827	44098.59939	53923.98028	41806.59625	42633.10517	112366.755	107015.1054	119337.5692	47975.26585	97569.44558	90328.37053	63849.23144	31092.83297	42799.61857	30801.3141	46604.74523	39649.98216
Q08211	DHX9	54741.2541	45896.30173	45150.37007	40547.29543	30087.31285	39869.01822	45244.4149	64315.07152	21300.08868	35618.29511	67161.12366	27898.35025	45876.49175	24051.68042	54775.15932	49724.48647	68508.86537	62268.48016
Q01581	HMCS1	52461.5736	37515.82439	46305.04665	23469.79959	44653.09063	57630.8612	23899.11995	38589.68901	45060.73198	28456.2715	35342.03019	23591.76283	48945.40309	29446.05733	44504.87631	46486.34982	58647.98359	47976.56821
Q15392	DHC24	123217.5446	67346.16083	126698.0444	126431.3573	96970.65284	146038.6399	90058.63933	39616.05959	60607.25682	86952.08638	64962.81407	84518.23354	39650.84102	57908.24575	96334.21279	78604.47544	68583.9511	78018.25797
P18085	ARF4	157907.666	77654.28959	184625.6144	170135.084	169573.8347	156892.4916	59890.31219	49409.45215	52004.0835	56902.65517	53856.4418	47944.92467	129617.4589	205815.9444	197590.566	244978.6372	137774.0396	246758.1471
Q9Y3A6	TMED5	62317.39842	47705.30139	74636.97374	41887.17498	58481.62366	86973.64274	72813.95037	59348.13131	103326.2268	77277.74536	66062.82894	102965.5713	39561.40687	71758.32124	78807.50238	75122.21791	66631.11573	77789.00534
P82650	RT22	76423.75728	2303438.555	1871616.573	1339687.301	1354605.553	2102460.895	2007541.51	3329692.271	7481189.531	2047137.06	1833638.515	3853970.047	74321.46657	982245.2589	1341443.329	1474810.977	1038109.724	1425757.457
P56556	NDUA6	20129.84134	15529.1361	14597.7975	8778.977486	1972.429766	6926.600023	28602.20925	3363.92017	5725.524471	14486.3526	20460.90348	23399.51756	22383.6905	5697.163497	20104.7641	12578.8321	20292.72569	11988.65269
P62820	RAB1A	94142.9363	87946.51958	86874.86143	87239.93183	76096.9617	81503.04285	38631.20159	56874.52647	10914.85731	54493.42157	63828.71251	31781.29357	189762.1373	78639.52706	100870.6123	98028.97963	136674.3208	98220.54467
Q9P287	BCCIP	70232.04485	71620.0773	78281.45578	53296.53714	67506.96036	55467.27745	9938.446666	14085.16636	39410.60956	8409.943131	13289.2772	10728.43867	37805.75517	54719.2521	58045.33668	44917.74178	46841.49913	60555.6043
O95197	RTN3	74282.71562	32491.98579	81541.6039	95402.53263	71867.01716	73854.81361	123050.4132	44387.7927	20517.47416	124820.6401	100893.8965	117534.914	46995.31406	106891.7805	90207.21923	87085.82369	68989.17444	99044.41857
P30049	ATPD	184564.6126	206668.8698	195201.7402	197106.7008	358727.6296	149615.2761	350514.5141	134032.89	205738.5199	305400.8549	281190.4301	254693.9252	132096.3877	244583.4436	125725.887	189619.6279	146527.2722	132048.6985
Q9ULA0	DNPEP	105889.2969	59068.83517	98218.62182	91396.04848	62712.50311	107985.7084	60505.59019	21343.68101	39887.62497	29785.59974	46848.43216	55807.61243	72500.63998	55446.17115	108202.6938	80833.8003	81218.5474	110737.4684
P61313	RL15	202444.6362	180501.7405	175783.2628	253024.0965	188832.3907	170617.794	127677.7924	165282.2323	149411.2577	130500.6394	174327.6293	54653.07328	180235.8626	187848.0206	190478.6206	185603.8335	185783.624	168241.3735
P11172	UMPS	69043.01314	72330.49959	79050.80886	60682.83324	29510.65015	78629.65631	36855.81716	8923.481612	10605.3656	15570.3084	11320.77798	7952.633499	40785.56528	25129.95836	52416.23482	36669.11787	35076.96423	51581.37758
P62266	RS23	121790.2717	66629.62919	114579.5942	103723.9069	59272.69693	99572.86992	37761.027	27430.60362	739.6521141	56781.58628	58328.21742	20579.59387	36708.32121	73809.3936	112143.6113	107744.3817	80428.68175	101753.3065
Q96QR8	PURB	16192.07663	11533.07536	13534.43259	12395.42584	10090.51609	4377.310123	2619.592874	8216.297134	24394.4447	8052.980865	15172.59003	7340.05685	12387.62206	19194.40717	16239.09621	20371.28289	4318.654207	12316.8468
Q01650	LAT1	265825.6698	159312.2964	240780.2363	292088.7188	171618.7105	245261.6427	504612.4114	240898.5928	199000.2498	368167.3975	393639.1735	473580.5728	245389.9462	217808.1696	295350.4434	274261.5588	301956.2381	277741.5926
P62910	RL32	144550.0301	202970.8344	142596.7337	151463.0192	227361.865	272011.5336	37055.73127	76309.45428	28238.15888	37768.18291	90513.11348	94361.94827	138555.8069	209935.6458	76775.93225	88803.5738	107508.1656	245250.7835
Q8NBJ4	GOLM1	18860.54246	24710.01941	20728.55724	12552.94514	23712.42141	10984.18425	33254.28273	10509.04882	45478.78044	23302.02705	24644.2773	30929.50487	15219.62002	8437.849946	8274.538272	13498.55792	10727.52894	14201.19904
Q9BVG4	PBDC1	101806.7356	125191.2529	63047.96418	60982.04932	101724.9336	83743.25311	13332.82447	27034.48969	22852.28476	26279.55415	23511.21834	27242.17844	50009.40979	63364.84793	61066.77206	65776.43057	66962.99355	64017.38861
P67870	CSK2B	101505.8382	97304.37491	96406.14366	82595.26335	54510.91726	95372.30382	19727.8713	29284.28489	66144.79344	32355.81094	30770.72528	59443.13765	115563.4146	69323.58481	82143.20546	84904.74228	88723.87758	64294.00938
Q99653	CHP1	55506.69861	103378.4783	110291.3657	61839.0225	106314.3944	102598.1815	63142.30627	39160.85197	44474.23172	67878.83114	58738.44214	77841.24309	41829.31757	99797.89614	80764.70767	89149.21157	77569.80606	79645.71818
P02649	APOE	110519.4582	166827.7529	103032.5826	201157.4942	248302.7085	135845.3938	822907.7408	570941.1529	825109.5099	723039.1422	437285.9804	659551.9114	203486.5525	296046.6695	192966.4102	169036.612	142435.6302	136117.8716
Q96CM8	ACSF2	62604.92988	62151.82347	52165.53352	51500.84618	50763.45728	48185.0861	33056.71012	35483.81936	28853.88362	35866.57654	40471.15432	24337.47714	92832.0825	48026.41226	65890.41915	52844.23264	85193.92743	58816.29332
Q7Z4W1	DCXR	55499.99242	39685.1503	41411.71476	52371.61404	11815.76894	44516.97349	87136.30851	61717.81448	76622.45841	60791.6174	69853.07395	71809.01847	71174.72695	38274.11264	52210.96719	61611.52731	68504.23958	53804.16501
Q9BQ69	MACD1	155468.6572	195123.609	166379.5993	188559.0618	192092.8594	193816.9724	74331.60056	53078.37063	137856.1619	64489.52432	82403.91045	59697.39193	133992.1825	145712.8124	134168.9164	118572.8051	159405.1019	129318.8029
O43396	TXNL1	127479.1856	126127.1994	134332.936	124496.1867	96329.3441	112661.7453	19747.06349	32572.85249	17547.64104	20475.9265	29217.92174	16971.69522	88594.01491	87023.13336	91838.4856	88749.43416	89257.42317	82120.80573
Q15370	ELOB	158080.1366	95584.81372	201946.5887	182913.527	151673.5713	205361.8911	31883.60877	18689.77494	27142.37795	21753.71757	24335.08363	15062.99745	51397.03728	151042.5659	73962.1933	147120.3787	51669.63159	152733.0326
Q9NWU1	OXSM	11018.21773	19179.17485	13232.26	11418.8917	10998.04077	15748.3385	37115.5735	33846.99451	22770.21909	30833.78979	35345.007	43054.52341	12122.50574	11281.48353	19038.39979	7576.707178	8823.187325	15517.34146
Q9Y244	POMP	28347.9449	26685.74977	29724.96861	20899.60629	21915.72106	30200.18049	1192.588979	6298.261798	5737.231854	9375.663484	4760.538862	10981.88428	8270.5595	20688.5995	11869.36309	23385.96283	2580.633762	13299.28975
Q9UHV9	PFD2	164638.6173	166498.8469	204148.635	130257.1118	170000.2083	164773.8903	37120.00733	48844.72671	119414.5197	41122.5611	54202.27567	18086.48521	74635.49421	132931.7619	98175.49023	114244.9524	75286.43625	110346.3501
Q92888	ARHG1	54063.43222	67108.78289	24302.18356	13331.93617	17794.01204	25967.2625	24500.74004	6603.968192	173727.0835	38822.66009	40411.19761	102090.5977	20160.91146	31296.90306	23113.82575	12420.77975	20696.62362	9290.214374
Q9HCY8	S10AE	65807.84992	75216.01397	72146.72803	35953.36228	80810.10641	74943.59843	57875.85051	15189.89312	47480.46278	48593.15058	49856.35299	63795.05013	33409.01974	72685.82148	61439.7994	61433.33501	50828.40134	59507.01445
P00734	THRB	60642.85954	150278.6918	64906.1953	242457.0524	58857.2835	71862.25438	159672.2064	311093.9865	239117.4422	235579.7944	164584.8543	197107.2366	454875.5472	109512.4133	114883.2463	85260.19586	355682.8296	139396.3883
A0FGR8	ESYT2	97197.93061	66363.66183	82286.47913	96631.30845	77739.76583	70295.39661	74403.82754	89666.68019	60037.96771	68257.44577	68136.11346	60019.85732	93831.79154	63974.79033	68095.9777	99043.73254	107419.0755	92748.48124
O43768	ENSA	58770.70731	55372.59908	70401.45997	80894.02014	96966.15257	74848.27375	17212.46366	15234.38101	3545.797419	25852.21814	18913.65028	6975.084842	26144.09929	76633.91119	39209.10595	44703.91331	40695.6093	35379.54368
Q92890	UFD1	61594.88258	51071.16208	64584.17241	60885.79885	44914.64004	74290.88825	42895.79184	33223.76917	37756.16638	14215.2912	21688.64829	83885.94729	75884.83656	65785.75489	109322.8708	91372.34134	93378.69832	100295.7773
Q8TC12	RDH11	87455.40963	77125.19	74441.63902	90878.04406	83433.53215	87413.36124	89335.22596	47552.04149	33349.29209	69868.88101	96821.44606	80466.15363	88648.09066	77815.23424	99572.21345	97634.92658	105459.8862	86962.21015
P61769	B2MG	38808.0591	44241.87502	45077.82024	33646.93482	30862.05617	41385.6973	40211.9547	39747.13314	184676.1871	50370.60579	57249.51324	111427.8554	10251.25986	35692.27051	29548.94935	26789.21167	43875.06884	36996.73898
P17568	NDUB7	112986.0373	137522.3576	93415.74817	89905.75369	129772.457	100070.1994	260482.4184	192783.121	86574.89421	193877.2436	209739.9656	223655.745	87242.21279	119302.9199	77743.35715	97184.84851	110865.6418	92591.9907
P13473	LAMP2	306871.4828	375651.0276	296032.5895	281589.6716	353887.8136	274475.5353	586785.4467	285430.6307	280052.1378	567126.1775	471396.6663	655800.1076	168287.6728	385106.9237	148525.9388	327333.6328	255771.3613	285622.2336
P01111	RASN	121600.83	146885.3117	127835.7326	139368.7495	144474.6323	146593.2008	38402.9116	82614.66828	94202.83273	66264.00139	74285.95452	44064.14549	141936.6259	121021.5897	101562.062	148821.0036	129507.7208	101772.4706
Q6NVY1	HIBCH	126393.7704	82880.66192	130012.4176	168917.2643	108469.6574	135277.6917	182233.4654	115340.3876	62740.857	147439.9812	152134.1965	181656.6009	45499.28084	90611.87263	107866.4629	104712.6783	54087.23374	93042.54243
Q7Z2K6	ERMP1	22108.99248	10548.19372	59679.89328	64093.31396	16934.89421	53520.47581	95287.26599	57274.89773	52174.87398	60044.01198	64188.10116	69237.89438	30926.37925	32371.101	43818.07707	62869.23767	37611.06959	37203.17078
P25205	MCM3	79307.37093	42585.4497	70010.94512	58548.28022	41389.27258	74890.04932	35439.90817	43809.79171	58746.71028	22585.32506	27674.22875	4370.787323	28869.20071	19252.55688	43639.77371	19978.55817	21694.78855	20144.12016
Q03405	UPAR	23646.83956	27822.62957	19338.21745	19018.85741	29723.00659	13917.75466	41050.9059	18026.652	39170.07947	5784.357363	28720.18289	45212.51093	30884.78353	14296.49509	15603.22863	25677.2983	20472.96423	8502.938789
P56134	ATPK	111927.7626	77354.62545	182176.3518	37362.97629	111101.7931	158661.0964	91557.78204	65772.87561	8126.818717	126990.8745	78739.97276	150661.2513	32344.38662	118391.7253	142298.0564	123612.6098	81970.89265	150523.8608
O43169	CYB5B	85306.33829	45908.63185	108594.5051	105243.325	85475.02662	92478.22485	121315.8193	80969.11838	20774.278	118431.6123	104747.0034	143416.4201	35938.87628	100398.6908	91225.13824	112703.6801	60527.41366	99029.29124
P62316	SMD2	41689.49876	47293.19391	31883.52163	65909.48323	61865.63098	43921.31154	37911.89582	43468.28138	6938.569215	35722.69006	39877.2654	12181.55689	51760.7376	47123.1372	39150.52331	46896.04684	37926.77046	36659.38521
O15511	ARPC5	189980.4797	184438.6732	180663.7988	146270.5873	190998.4411	168466.256	50402.57852	49087.83067	23070.21145	43937.95946	78979.63083	36644.069	105420.0781	126825.443	138899.1392	143635.8905	133652.6451	135961.4855
P61970	NTF2	12702.34379	13624.99771	14769.21824	6237.737715	1632.438184	12097.35259	1210.467737	8370.19826	3796.33098	3356.901442	3167.097643	7718.6596	10082.32067	20506.75812	13625.39763	7904.654472	12552.96923	19442.00417
Q9NZL9	MAT2B	135919.1379	126340.1322	118390.7004	123965.3777	103958.7983	123077.3902	42509.23739	54525.53944	44438.78873	47883.64907	48839.84441	25932.83588	115680.6709	73899.64262	114376.5415	106268.5231	123984.6215	105912.2551
Q9NVI7	ATD3A	48908.16091	5893.305445	55474.55816	27875.4878	29857.10112	51716.62038	25743.60958	21022.04686	72726.83262	20700.66165	47963.76105	60932.76413	24053.61337	24134.85989	40761.95591	14353.27985	48983.60763	26482.25413
P24666	PPAC	245254.1795	200127.8571	250587.6123	237874.1263	174237.3147	259485.1922	36748.87805	36293.97315	25218.85671	45577.11339	55064.43709	27329.85917	122351.7143	145672.6017	169726.2176	169381.7991	167797.0195	181319.4332
O00170	AIP	157169.8326	136850.2726	126114.4598	138949.01	145873.499	120739.8094	47933.18292	18000.5329	51404.29856	31794.9953	26545.11028	19287.21271	87118.28948	72568.38767	55981.24634	86147.24489	85168.00126	63618.82019
O60884	DNJA2	148043.2087	133616.8965	108771.6324	132993.8179	131072.565	116150.6424	40754.68854	16184.48626	26730.17718	40522.32278	48893.28162	23684.42146	162639.9896	100790.1446	124264.999	121296.9799	127854.6588	126420.6084
Q9H3Z4	DNJC5	22710.73201	10636.61843	20568.18788	15548.40522	16424.19064	23299.78373	41797.58875	14403.56283	29428.81951	27401.3478	21824.96196	40207.51899	15916.01634	14661.39548	14596.68985	10947.68263	26708.06114	20280.68603
Q9P035	HACD3	93002.42214	64567.31596	91099.32993	78356.6108	38239.23806	102025.824	123750.7634	88071.54084	129785.9004	97513.72161	137484.0733	168590.3007	35356.09566	53144.9351	90701.16472	71060.68376	64547.82636	77033.24191
Q9BTT0	AN32E	53503.02336	19369.49805	63930.13964	48014.66313	70672.58111	67578.5054	23580.70637	38807.89716	24635.15731	13998.71052	11592.07989	49162.5033	18987.49198	53251.39808	33483.85527	43189.77638	32492.3795	44396.92031
O95395	GCNT3	17928.70754	11714.24284	20428.56935	10154.44385	4755.419444	11309.68539	24772.74954	13233.48436	30398.76211	20958.67801	23886.74074	50656.08182	5297.222268	13255.79362	18531.46283	15962.38817	25389.4088	25117.46699
P23919	KTHY	21752.87219	28890.08921	21212.16375	18558.07917	26397.1696	24688.94685	2139.652383	10171.21631	3444.794241	10404.04188	8075.023037	807.2491007	20333.63519	17606.4547	2570.291815	14420.63015	11554.58613	10816.04236
P26440	IVD	187333.439	153986.958	170522.3791	221766.6885	179981.3487	175939.7258	192965.4628	150206.2143	171107.8464	154841.5121	207802.1997	132296.8026	208214.6222	123053.8668	144336.7879	158165.5836	177673.2396	153663.2899
O43809	CPSF5	134538.0828	98971.57924	150416.728	178852.0904	128509.4204	150098.2094	26389.65064	7876.8222	32880.38324	25847.78154	39074.9046	6189.29538	68712.80985	76364.6204	110818.0354	84379.778	75946.31473	80266.35262
P62942	FKB1A	349459.7374	526839.6792	380960.0617	380658.6909	566341.7723	297727.1464	125245.1817	139619.4714	158183.3487	98081.346	181966.8233	51612.62534	387799.1459	417372.2702	267919.8235	371240.765	363355.9353	280607.1207
O95168	NDUB4	68277.90275	87193.41809	68195.14641	46983.43764	87101.49965	64155.28182	186777.3224	203185.5628	398964.945	123453.4655	168733.9812	203033.3885	83098.80618	55494.43417	55302.17854	55851.67996	106933.9601	60791.5024
P00167	CYB5	42431.24847	57188.24063	61201.27607	55576.41802	74293.60305	52847.5642	51659.70052	22569.77355	92123.55546	107360.9671	29244.36073	54130.93157	52787.6924	41696.37069	38743.02883	55876.32614	42966.12699	60090.626
Q9H3K2	GHITM	80969.81304	88484.6602	82452.31763	102706.2059	129130.4526	98314.71006	139575.6865	172217.2196	109783.7114	116728.3977	141525.7138	122149.4603	119996.1004	120732.3953	119942.8615	118746.8953	117113.6725	108765.7212
O00487	PSDE	179564.5233	149342.8365	175424.0713	208449.3463	179220.3562	176574.4082	61810.48493	47074.37311	83799.48633	38119.17858	82683.97414	32564.19713	171288.9569	183217.4353	183472.9734	228103.4992	219946.1401	195118.7529
O00571	DDX3X	16013.02024	4021.796525	12806.78326	290.8544079	2827.263078	16511.82975	2075.758974	1718.521852	12199.01217	1218.137099	4173.941944	1145.584588	437.3721514	5738.16165	16502.93215	13823.5578	9457.594405	13852.80997
Q9HC35	EMAL4	28873.99918	24097.17475	33576.87862	34998.28851	19768.11929	26322.51238	6112.964486	16198.77501	19905.93062	12765.72832	15344.54628	6776.144124	40963.5537	23933.99276	34437.43003	30560.68578	25892.92037	34951.57738
Q9NUM4	T106B	33424.47445	22724.86735	12396.20997	11084.26474	21603.25237	7181.756196	47581.75246	113830.6587	104683.9331	17541.23764	62567.10329	88668.79214	39187.51073	11461.81426	13029.37265	4926.825747	33059.04554	14475.8647
Q05639	EF1A2	24416.36341	14326.56453	26425.29371	6563.640386	8574.836427	25413.39562	90112.18171	7798.827054	19400.62286	7305.765412	3923.262783	10629.68438	7048.200948	8920.028273	15961.34957	6686.365943	21184.55381	68786.36162
Q9HAW8	UD110	128976.1407	62747.95872	118526.4877	106079.2337	76813.78426	119222.065	155151.0281	116934.8425	99553.43721	148829.4682	133738.2846	206137.4595	52258.07396	73536.66027	117347.8408	108331.4074	93748.00985	113938.5961
P02794	FRIH	86896.61069	94368.67126	80107.79877	95298.35975	106258.5587	117222.0849	82443.28232	54888.61212	50552.04039	71358.8933	44168.35144	55804.66813	106441.4647	150325.4739	123543.9912	144172.0986	117534.0815	126800.1861
P46976	GLYG	148149.1532	153412.7121	139624.9058	155286.9017	159556.878	141750.8735	19509.92687	45655.63865	13496.16337	49736.94045	62003.31066	45137.12913	151760.3829	112014.5473	122645.4177	144052.8611	128679.147	128130.492
Q9Y277	VDAC3	61769.28779	43870.20317	75540.85837	78273.6042	43190.35144	73761.71781	107359.1311	65503.28066	83268.96669	100310.5472	81796.48667	133088.6861	35148.05436	52032.74373	71837.63867	75510.4362	41057.92744	71362.14771
Q9UHD8	SEPT9	92273.94523	92551.4289	99223.91239	110462.5081	92043.84358	92247.82665	52901.84959	67473.05854	29840.03128	28289.32499	84453.06749	9588.943469	150067.5226	75103.55755	111786.1267	92214.25315	85616.84774	105769.9729
P41567	EIF1	28115.2181	14719.08438	58877.23152	29661.56403	31825.28488	53676.9352	4850.570921	3288.993381	5878.264314	11622.36172	5992.349578	14543.23972	12050.62982	45718.71019	41303.02701	46397.41626	33076.3913	46294.08649
P28072	PSB6	116848.3314	89356.09224	80166.70163	391865.4012	416422.9835	80878.9695	39161.24647	1026531.606	33291.5066	29731.7671	573530.3609	28569.68707	94498.55387	638697.6486	85897.63478	58660.1438	125823.4822	83891.38266
Q7L0Y3	MRRP1	131703.972	124416.8994	120962.3324	143824.9764	131569.3113	121605.9209	40260.36023	32255.83967	67832.76436	75164.52779	58897.20599	28047.59859	103229.4518	92481.56205	85375.2582	96714.08484	88924.54433	91368.00506
Q10713	MPPA	57926.45	53676.13289	53735.22175	92894.5799	67211.08821	53287.01974	91192.19986	66011.91626	87137.68281	87413.06113	96557.54884	81755.89195	86509.26006	71436.99652	68659.03446	79414.69168	79078.39831	63480.32933
P02461	CO3A1	12471.89813	41179.01039	19557.17883	33223.76859	30057.69675	16623.99139	31464.21523	129728.285	68683.18709	88898.48996	57273.09121	45882.53048	12999.51887	30281.9959	23451.0523	29543.90791	14023.87601	21662.96328
P56385	ATP5I	65021.95898	26018.62839	103901.9069	12706.2523	83919.45726	92890.67395	75303.74948	31823.52103	18546.36406	58332.5662	31573.31092	77743.77178	20096.05199	82203.92428	72604.01365	90789.90145	54677.36972	79052.6254
P98172	EFNB1	50119.95405	69834.12812	52238.20658	36345.26785	35135.84446	54250.40093	23061.82165	32495.87658	62347.49501	19084.9788	22310.23969	37375.48412	16490.3044	14631.13785	11666.5944	19152.20592	17049.97544	15206.44332
Q99613	EIF3C	87027.23981	65160.41743	63982.05144	52906.63385	71311.53483	57605.44202	75056.23136	45719.89174	47474.82915	125931.8438	94981.7256	126723.9951	134552.3939	52536.66359	93077.8734	102097.573	103748.2423	85198.95923
P49721	PSB2	51835.51099	57642.06229	62033.91611	51071.13378	41008.37234	76551.00598	16030.20986	20746.72912	9792.23748	20792.20822	20756.68305	18898.38527	30756.95486	34219.01833	51390.30118	42971.48431	42482.41548	49700.35454
Q9Y570	PPME1	47012.3047	32765.13344	43917.03312	45114.63656	34238.68668	43533.52495	550938.9559	20603.94358	341903.8076	25636.81229	20178.12657	9415.678255	64494.91309	53894.89722	59141.65734	55987.45388	58441.0442	56506.36707
P62857	RS28	406016.4518	510286.5164	367312.4657	339252.6874	503976.7009	401739.5294	199564.1768	187393.35	67002.01933	172215.4543	286475.6411	86503.14331	325374.224	286850.4943	297653.8924	343068.364	371805.1266	290178.8516
P35268	RL22	14105.74771	23441.944	19312.1891	5087.882715	1200.228413	13879.74355	2004.381727	3006.073397	3787.252908	3164.824935	1873.840433	2638.478726	2746.611601	2850.130391	1394.666869	7644.936431	16813.77497	15386.30505
P16989	YBOX3	33001.19121	27325.801	28955.18994	44210.44261	112691.3351	21302.2324	16014.83446	11814.8968	8337.579211	15079.14622	24049.52797	2823.265879	16956.41164	30227.16922	13818.4346	20430.96643	16279.15451	12556.76248
O43633	CHM2A	63173.46261	114883.0639	68250.93242	49036.16129	116710.8537	85948.0909	21256.11514	27367.1213	35708.71017	13282.28084	32449.8521	19134.67353	84573.44557	66807.17242	55922.35566	82216.53297	86596.39535	60032.56673
P46926	GNPI1	126345.4893	120979.5126	132132.9229	95385.48807	98637.90615	125173.9226	44877.11149	23864.54489	14282.81628	37296.86853	63830.51589	36003.47838	83706.78569	117121.4415	139299.9362	127340.9672	159396.2455	143649.9968
P62318	SMD3	99458.56886	100591.7673	76611.24368	55366.16253	69307.83609	79925.89702	61158.81216	78557.48375	13835.47526	49400.95874	101960.7198	47097.39902	68359.41697	55447.91072	90509.34201	92599.50932	98369.37463	94416.86604
P61457	PHS	338147.9994	330729.5076	366816.0138	297306.255	310850.8192	404141.4553	68943.84584	76125.10913	58729.23063	70121.41803	99359.5107	49456.94999	143240.5084	220523.2912	250994.0654	271216.0877	231642.6595	253972.7849
P43307	SSRA	426180.9265	500793.714	371396.4589	308696.6721	476341.4271	296942.1943	1135176.556	881275.0546	737121.1264	769506.4442	948241.4003	1147555.268	464385.8457	425419.7032	368440.6611	418586.8976	515656.2789	380145.5422
P61163	ACTZ	39777.50451	31592.72219	37824.84686	27984.13077	16685.24687	28444.19968	8699.588362	39870.40019	41008.22111	23957.25194	8613.713729	10600.91164	28968.35501	19964.86282	38718.46044	26190.03652	42748.633	30624.2613
Q16790	CAH9	102936.7703	101265.1031	79060.29016	78247.98084	99542.03105	79358.75687	231443.875	216238.4831	398917.9949	158431.2119	207718.5625	258275.4498	111487.8665	67182.0579	68914.5633	76733.5531	109418.4684	74894.8538
P62873	GBB1	71278.60789	57122.41002	57164.75994	69232.65144	53886.26399	63925.09996	103443.4011	63589.39435	111832.7759	76177.92992	120672.6712	84745.95745	122161.4619	53964.48215	62065.22228	82490.16734	101825.239	67881.84502
Q6IBS0	TWF2	42525.35022	39794.85507	44279.60089	66974.24016	54118.174	46614.46369	15893.55692	9989.421041	14368.12331	6766.467923	9986.996603	4494.438246	39450.06871	42702.79097	40192.32579	50022.52639	40017.62367	34034.92757
P05452	TETN	24941.17064	31564.17913	58423.1424	42317.62347	63892.27885	26987.99775	74218.40909	146274.8163	97637.06751	154548.9014	70692.53192	115194.6887	39131.88358	82371.67185	76326.61448	54154.77034	25512.21851	62162.05594
Q6PI78	TMM65	71136.8238	42451.2789	81685.72758	78793.26736	93857.61542	65235.62534	145422.5299	51452.07434	61348.00432	126154.877	113522.4129	115196.7489	82789.17378	84767.04242	83204.57041	90142.63319	85506.02866	71761.66676
Q3ZCQ8	TIM50	60238.4903	48395.67279	60762.73304	34246.62144	38084.1148	62446.16275	51731.66408	17955.05123	18996.14276	46053.53537	48620.00128	83903.3121	11112.32988	27776.55132	55216.53311	43079.31234	51753.91535	48672.3296
Q9UNL2	SSRG	25518.59816	38724.89142	31270.59742	14726.76931	28264.59364	34100.93288	53145.57433	57106.32375	120043.5715	48896.44022	54740.30808	77248.00145	30523.16407	24485.93037	28052.95402	23478.46089	32957.87543	25360.58306
Q9BRA2	TXD17	387733.3965	468183.7028	342027.3972	336693.1199	344634.3645	346653.3089	117502.2454	104600.3975	86620.73889	95802.14514	142431.9433	58009.63584	264988.4664	276270.8158	273951.1082	273141.4192	291616.3343	266689.166
P23246	SFPQ	11776.53656	11392.51411	8454.168058	6018.40652	5817.839646	2756.269528	15184.25661	24603.20057	25271.12415	13257.76533	16936.26769	11338.69553	7468.722475	3273.720685	12692.02699	15508.66862	12450.34393	15245.53681
O75955	FLOT1	36064.56428	25478.37571	23262.4537	52174.82796	47360.67063	41952.01542	213408.8765	143111.6453	139526.6882	106577.1868	175527.4679	142057.6181	69234.44533	37526.10039	56875.00488	55430.62584	62612.83679	44632.92414
Q92692	PVRL2	79208.65531	96192.19474	70928.10469	103240.2472	124858.0353	72197.28698	148330.6101	135020.8249	230589.9925	121367.2959	128824.2587	138427.4826	145714.4641	116515.2702	58721.85697	95373.44318	102489.6085	64950.18885
P68402	PA1B2	354718.3193	345148.1523	300689.4189	383807.4076	392108.8699	341902.9177	83171.74929	56426.31663	8771.3477	60551.59841	165610.8694	36832.08334	231482.0596	414548.2387	310690.4482	335170.6203	269898.0095	307211.7026
Q9NT62	ATG3	54403.89713	50556.84027	46661.88399	48518.20799	56029.69527	49072.71485	7122.623105	23011.72551	10121.47729	8212.775291	7893.718953	3678.563553	24933.42476	31341.20625	30318.80586	23444.8334	32084.79574	38502.81929
Q13045	FLII	33521.48251	28837.03737	36032.73451	29459.13022	21837.52325	20800.82662	7432.901681	8503.986798	14184.77464	5584.411927	12751.51499	12358.32078	20850.32145	18153.50491	26281.44859	26884.6003	22631.03043	29364.92334
Q9BWS9	CHID1	25945.44412	16022.13583	18950.08276	32323.53452	38930.89832	25258.96344	73303.07587	55899.45085	45154.16346	46985.33175	65146.10921	57377.13439	23557.47333	23375.99932	28827.42213	31549.58357	25743.31987	18641.53548
Q96C36	P5CR2	60650.12263	54300.94531	63496.68505	59270.22992	56388.55329	66267.90625	24106.62271	28209.71008	194330.6488	14841.514	19024.969	21483.86637	41918.18328	36651.27253	42260.25237	41626.5594	49006.38446	42433.60076
O60493	SNX3	94286.45138	103737.0367	87207.99856	108757.8689	98608.47857	84985.58995	22825.66347	22504.7859	8096.093648	21227.85794	27392.61257	13030.51716	120462.3786	94893.09781	78993.19983	108383.5768	114937.7533	91495.76472
Q9H3N1	TMX1	61153.1644	61003.51739	53227.59578	59992.26873	54385.42388	57674.09005	106117.7399	106678.3167	115560.8562	78659.44198	103381.1641	83086.80368	75211.85816	51701.66266	45244.13477	53684.45208	64369.40286	46285.0964
P00995	ISK1	130883.9734	255715.494	122179.4527	143522.519	270163.9955	149778.0501	221760.1889	168427.2404	441080.8447	152472.3027	168033.0086	201327.9898	131081.4751	168597.595	76614.97	111385.4199	107337.0253	82946.12431
Q02543	RL18A	311340.7394	293670.673	263040.5129	366282.4904	157850.619	265652.2104	170657.6884	121628.2801	11858.22706	134593.9706	223314.4381	103114.8762	459979.2114	168487.8385	297825.9614	205628.6287	306133.8819	287099.1845
Q9NUB1	ACS2L	68843.05386	99045.5857	56381.10535	99267.03952	52176.19987	56993.94692	164936.8594	106508.8932	287790.4842	147741.7775	155469.0684	159387.7244	158809.4013	42606.90967	55459.91723	63423.27298	81384.91459	61173.39854
O43324	MCA3	23067.28084	8597.178203	38167.9609	36332.9859	31056.56382	41709.39313	7380.329104	17946.85145	11326.99711	5844.555613	15369.25991	17199.70789	10542.13361	26712.47279	19269.47236	29614.57045	9967.277779	27878.49149
P16401	H15	19285.78941	15709.30304	26557.0471	25418.35653	39489.55564	55899.59411	78064.42213	25032.30516	13916.1157	55959.95583	58061.66683	57883.28428	25802.15841	93477.48017	29718.06082	61984.84446	23860.21558	45791.66532
O43504	LTOR5	48331.25052	82098.28128	57074.35427	35284.72696	68799.88131	44665.61829	34126.59138	43811.87206	100749.6088	31640.52347	38945.43224	57500.09999	33868.18195	39598.91549	28450.97542	42417.04588	41766.20259	29794.09945
O15145	ARPC3	6387.598101	13258.85129	21790.76965	29218.3415	24423.14039	26276.00808	8549.857142	36065.51041	37527.37277	10434.21434	4444.191359	7554.00342	22911.81125	29025.36427	20070.73628	22662.87242	29331.83564	18104.8511
Q9NQG5	RPR1B	41634.59937	61899.49096	43676.74725	44779.41739	41175.58922	50344.40061	22442.54912	24355.2647	18059.70307	27974.31856	7081.63354	21278.38917	22296.61231	29460.21228	16144.9227	18511.7959	37918.40319	33687.61787
Q9BVC6	TM109	239720.1159	323387.6631	238630.327	107245.5661	273349.4365	260621.6455	437256.6395	458123.2058	615650.7643	368671.7016	394776.787	500843.3102	216651.8375	228477.0047	196868.4201	180660.6477	242640.2476	202706.4202
O76094	SRP72	31964.9475	61438.94101	43669.86301	25329.3951	24267.71624	36096.73283	11547.21569	101374.3851	126139.3261	13977.27115	13099.6464	96218.11903	17987.48573	26689.47504	43848.00893	38188.39827	22318.22302	36086.00972
P27361	MK03	129775.0383	102317.8747	104799.5478	116470.9196	106307.0897	117009.6112	28092.69671	26962.48193	19216.42105	47093.16919	40653.92376	11834.52555	99215.91766	87591.0215	98739.73378	93837.79587	113475.5022	87738.77581
P67812	SC11A	8010.771535	1595.739066	15690.06661	30318.59316	30777.46591	20341.5529	1940.174132	2769.18054	7079.222264	3576.493788	737.9791022	4939.933842	8644.359622	34339.32116	10924.13753	1393.536716	7374.978348	1187.173861
Q8TD06	AGR3	113570.7028	69788.18616	131949.6468	151692.5136	124966.9442	124772.0952	144741.9946	53236.65021	48170.43954	132548.6678	117901.4238	151163.5218	72149.94845	124500.1874	152383.499	175212.5876	92758.94453	128489.8983
Q7L5N7	PCAT2	87691.14224	48562.00881	93708.01619	120317.1036	70336.20201	93988.48698	58789.42062	28610.07432	30858.3475	65106.80573	59288.2011	52150.79832	33758.12376	51345.74702	58841.05245	57035.64209	41253.11937	54061.35018
O43837	IDH3B	65296.46671	58275.30479	71745.02293	55744.00418	46170.36558	54433.59465	38656.48149	31391.48948	20576.12859	36835.46825	35478.02688	32760.71338	49315.89577	43668.39575	62446.29578	55267.61402	54675.07367	59983.61364
P10619	PPGB	55405.56909	30968.13013	74473.59857	50154.59804	49831.36242	77656.68083	48874.73026	24773.96231	37521.02932	48869.33365	48235.67407	50853.78373	29534.48321	52116.29134	51304.15282	62240.39573	39730.49922	60555.49934
O15126	SCAM1	19545.43411	25408.54727	24007.17156	16420.48095	13184.30695	17780.26848	32082.0671	24076.66285	8958.035526	16356.08329	11574.08172	35252.81883	15454.76592	11187.56801	14140.73426	17171.78885	17606.89537	15687.43278
Q9BZX2	UCK2	154268.9381	144566.4466	143066.6658	147273.1986	132525.828	132719.9384	29674.90791	44713.89444	13990.30882	54203.40998	17278.48665	16381.14152	70118.81742	32047.30094	54057.76301	83578.10386	58202.26319	60263.52404
O60888	CUTA	124521.4218	180311.576	120855.4479	84555.14219	137465.0869	124685.3413	47628.87632	72045.16153	88647.39415	48384.84049	64043.26102	69314.19055	62112.89919	73773.40476	73900.3244	80892.5229	101076.0012	82325.06481
P01008	ANT3	159995.8919	101883.85	236840.5377	284898.3169	60126.70464	221945.6131	380106.7235	359934.7912	329174.1022	721398.0756	339245.1116	411231.4479	171297.5861	464208.5552	401717.1284	334180.2334	112825.8304	390128.0024
Q53H12	AGK	30360.94756	5407.440788	34011.74959	22115.06238	13445.86115	31685.98049	20619.37141	945.2981955	3378.868559	31004.31243	16126.48919	38722.18122	1097.082785	15711.46917	29473.48678	19881.35381	11483.50654	26647.67054
O75439	MPPB	127551.3449	133711.5241	119654.9974	129570.4636	132354.064	128181.2896	130256.0854	93428.46104	42509.64621	67540.09486	132457.0717	125207.6918	161018.4749	96349.8116	96518.35199	118315.8827	131948.7869	106087.6445
O00592	PODXL	97212.26626	101165.6713	87595.59075	78436.68531	98718.16406	81849.86888	178210.4447	115412.9275	17973.22426	128056.0843	134534.7964	61361.2868	84000.25428	75225.55389	62388.36528	30927.58503	67166.13079	60317.60005
Q13630	FCL	153140.5781	136713.4754	140598.3387	146993.1644	115911.4721	140790.1483	48595.77493	75414.01819	206053.8094	162566.0349	76686.53636	27964.23463	169893.9869	89408.86024	119163.6281	117178.8015	145762.0752	124314.1975
Q96HS1	PGAM5	100808.1023	88796.8178	103671.942	132986.9948	77803.40457	107068.8651	201565.5409	241665.2716	218694.334	233431.5898	197956.2249	224441.6885	132852.2521	58249.8879	112314.9451	102781.84	102367.9207	99922.49563
O95299	NDUAA	44066.66293	49037.49037	30573.14535	39798.65577	65561.99082	36145.89288	95448.05137	107457.0641	52741.2743	61622.58183	120523.1641	48929.81085	121101.0721	81766.15371	33871.78704	70885.88658	48179.5179	94728.64442
Q8NFJ5	RAI3	51107.77552	25956.0392	55383.77112	45772.8902	26841.41106	47356.65943	171872.7641	104683.2557	96764.37678	117777.0981	154818.1978	199095.4625	33720.8793	46796.39609	80457.7451	55637.11258	63611.27884	69994.62766
O14828	SCAM3	32543.48233	27492.75428	34360.45092	31918.38219	22980.94732	37745.11686	37452.96381	29252.31708	72581.59504	33010.11675	25232.95708	44544.88961	22916.01527	10102.58961	16899.27436	12071.54699	22029.22532	21253.40846
P51665	PSMD7	6396.289223	2449.118164	6206.652124	1759.618314	2823.582671	872.3174694	4454.111461	1335.145024	26495.59727	624.2343556	3978.018591	2104.772377	1253.63292	3965.180342	6572.142445	2044.733679	858.7544387	658.2267243
Q13564	ULA1	40488.29759	26605.90307	39150.06942	41624.30973	32803.30378	31749.44199	39398.66076	11282.53123	55001.82297	56273.46559	17250.95076	23702.27718	23693.65201	24050.01386	28449.0823	31076.64552	34176.55822	34351.29085
P80303	NUCB2	28145.93989	49891.54588	29445.5833	43049.11003	45029.70512	22293.35062	37708.65371	56565.15627	198698.1731	41363.59209	30598.33477	75611.04971	17851.33023	39799.02	22575.21061	19334.49698	34820.16017	45577.07564
Q9H8Y8	GORS2	42760.17661	39893.55334	43712.14142	38694.50925	49964.52753	40762.80412	18373.1193	11134.53136	26211.18594	9565.11362	31767.11475	14758.94687	37946.99112	39876.79	34886.41281	46842.39726	40298.93487	33991.74223
O14683	P5I11	76890.49726	92883.60842	98909.97248	67336.34675	123408.3384	88341.56251	211979.1503	139345.7157	149746.5121	172140.1721	179006.3225	185467.2632	95467.87682	112298.1721	90765.3119	116451.7035	105233.0452	96777.35835
P46459	NSF	17812.11383	33339.61984	26812.47736	43253.5994	30405.46343	28122.38745	9958.729133	3157.814212	49877.91638	4457.185573	5881.415718	5838.309005	33010.19933	20550.69348	29398.79538	38142.36172	37918.96693	25840.42702
Q96N66	MBOA7	43311.3147	46089.77476	37532.09007	31982.55217	29042.88358	35536.37594	40191.07533	407395.5792	44946.37781	60034.72202	41981.20978	64013.49935	40615.34969	27307.22527	40820.48166	32691.12946	40249.18682	28098.95346
Q14566	MCM6	34557.41334	29415.27892	34535.53104	33473.47196	26695.52315	35364.05954	12300.61188	3329.65308	761.4854117	9465.176021	14792.60648	426.7047181	23172.51467	9953.937844	15610.74529	16709.97539	18559.24846	14154.52541
Q13057	COASY	92766.04056	57608.30671	106992.7594	66577.06167	55841.66291	96769.8539	18735.67944	31587.85766	35164.90382	19919.12774	21198.19142	9458.276069	46526.62902	28297.52674	86954.59182	51899.72694	78350.05478	99091.39362
O95154	ARK73	47946.50535	37107.50603	45152.16907	46543.84527	38137.86553	46611.93813	3429.848308	3365.272346	7371.457692	26253.38392	30373.24454	19019.02641	23768.92471	32107.58784	44647.11087	41517.25646	38278.96863	37083.44926
Q96DG6	CMBL	108686.3652	111256.687	89007.06923	129453.9605	134274.9874	93299.10323	25410.67789	38642.10913	20803.79499	24632.78988	27392.06919	24619.43697	12127.8549	88778.60852	74837.20945	16673.62373	99313.886	13186.20451
Q8WUY1	THEM6	13496.19444	13393.67104	12350.59809	4623.396464	8311.941186	869.8106397	16972.30429	25583.47738	43864.74654	6721.409974	21101.91779	29232.53176	12773.79927	7764.575325	15376.14317	12466.73893	17659.77371	12700.01509
Q7LBR1	CHM1B	76215.49681	68470.51586	92776.06907	109888.8006	97488.94837	83878.93333	9947.444452	44431.12696	40127.85975	79071.45898	59314.26493	11001.30491	82358.23272	150848.1082	107696.8982	144584.7088	66292.00822	108016.5926
P84098	RL19	268301.5686	259020.0719	210530.4062	255619.0072	279956.9041	187025.0355	121653.5107	139821.2411	56336.0005	146410.6688	196765.7488	54641.00223	257304.5895	257974.957	208038.7382	244645.5124	243620.791	186257.3619
Q9UI30	TR112	114987.6273	136753.2175	92586.96052	124149.5632	144284.1518	99316.5673	17815.24404	31925.26089	30301.33711	24910.46973	28942.97075	12128.46194	84246.3984	80845.58716	78691.43731	95483.85609	74373.56201	74292.53678
O00505	IMA4	37627.42919	30317.28437	42190.62028	44747.70256	30677.60485	42603.70564	5029.527064	6036.108821	3915.749094	8493.121197	9872.280992	4701.022818	25983.44788	22663.01679	26011.16034	26071.12273	28517.17367	29728.85963
P20645	MPRD	182338.4369	198509.1028	160535.3146	201761.879	173472.4588	148450.4085	245872.0332	198247.6987	497454.1902	194294.3289	391047.006	324552.4114	146481.9344	214638.3141	83725.65161	100892.3756	186508.1537	140764.9842
P61077	UB2D3	95495.65796	62624.49497	95039.11675	84771.58643	56679.17793	92971.07621	13376.49972	12038.27476	16037.03798	7448.882219	14756.67981	5074.604778	53474.16373	89045.87702	111830.4136	97102.55484	90141.02692	112183.3122
Q9NX55	HYPK	17402.50637	30115.70769	27166.2127	13191.11304	24050.9171	18270.30376	3603.375699	11843.45026	8920.372216	10449.24117	6000.693875	4935.637191	16994.90894	14546.61635	12979.26008	14879.41288	16794.35711	11564.71489
Q9Y5J9	TIM8B	57526.62024	183057.9651	112749.9242	49355.82375	158544.4863	129201.5831	114224.8855	103043.292	115933.794	70815.09587	92085.88746	111991.1246	109782.4518	112797.8814	79869.27671	63449.66809	104107.1875	67838.55274
Q9Y3B7	RM11	72358.65506	86045.65412	64806.74362	69811.77974	90761.9794	96459.55047	161025.8947	148976.9277	185554.8415	92662.81215	16957.07747	49482.15735	16440.70998	151640.3482	25224.48415	38709.81608	51391.67647	53758.79176
P50238	CRIP1	103649.7599	160434.3107	124466.8963	102570.3301	85844.01882	94630.17189	30867.44321	9725.60627	13350.04107	30220.76953	8508.165704	18016.37058	116948.1401	79663.52678	63219.72234	51049.94979	95359.7956	66246.38799
Q9H4A6	GOLP3	30539.42427	41432.81667	33045.1844	27566.24937	32093.9299	35205.38221	8183.062976	7990.03168	15203.34715	2806.154041	7653.14586	6419.481147	18258.15452	8255.822427	17646.08485	10395.45382	30180.41828	21230.77482
P23634	AT2B4	17429.70579	10087.60053	24351.48711	16971.25987	16566.24546	21059.25143	27365.39447	35259.48509	19354.50682	35830.92266	45714.95951	38621.46809	20969.77487	22224.48378	14608.92818	15191.38381	27224.19356	13678.86227
Q27J81	INF2	19231.84303	10184.28841	16899.98036	9924.847448	14440.7929	16770.06206	7136.640567	4451.139581	18417.92286	6060.762099	2195.418023	6312.048633	13483.83636	9035.329912	3149.739993	8301.979277	11523.92511	12020.2022
Q96IU4	ABHEB	127764.7826	118390.9329	117222.632	113683.7845	95998.52628	114540.6441	45146.86818	45868.7634	42300.0541	46860.93633	60805.35393	23537.29146	146758.2453	92212.92666	118358.3784	117774.2393	152182.8225	114787.4498
P98088	MUC5A	38006.41129	13944.56374	61257.91925	56148.82904	17516.27019	62787.01239	42298.9098	193341.9316	54508.60019	33689.92776	53345.06764	64328.24886	41902.42943	32704.47278	67545.85363	13300.55582	39406.89515	24734.52851
Q14258	TRI25	14430.80193	12238.54918	20601.0217	6629.688504	1835.785462	12330.67539	2343.249004	6849.825833	37246.52312	11560.43124	2670.921919	8850.236981	2641.72523	2020.135297	12009.72278	19690.68596	3534.838649	13824.57245
Q96CN7	ISOC1	10232.95149	19810.63861	7794.45594	6687.852235	8214.949999	11585.17859	1548.824719	4700.519822	29681.35223	5878.726468	4133.960477	60757.83018	4149.538208	2000.137416	3710.610654	13480.55362	6906.608029	5808.039692
O95139	NDUB6	1842.437183	1920.929324	13117.70562	10541.00934	7717.697569	9868.245535	9678.539993	3503.7989	7931.257502	5221.83758	4419.860225	12013.12089	778.746206	9582.129645	6866.23696	9042.534271	6762.580789	1232.606509
P40199	CEAM6	68940.83566	183147.7855	85848.45898	57662.31126	119881.4039	64677.29804	208483.6399	68417.71584	189660.3841	67615.87868	125816.5918	292241.6437	57022.07812	17449.56347	33444.54227	44961.5065	54929.97238	23037.32958
Q9NZZ3	CHMP5	2997.534174	31959.89782	2368.665418	6268.106466	19347.09008	4913.309327	2924.457281	7056.424641	1176.458123	5561.784184	1523.061655	2271.708717	8796.445232	13549.23872	2082.694683	6622.854444	8863.891305	3320.093376
O95777	LSM8	24655.95161	35990.97071	18800.80309	8193.586116	17687.61181	20167.33468	3597.098125	10517.00303	2406.165637	6029.238866	7155.483912	5033.424368	7210.638433	9045.613705	14350.87498	1875.458953	14592.4445	14002.13129
Q13492	PICAL	28274.41811	36033.1432	49033.01132	47958.38941	31967.0641	42335.78598	13859.16115	17491.37651	24340.32363	5911.506633	21098.27623	4004.638544	52318.83277	36371.76348	53404.11997	45885.82696	34675.30852	40577.33386
O43678	NDUA2	134152.1244	126668.4641	146336.1895	106772.8466	153887.0961	146309.7828	196380.5506	121271.6197	141482.1634	176616.5241	147156.6591	193493.2133	59821.10018	129369.3843	115515.4795	124706.1458	89519.26129	109931.3968
P26006	ITA3	77157.44322	73733.7608	77027.80649	80320.78164	67340.369	75467.91544	164372.4715	150428.4434	163200.5304	100746.7265	125265.3917	155902.7176	95217.51356	53811.94372	74397.45397	64812.28107	92861.76151	65020.59628
P04004	VTNC	417505.6163	286810.9574	306050.2466	424634.6218	422563.7556	347783.3057	1013239.354	1065963.034	847525.9502	1017500.543	991338.7897	1042206.413	480370.789	417639.5699	511018.4841	468769.7951	396531.4547	550492.6638
Q8IXM3	RM41	83296.15228	117170.9816	78651.03635	78541.86665	99198.07711	62997.5422	32988.48766	25942.03451	41627.96909	21537.07172	29572.65325	25577.60657	39693.9429	57063.66913	44174.32706	48792.68707	57268.55953	42997.28654
Q5T9L3	WLS	46652.61963	18985.25814	44938.80436	36668.66486	26046.42374	41220.40502	42185.76811	29730.17783	7284.644952	59270.99047	36163.63957	60377.2742	12114.30141	25260.38883	42696.22831	35534.13021	27591.3535	42825.51839
Q9H1E3	NUCKS	60995.76406	90799.65726	79083.67071	70219.95515	116266.2763	77073.06167	20654.87163	43390.29428	4522.284228	7461.44535	12781.21181	7942.350144	87850.19765	202039.0417	104449.9776	141894.8409	82546.26785	98275.5464
P60468	SC61B	118223.7699	82738.31267	116069.4746	135538.2349	119914.7245	102858.8072	248281.5543	183705.0794	144848.2259	182413.4871	229747.3161	171836.2926	177344.8683	141794.5486	150907.6269	159058.0194	154953.442	156563.4466
Q08945	SSRP1	75522.61446	64498.00377	80879.83164	63583.1817	57051.12971	71009.08938	20322.36242	24848.59709	30772.34485	13271.78376	21127.65012	19969.82628	45397.13409	34284.63822	47383.76626	48288.81624	54553.9256	51748.34122
Q9NSD9	SYFB	2843.919933	11381.09378	20778.27322	15381.72963	14923.50378	1301.984615	8609.93576	25926.19762	1143.501923	19723.32087	18017.383	10134.99813	16859.89898	11976.28275	16686.53824	20276.30667	16201.68653	19044.15955
Q14061	COX17	66616.97902	124101.6663	62744.00731	64945.5076	142139.0935	71456.78132	111593.8268	47839.83846	52206.10507	83344.94856	97971.20847	102441.8513	69503.7861	86392.93196	37197.28	56277.48735	67695.01424	42886.26154
Q13232	NDK3	38609.47357	47674.00058	27562.58531	26285.13321	40748.34277	37819.61552	54648.97044	50354.86625	55249.50939	38277.86652	52369.35089	62579.98666	25796.79299	37420.68465	29983.76103	30683.42016	37917.59089	31969.05369
O00204	ST2B1	93852.34735	49055.11907	171757.6412	192263.8879	65248.88915	179922.4231	13590.07248	30189.16574	80989.3169	123142.1084	91544.14698	9919.310745	146558.4921	191408.5037	140865.46	153104.6722	147976.287	149298.7842
Q9NTZ6	RBM12	92394.84594	101689.3306	79552.04722	58097.85399	50506.88403	83498.20213	17695.02966	36872.45159	6608.831295	37492.6136	28177.94215	27143.66588	71975.54109	66297.1773	78548.71878	52341.28475	60849.19891	65167.00323
O15212	PFD6	98863.43054	348825.6747	265541.2683	56647.73277	306434.9729	307664.2191	48100.22341	42869.14593	53976.30059	45862.11337	55365.32429	26301.35986	118785.2722	118780.3934	167046.7205	180919.5796	187035.6117	159030.5696
P23368	MAOM	76274.5566	65914.44156	77625.13142	58517.84615	45814.38842	80942.32935	138589.7846	92784.03348	200533.938	83971.20732	116662.3536	142997.0767	47227.48982	28340.95041	54645.37574	34521.98315	62445.0071	63262.38684
P10768	ESTD	39539.7403	47530.30939	39226.96382	49478.82855	39146.71057	34721.76353	12393.67422	65901.45903	28416.23022	16760.75432	15492.98174	12202.44464	81619.09488	21107.6874	37794.99519	41018.03425	45147.09291	29910.5832
P04792	HSPB1	49117.82761	62544.70601	44574.94793	38716.47648	44421.64841	40873.53947	8441.437414	25669.94099	33922.49095	235600.9256	15845.34352	187259.6282	48094.76398	57613.11519	47561.56322	58679.86561	63354.05432	55457.54987
O95169	NDUB8	102290.0068	80229.94112	130261.7374	129255.746	110062.6948	137859.3513	225586.1911	229610.6534	331414.8579	179117.2257	226558.7612	215173.0473	108591.1295	123474.4323	100528.6461	138728.6788	153634.2061	134139.2281
P36551	HEM6	45306.41489	34530.99001	31319.13478	33652.71815	27955.37687	31679.63885	62144.08708	67366.34858	104385.0314	51700.59438	51687.5506	63042.44981	32139.05057	21144.06069	28546.62432	29175.66094	35997.52466	25404.44319
P62841	RS15	22988.00434	28544.50335	19275.47467	27181.2771	23782.59551	17989.26503	26321.96374	15030.87372	3346.503588	25524.12995	16608.22273	3306.64888	13245.39122	8213.75054	21886.84966	20659.32925	26909.00277	19194.8732
P10301	RRAS	105909.817	87667.09648	102559.5847	155978.77	110250.1118	100442.2322	131283.8946	95706.55482	82475.57395	109970.2155	134846.4411	73487.74703	160961.9726	118175.3613	117550.0561	157066.2395	117561.0179	123454.2302
O15498	YKT6	93815.27388	100180.6361	51692.1923	77976.44236	104530.6019	86580.19178	51940.73815	32359.60879	17656.27137	22021.3791	33749.5675	23484.06608	58525.08512	46299.95584	74891.12719	81465.59851	87810.30043	74697.37311
Q6P587	FAHD1	72653.32206	67980.53037	81894.05776	57431.86203	61921.68655	89053.69017	86552.89487	80853.73828	146541.2869	102986.4412	89657.47367	158172.2713	37930.87993	61404.13551	55916.9263	53385.3233	71253.5709	62707.64254
O00193	SMAP	28192.27786	51895.02859	33264.41667	27158.72278	62837.19271	24166.41479	9498.926436	8605.623935	5737.539868	11838.51522	14631.83322	4485.634012	23392.96951	33059.93597	15069.53787	29693.24832	23168.50114	18170.86155
Q7Z2W9	RM21	1384.533219	2868.580612	753.8909632	2564.196949	2331.708505	1686.901277	2693.461039	5013.341896	1174.581059	495.3555149	1328.904865	249.7445324	755.6786978	619.5947878	1155.250202	1239.435363	1128.881707	851.9519727
Q9H299	SH3L3	1242615.868	1855888.079	1107810.507	1037528.028	1757695.296	1162582.9	320524.2181	467352.0501	232631.3558	337256.5525	440663.8813	149355.3147	1349988.55	1216399.091	793177.7323	994173.685	1150704.315	879831.5741
Q8TAT6	NPL4	8832.521016	8138.170569	9175.531254	564.3462601	4540.990047	9783.55172	383.4482875	202.0092415	2263.659662	332.2368068	2956.979667	779.5046971	4567.066427	2060.578456	9538.757143	10223.2613	11146.7453	5937.579458
Q9UHG3	PCYOX	82968.45927	60415.20747	77187.25112	75092.47635	19494.51571	86305.19843	103710.4045	111935.6776	91106.90622	94222.03462	135544.9772	164681.4396	87182.20321	74645.27378	95840.0617	33161.73281	101833.4922	103446.8577
O95571	ETHE1	51605.51266	52177.71923	45258.63273	32763.36038	35927.40579	45034.05162	40959.65189	34150.92576	43931.47697	29807.95547	45020.3406	64075.24065	35438.0543	24541.27755	35563.73784	33441.39405	52160.22599	33968.85966
Q9BRK5	CAB45	75752.78477	116447.5989	80159.56162	74429.3026	109402.3369	72344.6772	87993.52379	79376.90877	129309.7393	45304.11049	75009.04497	93478.46317	29000.66256	41600.69703	42759.05604	65035.93427	58075.12962	44834.09455
Q96P70	IPO9	26163.26906	15615.92766	23408.75258	24294.6706	16569.45938	30474.46515	7821.629135	13844.45893	8222.426885	17702.7624	7630.668088	22217.04794	16129.01161	19214.80485	18656.63474	14463.83948	19717.24539	14657.13828
P78330	SERB	90876.59029	95836.61678	104640.8252	113898.8399	136299.106	92868.49957	34530.43239	25479.61057	10927.17727	46093.06187	37500.33036	6961.247152	64566.77294	91067.06681	63345.82875	69542.48233	96343.31615	66852.09088
Q13247	SRSF6	90677.78319	126035.7666	73270.29299	67394.27286	112924.92	63161.36657	50656.78975	70048.29761	14123.37091	61704.23064	77520.22694	41489.73105	88374.64353	63800.42462	69208.93231	139106.9894	75918.84495	63718.07224
P49720	PSB3	150137.832	131864.4356	203137.6431	188450.8974	112719.6139	195048.4906	43660.0487	107632.3933	49373.9664	126038.4636	42131.75195	42864.03532	72470.94437	135093.2646	175294.8582	161955.9591	101482.7723	156280.2479
P41252	SYIC	73781.35903	38932.2658	61403.91636	65070.34808	44130.16977	62693.95291	41966.82891	45071.46028	67660.89733	14715.49718	12533.91094	9433.262793	39303.85274	32569.42216	61588.92213	41934.09448	58128.35866	62133.51431
Q6IAA8	LTOR1	35282.55207	43015.86214	31067.20162	37270.16933	50862.21287	28876.6992	73131.03252	58726.69374	118605.7915	45174.27447	63186.93374	60001.71022	59860.27248	43079.76772	32585.23406	38525.50459	41412.6274	32997.1445
Q8IXB1	DJC10	3467.303272	3446.791008	8554.327387	4468.066681	3212.575038	7611.860154	6057.150738	7846.677539	19374.03715	11195.4237	17620.27713	22484.07277	2065.09604	5119.159505	3017.847566	6329.554661	12225.78643	16358.62299
O00764	PDXK	58293.75847	62308.12809	51464.37426	54788.23934	52434.98037	51881.52175	10278.62169	17280.82428	15064.67228	19222.17796	27528.15323	14097.25681	53754.469	35104.19422	47384.08065	51451.67153	61374.29186	49525.65054
Q9P2R7	SUCB1	157814.4748	144621.5671	142464.3025	178097.0334	152368.8938	137070.908	131763.3765	118696.6201	70216.18571	114025.4603	154294.6316	86548.71934	215964.1469	128010.6288	136657.9863	151937.511	174035.9256	131107.7896
Q9UBI6	GBG12	39110.34315	32249.55251	63844.07026	3577.367077	27389.14334	62285.68978	18197.30511	19980.97357	13091.76743	28816.72566	24885.03863	46332.86002	9544.251047	27495.00686	36605.00348	28974.24409	21542.31884	42574.78367
Q9H9J2	RM44	33107.23074	43927.30043	33095.36953	22987.81103	19787.03551	42391.51912	7361.870145	21541.15807	7862.963305	4054.535172	4663.882417	1301.070448	4470.227828	12081.31387	3051.637172	5071.869489	23480.36632	1380.182032
Q13085	ACACA	68639.30929	69047.36142	59930.42448	62150.81931	40074.7182	70656.47444	13446.86002	29906.45989	30990.04625	8764.22196	4932.6438	6909.275392	40358.88054	23108.45551	30484.46767	35885.15583	44303.78948	46859.8159
Q86SF2	GALT7	13896.03972	8380.577097	20207.84441	1255.072561	5860.77429	16706.54143	17698.80718	3325.768759	16512.88765	17107.06918	12567.76919	20824.12746	1970.118906	11942.40235	18065.92564	11943.76636	14684.21809	21535.88732
Q9UHQ9	NB5R1	49748.35863	174984.0281	45243.47632	69266.2867	47907.03776	50633.67809	46663.51694	34205.43796	15150.74978	47858.04867	39720.07177	26544.7523	50009.90746	65712.60499	72425.23938	82905.66326	70496.72727	77367.02957
Q9BW30	TPPP3	14083.66652	23485.31386	10593.43892	969.2348882	1886.010289	2324.309253	1266.324576	1978.364483	5631.472628	3354.957978	6906.593206	11000.09195	9384.201416	1724.759976	4219.750344	2179.943991	12845.76293	7996.311686
O43583	DENR	9918.611392	23364.53568	19060.49185	9723.168179	5518.37521	10797.87792	3631.665454	35211.16301	10544.5982	35170.56813	3240.237128	21361.07034	9981.990676	16414.65501	8515.103115	6056.887937	10401.52875	12157.91211
O60869	EDF1	37321.77149	66075.57717	38382.23524	43530.10305	71225.36842	33445.85537	21640.11602	36484.27995	34973.42457	27333.55652	31287.66003	23163.40518	52267.77809	59504.45256	37023.49228	52041.13328	42229.93128	44330.51477
P11908	PRPS2	86370.66712	121709.6155	134921.4865	76141.84913	68295.19513	99319.39843	18622.71346	223610.725	355730.3959	81711.73334	21315.59224	177654.4922	45091.98982	36912.67021	68530.45225	46964.26423	79615.42004	80552.48746
P50416	CPT1A	31404.74444	18641.88168	45167.73821	40843.84621	17638.78601	36959.01168	30631.10116	20429.15276	30632.31334	17067.23982	21602.53106	31870.08346	6107.806234	19183.83304	38782.87525	32146.97256	19633.15658	44395.70366
O60841	IF2P	18309.33258	14706.73249	23034.05302	20898.89032	33904.26165	18033.76228	36370.01908	9745.881233	190622.4709	116529.6726	12551.86855	10062.79557	25066.27547	12914.83321	20507.82019	17244.72446	34975.96295	17240.3764
O15427	MOT4	72898.6151	41174.7555	81286.74699	99651.31918	72239.07313	72861.49213	161460.0183	67040.37155	50613.90005	116528.1905	120294.3811	145286.0576	55121.91429	58424.52225	83720.41185	77503.15901	72152.06687	82273.90476
Q99828	CIB1	43708.57456	40154.42581	50897.4225	39768.06554	58910.30533	51265.5241	71360.341	246808.4412	17001.32536	59399.48611	54934.58082	61904.02145	33998.6949	57208.25319	47636.82689	43933.41035	40376.4894	49070.3517
Q15631	TSN	143518.9348	145627.1301	145047.8932	85007.01276	138069.6984	159001.2908	33600.36537	33575.44216	28986.03375	25163.6778	52473.96111	36536.12898	76047.26894	100518.2785	101219.7382	80015.66641	85408.26048	85381.90316
Q13724	MOGS	35885.78796	26503.331	38970.30485	38461.5819	22014.46053	14614.90639	46056.47497	57789.24798	44258.33108	2701.421794	125975.634	115690.4303	55995.96154	11265.04744	53289.52437	3685.474372	44238.81506	40431.22129
Q14320	FA50A	102145.5065	88431.66594	38856.76989	39278.37112	63349.36894	131804.3946	12656.41639	10700.52143	80955.96234	5600.387196	7456.472081	12114.45398	32293.65727	47519.92318	29981.31566	43097.06496	67221.15013	6671.504986
Q9Y3E5	PTH2	22444.71003	27441.27717	34468.84351	44732.08872	31762.39217	44043.4296	20161.37322	15649.0798	16069.2922	11079.91938	14480.07515	14636.18135	28832.10162	34429.48967	33016.58902	33556.78336	25712.6368	34289.15775
Q9NVJ2	ARL8B	73039.7621	72335.42089	61029.09798	68555.8674	86140.11008	60376.65847	77359.57452	72518.97122	47283.38056	383953.1686	84927.77092	55895.23229	135797.7048	80916.18621	88700.34517	103417.0181	118343.7873	90789.97818
P53367	ARFP1	54924.96094	70496.40864	53961.70732	41146.57875	49347.87679	48471.90711	13179.64662	59790.41385	6619.469352	64336.54346	5580.506715	16344.69082	31396.08026	30376.23087	33893.91994	25213.3714	43848.91974	35151.46989
P30825	CTR1	13644.60695	12878.69766	13979.94453	15966.73839	13110.45167	12866.72718	21551.09943	15613.44621	12802.9915	15089.30189	14939.41075	14818.15686	18611.45975	12538.44742	5732.260858	11046.66563	18176.67319	12557.23083
Q9HD42	CHM1A	64029.65379	101873.2732	57816.84194	62123.48571	92142.71625	10318.70084	23242.4605	20877.40547	2267.409126	17370.92201	25870.84998	13797.59668	57485.42449	58152.59538	33789.53237	43748.02224	51253.13212	33065.11973
O75312	ZPR1	36506.94518	43303.49953	34652.30701	22070.69186	18763.94101	35905.15738	12712.20179	4736.45394	20184.76262	4401.039363	8153.090671	9806.351413	23013.29116	20563.608	23444.36918	24898.59895	33157.85905	20418.27576
Q14696	MESD	91996.43832	113162.691	104224.7646	74543.15768	134045.2157	78518.0997	186859.9517	140070.4054	244236.6909	151064.7054	163189.6204	178069.8342	125738.8651	104171.0728	57351.52052	103872.7433	102716.8068	78189.74283
Q6DD88	ATLA3	29731.6558	26545.22111	22078.34111	14669.63969	30797.8037	30865.59768	16593.8423	22489.84173	14873.11942	13179.90871	10405.90928	14886.23848	49544.58748	30743.11963	28828.4549	38865.36116	44311.91222	24811.04789
Q15393	SF3B3	41307.37843	30856.67832	36905.77	24786.66378	31159.48997	43757.36459	19985.59409	3625.530802	18222.79507	14591.72545	25039.08087	10276.18435	23325.86491	21834.77933	22716.75451	29419.83943	33566.03695	29288.91898
Q9NP97	DLRB1	39761.93665	62874.73291	36483.1714	24282.05737	35558.16356	37053.36295	10167.06919	3657.603142	11627.60525	9178.281336	15858.00642	6493.424008	27231.20553	24260.88662	28848.77926	28736.7699	36072.54377	32243.1216
P09496	CLCA	14741.5019	17265.19412	1279.629451	5165.781326	17554.09217	12097.07278	4825.257783	6882.675328	3108.09995	2036.885618	4028.300506	1033.318983	6931.914535	14478.85917	11616.71513	16216.70086	12982.05846	12228.44534
Q14739	LBR	135777.1192	104209.1524	135590.4412	95630.76792	135606.7242	127960.4148	159361.6165	153999.0877	138220.5234	181090.6109	155473.911	147670.4954	122214.0818	82122.17033	111317.3443	193893.4578	113382.1211	102084.6422
P42677	RS27	302598.7812	235140.0411	266927.8325	347870.9581	261629.5352	264659.4395	110053.7033	89875.33824	29228.17094	130074.4378	164492.3334	51233.30332	351528.2363	223302.7299	283716.3513	299676.0017	306276.4942	249529.0346
Q08722	CD47	205205.0151	235285.4847	184562.1688	215637.2766	225838.3046	156985.0913	593580.1885	454868.9008	546906.933	440616.4095	518568.4347	519141.7783	318071.2298	241687.0005	183654.6592	230583.8755	250058.5781	201437.8199
Q9NX62	IMPA3	115156.0728	172192.0129	203156.3262	257873.8514	150821.2546	188249.8715	246269.008	422572.6305	114078.015	449330.0298	160884.5127	243262.5656	79924.29705	249122.761	184474.5991	143508.5797	45077.38316	175681.0127
Q99795	GPA33	17347.88346	40743.64699	37696.61331	17479.71748	45588.52589	45376.472	95056.88725	83352.56821	62125.577	79166.6594	83544.3831	119001.3897	44771.41071	11876.6303	48996.85033	47906.60814	34234.69111	36900.9125
P82909	RT36	31888.66169	55125.80069	51988.27584	53942.20848	38413.51924	32555.24137	53944.49519	84129.42601	65959.99927	16861.93309	20986.80526	17498.33678	22750.11485	43045.76333	20252.66944	15917.31571	31591.81943	14388.33464
O95757	HS74L	96997.32149	83749.38943	86414.4929	74188.66544	69515.17171	82607.72427	48919.36253	53477.95517	30318.48062	96119.20641	34044.00342	49094.68703	117552.5563	72274.37969	95521.13283	93928.04256	123535.5043	105211.9285
Q9H5V8	CDCP1	23515.10806	17359.69427	25109.55091	19452.08219	16304.06979	20769.08051	33308.106	10830.5336	7733.58899	31690.03482	26505.19779	36564.22646	12710.27512	19484.14561	28149.31834	26800.50229	23660.07581	25232.97577
Q09161	NCBP1	43879.88238	41817.34952	56409.13233	32131.17611	27356.30644	53798.18624	79576.98923	98491.11194	106349.2296	61077.02589	79809.96664	80929.55392	24194.88361	19045.72087	45303.86632	30974.06022	54398.35558	42461.35084
Q08209	PP2BA	103329.3492	113650.4921	93841.26466	108157.9128	108444.0226	25267.79012	109992.2004	102811.2475	132741.0428	90493.88901	108881.1323	12520.97791	117942.3265	22126.6891	90381.01284	111970.4122	107248.541	95000.44269
Q96HR9	REEP6	10262.84417	30241.21025	12161.95498	6598.627001	15589.45545	36644.49848	26944.41709	15489.33136	31719.87268	24709.01268	23626.09902	58088.8232	2478.170847	9448.708527	16715.59654	14471.5509	25824.36905	22145.49197
P24592	IBP6	43222.8598	49610.35954	29173.17589	41859.76323	43116.10949	32366.859	48721.12031	7314.245852	69962.86235	23051.03451	35038.71086	55206.77285	11774.34906	29241.728	28337.30729	28372.90735	15319.90771	20648.01629
P18621	RL17	133210.5181	126037.9147	121677.2754	154081.862	163028.0394	111310.0495	84151.13553	75065.7164	54614.31431	93349.06913	121432.6028	40697.32789	132136.6356	130552.4168	118503.76	150466.2202	120417.0924	117454.6889
Q15125	EBP	203948.5078	196139.2838	191784.9649	141689.6194	178759.7133	219580.1944	408743.1572	354847.4982	312874.5591	326976.9684	386062.2514	435840.4297	173475.5194	249029.8031	253784.9283	231620.7847	240947.5946	255268.978
P43034	LIS1	65707.02431	51080.45338	67441.44726	82819.93497	58923.41539	59716.38266	37579.75253	19147.92698	11588.48696	67400.03496	19787.97187	7130.783222	82318.58413	62649.9626	42696.44447	91200.49966	94067.07996	80790.61398
Q13557	KCC2D	32697.45322	30809.60445	33541.93526	26279.38398	19541.47485	30479.55609	10951.75169	9238.560028	9081.153475	15028.08219	12945.94749	5390.035315	35612.5908	15098.38687	27366.8938	32047.51594	35521.72083	25704.98907
Q9H0P0	5NT3A	51524.92253	56269.847	53505.81566	61438.72257	59252.55624	46008.8469	13069.06154	58561.5148	24859.89776	25905.21872	13500.82264	15094.55379	55971.59525	67628.372	48669.7814	70090.71899	62039.68793	55822.12964
P68871	HBB	299978.0023	253221.9345	567634.1676	310823.9824	308830.6192	524819.6804	945848.7779	1304535.647	703065.8137	1490640.365	1152873.543	1632341.006	147533.6437	938253.8681	851914.9177	656475.4499	257952.7123	890757.0699
O15484	CAN5	12198.84591	9462.587187	17242.11726	10993.73983	10501.38558	12796.96658	29993.26363	39269.62037	5291.288408	18183.9468	27025.31786	32009.32947	1853.595723	6643.107254	16418.59673	9279.478749	14364.84728	16837.06619
Q9Y2V2	CHSP1	17128.7972	17368.26279	16201.54211	13738.18467	8255.31931	10966.63225	2709.53345	998.9916268	799.8102843	552.0814424	1230.325373	3183.634467	2981.87452	9232.529216	5188.488867	5107.279917	5432.245219	8278.337409
O94886	CSCL1	26812.53616	23292.33084	12953.66022	25045.82815	23231.79889	19719.78259	73617.95986	79264.51671	117041.2705	54389.41117	70209.66493	78914.36385	30785.0169	11675.78351	27136.61866	29430.91062	30892.91511	26068.06611
P15586	GNS	21190.06447	26418.49076	19878.014	14277.46681	17101.95966	15084.63484	37226.84934	34990.37135	73339.21516	1484.554463	39727.1451	52315.86992	21474.12164	15174.32606	18416.85269	17804.10086	28549.51615	22770.20681
Q13347	EIF3I	50722.43347	52283.33734	42816.05972	65095.00165	52369.86828	34640.80431	15759.81107	31047.91465	13744.07247	18638.5321	42995.93783	14755.84353	80901.30573	32405.08524	61947.91912	61416.74711	66562.78694	57431.38094
O95372	LYPA2	55541.85103	58778.94906	49886.47068	53094.90019	48835.47572	57562.7918	12159.47117	51200.40751	13368.95454	15608.89483	18293.94201	9748.647012	25488.01844	25855.54247	2933.188797	21256.78289	52515.78415	4071.030693
O43617	TPPC3	81110.62455	98185.39417	76472.65568	45869.54652	94542.41616	97018.52741	52532.93808	19802.29736	19135.67124	51691.56828	17347.86052	30805.11265	26189.74147	63565.45974	49924.90016	37375.26568	54452.20319	42573.22984
Q96FQ6	S10AG	66968.114	59667.52259	83000.38637	50651.49414	76923.15359	79929.37103	45169.63202	39907.25497	27662.3085	45938.33539	35957.79625	37818.66572	40162.60897	87435.31368	59932.82217	67892.88812	42729.02876	66331.80468
P84085	ARF5	63289.66398	67889.62783	59050.29992	55689.57682	70408.4635	68202.40469	14221.84682	27752.55874	10721.35768	13443.75839	24452.25664	15012.46052	63456.99185	51152.45719	52528.0846	47764.94657	62553.25094	44371.14002
Q92552	RT27	31202.42235	18709.97637	29112.87548	34558.52658	23102.44653	40702.01122	5391.483856	3150.872839	5001.311368	13475.99472	7468.461213	7320.702941	4943.440793	14989.07064	25952.86292	22046.9676	16690.6728	24069.68877
Q9Y606	TRUA	53920.6044	36283.8831	35338.25071	37991.12368	32576.83391	44258.61649	44453.81753	29905.52969	58334.74996	32709.53497	43574.45852	53061.02677	13658.86965	19970.17393	29296.88363	28949.46882	35222.10566	29288.97393
P48509	CD151	247930.5636	162166.7877	197370.2744	297167.3165	242052.7355	173355.7385	357924.1551	333162.3485	353881.5031	298883.1273	298032.2551	277092.3873	211487.5961	244230.3372	183852.5647	197425.4857	202403.2547	204084.5576
Q9Y2S7	PDIP2	26652.57843	13556.09858	28319.03765	20608.33173	7036.65072	17729.61185	11348.54884	6567.169727	19765.93255	5292.958197	6321.905737	15572.79522	5822.80005	11694.61026	15647.06672	10187.85197	11254.65004	19098.46175
Q00341	VIGLN	29970.55913	21082.0365	26526.37769	24207.56765	20334.96022	26513.47825	8622.26916	24701.95695	5238.269525	8533.280301	13799.94852	9340.655097	24248.02476	17112.08379	34531.16638	37601.30425	40474.30338	27586.16086
P04114	APOB	35102.68161	38054.98086	46533.69518	32420.41229	30001.64913	37806.2079	164320.6265	207431.852	160170.2227	217093.239	128744.0392	170724.7217	53358.122	68351.09649	81666.1975	58193.95213	42014.7776	69054.21621
P15954	COX7C	44923.62762	39962.19432	25805.68644	7732.14823	59617.48174	39108.54489	80641.30255	95382.9566	37098.80832	60040.56041	59338.67649	60223.67096	60312.39599	46499.73576	43567.09594	34894.86205	38812.14756	34259.56026
P26368	U2AF2	35559.25498	48485.19103	39417.09639	26665.35187	28859.89079	26414.95269	9565.838512	16912.15958	8306.059869	11917.17317	18673.61553	22084.2746	26912.89836	21309.24884	28837.92254	28934.29876	33458.52558	29275.77016
Q96G03	PGM2	57149.13786	42774.97495	64472.48472	59965.91163	44308.08351	61815.0808	8504.09439	53772.88261	36106.3535	14860.9277	14476.58639	7037.574431	37796.32387	29758.98824	47094.76108	60461.81072	43952.71406	48173.16446
P80188	NGAL	33675.83196	34976.9429	23777.59687	1637.320799	15523.45593	4719.743276	23809.24764	5517.794436	19877.90499	18554.64549	25544.25277	41608.94912	10155.17626	1212.719309	2090.706959	10328.47981	25460.22594	1384.853444
P09012	SNRPA	58083.91066	54671.04829	28657.14406	60202.78479	68849.66561	45941.76355	44606.12094	22734.22018	17679.56214	33125.62641	54241.63837	22384.37113	38940.70362	65845.37908	38541.55746	63845.26662	38112.82847	39349.76508
Q8N5K1	CISD2	71695.49133	64575.23444	88403.73148	86902.13133	64140.35576	88249.434	44928.63499	8975.957335	40850.65027	30743.78226	35143.38487	59480.07099	18540.71148	47333.34287	52088.67228	55858.28128	51990.5534	56422.11865
P61956	SUMO2	210995.4731	361574.055	211608.3662	211729.5995	403896.5326	195079.3952	29332.31899	34605.4473	27997.82638	22075.69271	33066.15488	18049.5617	188304.6007	226535.2304	111742.4211	174636.0341	149023.8447	119002.7833
Q8N5N7	RM50	81923.25817	107548.6272	85183.78469	37445.39382	110823.9186	86010.32532	61427.48179	29839.80212	43412.02972	45024.42309	49134.23036	12036.2785	53849.14965	69039.20302	25953.23115	60094.289	55845.83452	53659.33033
Q00765	REEP5	25139.46589	44215.37113	4146.927162	27326.7905	52125.26633	30507.34566	42688.06282	47513.30344	53017.20758	5915.992303	28552.04411	19411.05273	48210.62026	33987.00852	22144.86688	26787.74848	31865.14666	12292.69365
P52758	UK114	30404.87984	37572.35128	23329.06171	23293.80668	21134.46552	26022.4639	55549.8879	34062.14747	32994.42058	54156.26662	46809.06137	76421.42952	21453.28387	17898.83682	31917.54403	20983.55029	36567.51966	23017.29103
Q8TCJ2	STT3B	36595.39091	25285.3095	37140.4989	34667.60939	24919.50516	10520.19924	43238.68691	38003.66525	80265.80098	43958.01238	48299.50511	45303.51295	30729.0933	10772.20018	29018.96355	24196.55823	32032.01519	18106.79186
Q96S52	PIGS	11897.91057	6063.430583	13612.83679	9518.810537	8293.944978	9090.164396	10070.52397	11742.46215	4349.599388	8621.62765	10143.66242	13376.30227	5283.342953	6947.51027	3633.56912	6838.585323	9366.032415	3292.442112
Q9NZL4	HPBP1	56860.38354	39292.81232	61018.29437	47043.79477	33264.01168	70381.52157	3962.445395	5744.885189	10932.5323	5830.997101	7744.08524	9713.404523	11121.09035	24602.98415	34864.06355	22070.24717	23881.037	37622.2249
P48739	PIPNB	21510.84582	22960.25255	12477.65279	3238.776134	12163.89729	15642.37289	6312.266347	7277.964806	3055.755873	4230.263015	9414.020903	9122.189404	17610.73589	10593.11021	11084.31323	11210.37412	22565.33748	11447.78872
P00374	DYR	99793.85726	101743.0709	87007.95137	93572.68193	76656.11721	82765.884	25172.32065	12740.81334	10815.87971	5704.293441	20459.63783	24479.54758	18247.32484	40476.45914	56629.89709	42686.28515	52298.97828	56568.94805
Q8N0U8	VKORL	27313.93981	67150.97869	57592.85701	66043.37017	46421.52084	38212.69649	77653.73006	100336.7087	84944.10431	62547.36027	43929.90853	79259.76015	91972.58469	53703.04718	67496.4088	71064.89811	56158.96202	73052.58763
O96005	CLPT1	24104.78001	10203.68487	24898.29317	26642.25732	25237.18153	23982.49977	36715.26614	10234.47874	6904.373964	25277.53693	31601.62865	26984.64023	23273.55	21576.44024	24683.6141	27556.74566	22989.59994	20426.20897
Q92506	DHB8	32918.55748	26002.94794	36395.84682	66581.68801	34379.3898	29896.40589	101437.7854	111329.2295	96208.41877	85002.28432	82948.29726	110845.0973	102591.4031	34436.0228	45038.24921	14889.69762	50432.62131	43749.01095
Q07157	ZO1	21409.15216	6129.808174	15599.67273	17617.72834	4135.708575	18888.91208	7890.13677	13237.88217	30875.93006	7413.629424	4328.12695	7119.646314	19842.59443	4771.32093	16677.78543	3527.420809	26534.60593	18894.90847
Q9BUL8	PDC10	4235.145144	1532.609342	14107.39682	1057.072122	8183.931735	21888.05233	1194.388738	3935.137926	81215.2716	1186.750656	1375.591048	49817.75606	10570.78083	22310.51632	15542.80555	1352.427392	11582.62505	7470.020413
Q03154	ACY1	71048.55512	98459.97222	70267.3531	70982.13067	73023.38209	64917.97989	34827.22341	62712.74282	166208.5579	22944.80355	51613.61483	30480.20914	92522.00405	48393.4219	60335.03831	59939.59805	93595.10784	58266.71394
O00217	NDUS8	40851.85244	42718.83042	36684.19464	30799.21188	32202.32815	37344.81399	47010.09555	51763.65708	80829.2487	30061.04618	47964.43378	51601.34035	15455.60958	27540.05855	50034.39109	23116.39834	37551.82039	30593.77807
Q9H8S9	MOB1A	1460.088876	11572.77915	10115.92802	11466.94162	10251.21669	884.9912761	2425.995059	3674.143318	1281.48544	2477.242817	1836.545633	1995.92595	12223.89401	11094.60843	8366.368195	1599.539838	10056.83561	4348.428874
P07910	HNRPC	61960.68709	58743.69266	18397.5185	33026.79617	22853.28754	14710.32088	11988.96444	17030.97455	19242.72774	9004.124175	14432.7906	11338.04094	47988.74138	22339.37208	26901.01339	36005.58237	18239.4756	30298.89118
Q99807	COQ7	25397.99782	30965.3389	25369.41558	17451.97612	31496.88918	24401.78498	59544.34997	50962.32195	54268.27681	44175.16605	49936.28329	60000.237	29302.0124	31811.57624	19632.91082	21851.32734	23689.07919	20514.30868
P48556	PSMD8	130079.7989	89702.40855	98114.02774	119640.8551	108446.6937	108931.8851	27998.63932	15350.19671	43189.44288	24289.44024	35782.64385	19155.02145	80320.92197	99233.66057	106400.6903	106609.2742	114893.4048	106004.7101
Q15714	T22D1	23495.81618	56253.02869	30711.19568	33315.60895	50517.45188	37942.58997	4785.853245	11669.12148	11277.93971	4698.623722	10268.73578	11368.63385	35161.77984	38088.91117	21207.23804	30287.75281	29799.74552	21841.29526
Q14677	EPN4	71240.64548	62992.40547	63853.95686	67642.89125	82432.76018	61420.94279	34291.91154	29370.9575	24734.50704	18041.89969	38812.96047	18806.46681	14516.10216	52306.8662	35350.82003	66847.81209	48358.93463	43618.77353
Q9Y3B8	ORN	151569.0749	160472.1454	161521.359	182278.0448	221439.7293	177670.1335	164696.273	94877.81858	56861.61774	153391.5272	149095.8413	143441.5823	123658.7984	175822.0631	113688.5255	144169.9798	146481.9824	119884.1669
P30536	TSPOA	64055.36871	67305.10729	70495.052	45483.96142	41210.07086	69525.95944	22148.30435	39089.74731	48326.13859	5573.306769	34531.66248	29565.91134	30756.37008	42157.79716	74945.6263	40231.57822	74974.58415	61930.84913
Q9BYD6	RM01	432.4697274	13770.01929	9018.683361	6920.341889	9432.229414	8936.361494	3132.847065	1560.368477	2599.730652	2613.357063	4792.256593	4076.595628	4900.64471	6383.189356	6166.785923	6026.446172	8519.229855	1054.518839
Q9NYL4	FKB11	32617.99469	31263.05533	27823.59115	31046.98964	33678.63269	20599.43135	93463.73105	89341.01374	216554.0576	79348.41988	92831.53443	104638.9466	49478.3272	31283.72596	25850.8183	34552.35249	42474.4966	37737.09599
Q7L2H7	EIF3M	2075.815389	1352.806408	4899.339185	4836.168468	11590.13015	4735.563086	1138.451225	8783.470828	760.574676	606.1826689	4760.14671	3342.102859	22908.17319	2271.358823	5047.636312	4658.858249	2782.088397	5025.420379
O14617	AP3D1	5925.916581	12591.46697	14666.40448	6637.849666	4053.398229	9161.67104	2009.533047	3835.686804	25078.60219	4527.958902	6966.970684	12421.33343	2917.818941	4921.955983	1119.83023	7428.834306	7904.27048	4532.39387
P49419	AL7A1	25682.97429	15577.34475	23209.97431	25407.16024	16542.72179	27371.5193	4151.408834	27718.97875	5530.7479	3552.175884	12802.3778	21930.41378	12597.58925	11163.49453	25732.9164	23510.52761	27089.26432	13600.02132
Q07812	BAX	44549.13945	34625.83574	40548.57287	39095.07417	69090.33225	51844.40072	16518.72938	92216.23016	29526.33885	77383.37383	58130.9459	11141.85424	39791.37481	46745.06742	34544.83423	44161.84185	36621.26382	41673.43881
Q9UBQ5	EIF3K	10932.0069	7106.298482	12428.80699	7792.92039	367.065537	13307.6366	2557.699948	7572.826959	2564.165963	4941.413703	5698.652441	4723.72291	5043.875907	4548.564286	5635.199979	809.6176355	7339.494983	5241.716822
Q9BY32	ITPA	22703.67254	20646.10114	20538.42841	18340.53624	10762.63732	26648.96789	3620.478923	4808.154675	5768.033368	6047.570425	4477.585669	3272.403819	5003.274072	10363.09581	25584.75079	16439.63531	6993.951359	16071.02803
Q10589	BST2	55234.29764	55572.39025	86778.57242	42467.71982	47179.98903	41248.95015	127589.2789	100478.309	136152.8498	61500.77221	82534.36446	91795.22855	91467.91795	46123.53007	39054.76543	45970.66421	59829.00928	64707.04316
Q9Y3D6	FIS1	73874.42625	45624.0722	87912.57974	26004.22087	82663.85757	102282.564	76203.24419	47187.80361	43107.33697	30909.37323	68432.98163	59072.17484	33021.14071	86632.29109	72311.10454	81741.43096	45764.643	78792.26544
O00483	NDUA4	29368.78392	9754.777574	48913.0657	27284.93289	16438.09063	45836.12627	12698.18563	12068.53308	3580.094492	19132.518	10344.86666	21006.92211	2171.528364	29444.51501	45908.01055	30244.0282	15129.0361	43842.89563
O00499	BIN1	8277.631926	15222.92212	4475.181731	10209.37266	1405.249591	8617.289016	3171.025257	3139.856757	6430.761314	5576.302021	1484.237064	2140.935925	4496.385543	6924.643123	12218.08696	11131.96821	13619.1051	10320.65594
P46776	RL27A	227891.499	89761.01467	242155.7273	231980.2133	153445.3401	206076.2167	77384.81938	48647.09942	45081.54038	107360.519	84867.1374	41916.11982	53852.61949	158552.6959	250183.2133	223256.1825	116224.6927	232387.9746
P35080	PROF2	100699.0156	91098.30211	95093.50601	125235.7087	112048.4054	94837.27135	31030.82989	18875.84161	2499.274256	27487.10415	37057.39518	16783.70182	148913.9656	93857.56941	89411.61144	118791.9832	113896.0058	89419.05898
O15400	STX7	20901.17459	22500.96377	16251.31392	26277.23781	22289.73105	20768.20067	30365.89709	28123.25963	39424.5349	23895.07813	22023.58636	31386.05554	19111.89389	15980.02102	10937.39278	15326.93009	21331.9745	3111.731322
P52943	CRIP2	58932.60657	77619.52281	58335.54035	47587.68102	55142.3041	50978.04705	25721.65971	31544.64878	21697.79186	23732.98118	24151.05431	30594.81388	64938.19772	29479.14638	43429.99783	47144.826	55789.61779	43301.73019
P21926	CD9	32309.20941	35947.32767	29187.60879	10200.68339	32314.75457	23927.41795	43780.46055	36456.61801	44902.22333	35511.50515	31512.17645	46106.74733	21027.71628	27429.92037	23585.70605	23967.11567	27475.858	25045.32753
P63208	SKP1	54713.25034	50007.90898	59566.86892	58952.34045	83713.74436	56239.45824	15230.54026	6785.824205	11088.93549	18092.39862	21015.70317	7197.306096	34536.17442	80213.70986	50584.41941	69352.28183	56138.30647	57272.85696
P13995	MTDC	18440.56107	22658.35309	16866.02785	17971.89731	15752.59563	15763.55529	24869.74216	36128.01735	23079.20463	23375.66291	28900.90606	34996.87989	19549.35711	2866.848671	19608.57583	21221.36047	19806.61521	24538.74514
P82933	RT09	19197.4432	20134.26803	21180.61938	21337.26425	15423.94178	21006.25636	8184.934165	1362.041933	6950.272721	10666.73752	6470.273717	11331.04218	6932.319655	10196.3695	15648.68544	11106.40542	13893.90197	15204.30294
P61225	RAP2B	8550.703402	841.1529208	8301.741216	1270.013711	1356.772148	8277.594282	1823.43162	6034.372101	4554.047872	1283.734359	1346.245853	5683.045704	4075.006347	2378.464832	2462.169105	5871.75925	7580.691606	1489.520446
P68400	CSK21	19365.39379	652.1489123	11080.55929	12032.90507	11503.25972	14546.79925	201.6283968	1656.948628	7960.911071	2686.053962	4852.320209	4029.666962	3888.758682	8110.404484	10199.71565	7378.837246	10661.04659	12294.54905
Q9NQP4	PFD4	37879.65174	83198.72277	48122.00252	3013.046625	48376.4408	53601.87627	11789.62366	18082.26183	83387.83701	19466.78076	5394.95215	11368.74913	17525.47993	29614.26224	16393.32538	15001.07008	27790.57556	26334.2754
Q15006	EMC2	43971.32791	37786.85758	35343.17169	43922.12753	33462.59182	27236.30407	46915.78318	51994.52048	69899.56089	37880.56946	58003.3733	43282.97412	30812.1304	24342.14181	32235.3906	22719.81083	38656.07731	23786.17356
P23434	GCSH	24443.58373	41503.93162	29017.48509	13721.35954	27995.62792	21925.56389	16921.91048	36662.78307	70823.70467	17250.34429	30600.13369	36812.21452	12496.54112	12347.76665	12900.02009	12769.8696	18598.24918	15318.72205
P14406	CX7A2	53858.83593	66807.3575	69640.80367	5356.960084	57046.59773	64022.04986	104916.4566	80528.24585	64212.0419	84620.32357	87091.03367	155421.8256	18133.3854	39293.10426	56641.55186	41597.9408	41475.26406	47318.99882
Q14534	ERG1	21007.68866	12633.75176	19639.41301	17881.84875	9852.22178	20341.05934	15082.05917	9872.311154	14927.1389	11594.26871	7843.345905	12942.89773	10030.40616	19894.84689	26434.63718	20329.72018	26993.54654	25752.91628
O60613	SEP15	48671.77635	62606.54456	50187.06606	50475.94619	63659.51246	56389.79339	140698.6694	117283.1896	151506.1592	117111.1088	116168.5472	146364.1539	71124.72808	45281.09844	46114.01663	42525.91201	63339.32728	47530.36844
P37235	HPCL1	141359.0287	146344.8624	157502.6313	155039.2345	195508.6561	177403.0438	63927.50938	399191.1621	13741.85208	85613.54296	61921.5189	57051.84402	62835.87137	137033.2503	95724.52442	112773.0265	82461.38911	105133.7635
Q99808	S29A1	10316.60403	11793.11748	10009.49359	7301.11003	2708.574601	13016.92696	28883.00679	7300.395055	10048.15807	4515.765767	17218.56076	26067.22448	5645.770525	7536.356126	4406.836892	8125.923675	12751.06378	13407.20735
Q13405	RM49	42539.52537	49438.2181	43882.54188	41769.13742	46732.79428	45957.3348	23060.27609	27027.19827	14199.55656	14784.38933	24786.83082	22227.51653	20296.73766	28288.49382	23169.76293	24976.20154	26901.18257	25042.8819
P62304	RUXE	63664.93106	27425.93635	63214.67197	35881.81081	39248.63859	70550.02362	17271.75626	11335.48426	15633.142	23596.5818	25053.60049	3585.633057	3950.504839	33062.73189	47380.74222	44113.35929	24442.72987	43144.09886
P15531	NDKA	213280.5254	88037.4384	334736.279	340519.1174	179068.4826	290233.8948	50273.31722	41182.21464	52113.03966	68435.88862	58157.61905	27041.69949	58606.9542	197876.6906	213104.3118	240692.058	122280.5382	239423.0902
Q99729	ROAA	16091.33956	20213.01993	12868.86635	12099.71882	20081.13646	10386.58749	6905.418135	11709.13521	4752.34727	6644.469684	14490.37173	3597.864332	13740.27876	14126.75397	10430.75392	11225.51612	13628.75572	10264.96978
P05386	RLA1	96735.16483	111875.0045	111175.8886	111900.1357	162329.5472	44217.04056	13305.42749	57494.53362	27786.86473	64658.38483	17306.03533	16827.65589	16102.50029	123995.6395	27926.29017	22563.58938	131968.5718	93527.09462
P00747	PLMN	30568.67826	29189.54387	37458.79576	27005.81457	23022.93796	29072.83377	100713.4708	167913.0764	81701.03749	129280.5677	107880.3694	112617.6746	69184.07363	51550.4238	58119.73385	48830.7363	45251.98062	56400.67064
Q96HY6	DDRGK	27966.69732	37791.12895	29896.19524	16518.16944	32046.39755	27828.66899	80334.01956	43308.14826	152016.2124	58826.87496	78632.28434	67071.07309	51815.81814	44968.18893	37025.5773	32163.5249	40343.15846	31970.56536
Q04323	UBXN1	12149.56818	7108.109662	17462.69947	11973.30578	9169.894467	13723.24544	1340.330282	2226.735094	4673.162785	1299.30813	2308.921934	1226.479832	827.9075815	5715.465769	6988.993044	10753.85529	5696.341118	8369.670741
Q6UW68	TM205	49241.27205	48496.63184	50440.23603	33608.54332	61780.27461	41817.8152	105297.9468	157831.6782	159931.1545	68397.12817	108820.7913	88082.72995	47184.41951	52031.49387	45837.94768	42918.46992	52943.07328	47697.88234
Q6P1X6	CH082	52982.7534	67947.52174	25161.80862	8832.734838	16071.86586	25130.92105	17147.898	17834.8226	58630.42291	10142.80391	12184.03329	18466.22004	35567.8666	3862.624202	7817.17645	8369.04926	43921.65132	47406.20678
P49281	NRAM2	32768.52595	27893.59242	36250.74019	39383.64913	35273.64389	27671.06257	120801.1103	87415.50164	102347.4632	79898.35019	121151.0928	95820.68687	76767.01328	42228.68681	50025.81831	48204.42851	64805.0022	44423.90845
P07477	TRY1	7599.166411	23393.29495	8314.867518	5094.41672	9988.550343	3387.867021	8639.529542	38050.87443	2550.551295	7231.890614	3164.717733	4972.242046	4243.089354	5849.931005	4513.264923	1394.873215	18824.45019	3466.666356
Q9P0J0	NDUAD	142764.496	190931.4087	131417.1063	69064.16325	129695.9549	143367.4756	314040.7	319648.5339	650323.3443	247225.421	283282.6962	408394.6292	121634.8567	103276.8439	125135.551	117506.934	171995.9664	116600.7227
Q9NZ45	CISD1	153585.4542	189588.4418	177487.9539	136457.8481	191824.8255	186675.1732	188925.2242	153128.8432	179851.4575	138848.5612	192052.6647	201616.0566	122914.6779	143802.1317	148064.2757	132783.8689	155547.7313	128521.5074
Q9BW60	ELOV1	32705.6627	24107.4268	38415.15752	28758.95751	27902.84288	41303.81077	25557.43838	26560.07469	1023.653437	27796.70066	28266.34974	27128.26051	19135.11696	34887.52666	32211.47493	30139.21042	25649.06485	32617.46273
Q8WVM8	SCFD1	11850.52837	2248.342144	9582.078906	811.5273925	1640.114268	10522.3527	1651.14818	9339.570447	5050.656648	1859.36853	1026.854544	672.4452003	22146.5568	1418.851436	11339.82779	637.1162289	1566.912405	9469.731002
P22061	PIMT	14163.33996	15939.84653	13014.23596	4913.873122	10439.76928	1099.250014	10401.521	2330.885614	12418.2278	1685.626876	9420.032708	2146.816425	2045.780889	8949.504716	13030.95897	857.7570808	15202.68225	10452.93137
P03915	NU5M	3934.489868	1819.078126	112267.5544	1400.763696	26490.83856	2876.675543	20223.20155	4116.92731	2845.660315	4891.810867	940.5393829	2506.026683	33035.38369	3174.384866	123672.2749	17635.75908	32774.65262	111974.013
Q9P1F3	ABRAL	6157.324368	2877.176275	19471.14161	8832.313645	5721.61504	21561.40327	585.712486	324.5985045	2783.512869	679.6573385	351.7056675	359.8651593	492.590314	3214.482769	218.3176443	6543.727245	2046.640863	9631.034346
Q9GZP8	IMUP	31474.11955	70610.16425	3583.796699	44208.36806	73863.18279	99044.74596	1343.236519	12804.51633	5651.901246	28122.01226	22534.32139	6403.708229	79705.25046	53963.15214	16131.79748	4095.211604	21424.05263	8585.126453
Q9BW72	HIG2A	3322.335461	3817.05292	931.2860442	1321.866288	1179.27892	1556.500326	6636.024227	1774.087765	14030.54399	8451.81546	2096.761147	10816.35279	1062.730293	2592.079708	1552.925955	897.1006824	2649.972354	7018.639388
P62306	RUXF	46985.29557	66956.26922	45600.97273	26873.99468	72400.4982	45524.94329	26099.16745	23698.53844	26213.7159	26350.89986	33092.51052	12402.3997	32769.38342	26882.40267	26684.42599	35483.14958	28712.14486	25043.7862
P53041	PPP5	24379.67139	21568.11155	19827.71061	26002.58369	18149.96686	21542.5344	20445.71083	8704.434297	20582.92858	7379.744726	14586.01612	4136.903851	26838.9675	11533.18839	19847.15474	14640.68885	24134.88029	15379.19719
P15151	PVR	94872.11166	126766.5005	84073.29688	81941.44288	112442.9015	81783.66069	108890.7776	98260.22942	148443.7295	82897.98664	104087.7807	111749.4659	122578.7464	103152.917	68996.05496	84400.51727	114368.0803	81420.56758
O60635	TSN1	78330.57132	37981.52482	102280.5373	75089.69434	48545.5813	94430.70244	90320.95021	39275.87668	22316.30473	118631.3467	67967.02935	177531.5803	13151.45675	74794.41781	83237.94291	76249.89409	46228.10668	88368.00203
O14880	MGST3	91391.79597	70787.45409	74905.90351	98946.35578	74153.79328	85644.4592	152434.9434	68765.25201	31281.632	124156.0468	108870.7136	111033.9316	62777.24073	64223.78829	70117.63631	78440.94943	67476.65922	62619.70344
Q9BRP8	PYM1	7038.758509	11057.29835	6999.191505	6241.532428	9230.539167	2426.892716	1150.644526	8660.702884	6639.806872	2683.803605	2128.264898	2107.023018	5357.779849	6852.622179	1808.354887	7358.104707	5876.298734	4245.366691
Q92841	DDX17	44461.82307	25553.64353	38805.49051	38071.89455	5790.724996	31841.91199	33356.72103	22823.73568	12630.28118	14924.73474	41461.31873	37214.74147	20094.60692	20818.44423	30062.48818	41434.83384	22837.42762	31345.57769
P47897	SYQ	41013.11261	36559.03853	37419.93623	29399.45537	3898.410949	45152.7788	5688.378236	10677.75108	8891.097107	8476.193202	4395.09703	13272.86499	22045.09592	10718.68737	31410.26998	14212.11719	33918.88034	23664.53608
O94979	SC31A	35340.41244	25709.75627	34817.69083	40527.36453	27861.98182	35731.22038	11172.14541	10636.47637	8738.110527	4912.2778	16584.33977	9306.692041	40959.34535	24233.90467	38028.26091	35509.50768	51878.81525	35181.36229
Q9Y3D7	TIM16	14944.90239	36327.63537	4623.774938	12892.98549	11401.0384	27987.65707	35490.54031	66298.103	92831.584	34707.78615	49643.60222	65072.87617	80340.03434	13599.79463	16261.69585	21533.17853	23848.96878	69947.17516
P62273	RS29	63647.61208	106167.0957	37461.63226	32727.93536	60008.23034	34455.20461	33138.93562	57204.16463	20394.66246	32562.17108	57486.36045	2238.875095	65191.82839	32317.24041	34893.38488	35075.77767	72275.63639	33934.19958
Q5JWF2	GNAS1	19450.41356	17253.29757	22669.02844	25495.12102	10068.88391	17165.68445	39900.18766	20088.7121	20485.11156	32290.34216	46882.4773	31608.02391	29173.87726	18241.91436	22548.04972	26509.17606	31473.2266	20165.69613
P49589	SYCC	77512.27744	80085.49853	66907.70756	84472.7182	72734.8027	67185.87365	13727.52659	54176.87758	62301.01564	53385.67985	61419.40549	34771.37869	124481.4492	79850.01623	83094.443	94816.67285	97466.66965	87818.81582
Q13509	TBB3	35947.6865	27341.41181	41337.03087	33184.19659	21293.33066	37976.65975	20396.88432	11710.9529	12507.49089	11200.18892	7484.013504	6180.326885	26755.01422	22919.99727	28261.01757	28457.10146	27430.64178	31961.81136
O60763	USO1	53960.62762	29730.77157	38105.50585	38586.25557	25381.62656	44234.54093	14258.183	6289.988213	1763.218582	3233.529385	16252.45339	1959.78634	25506.25304	24798.37395	48232.27286	44767.58419	43842.70186	51154.5653
P47914	RL29	87736.80532	79780.50257	81975.03026	80821.73463	152485.4818	53839.07111	72634.8068	86408.34232	21158.39991	69896.80565	103068.8486	22440.5222	88931.23293	148037.9365	87562.46679	149572.4568	88987.47455	68480.62465
P29317	EPHA2	32759.32682	8164.410229	8998.307136	24691.69039	15100.87413	6806.779824	14340.20466	121574.017	12808.24587	183337.9549	20219.23107	9887.50496	16799.25086	24191.13366	78362.08636	4747.100897	40630.01488	74453.6965
Q16186	ADRM1	38948.54512	42669.69813	35636.30144	43342.78603	40614.26718	33722.97043	5989.804927	6299.549571	1962.268934	6712.487877	6730.582934	823.0218823	44590.64048	26567.11923	27382.84188	23695.82895	34437.61205	25586.44023
P83881	RL36A	128055.9659	109448.6357	102818.9497	131397.0417	112427.29	88135.25508	48644.94418	50025.06696	14659.45104	53162.65328	71255.65052	20191.1422	146517.0934	118500.6657	112367.3885	112465.5341	127877.1061	90486.17633
Q13363	CTBP1	93371.24825	53648.4128	65682.12054	93852.39495	77868.87276	92405.43442	51163.95915	13676.99132	131102.0061	29911.35086	84529.58732	84086.29258	73742.1706	44927.88923	70452.59688	66507.20839	59368.21866	70903.43173
Q9Y3E0	GOT1B	40563.09871	25790.54386	39456.87495	5496.905645	9878.993101	46200.7858	46889.22383	32180.91308	24727.88299	59310.42871	36377.03426	107847.765	11378.44424	27145.15312	53578.5403	30003.95628	30664.17746	52473.32851
P14735	IDE	19358.5303	15106.40143	21711.30063	15685.69498	12670.80853	20143.85821	3216.676573	7235.174029	18434.30254	5965.352296	7913.319177	13426.11915	1197.246798	10653.77952	16054.99287	1954.391646	15676.10458	14657.75158
O94925	GLSK	65015.52895	49176.95528	51923.10906	58541.16104	52367.62233	40657.95081	6573.616446	11199.62153	17724.52946	5726.591141	5711.784045	23346.64708	83761.01988	50539.2051	67564.7607	68153.25505	81255.45507	56354.68403
P61009	SPCS3	21507.73188	4760.651237	28133.34132	19172.36396	4409.517018	27313.22145	15230.46024	6265.580753	16341.15291	25822.53797	14910.99824	31889.97113	580.5114255	12802.77433	28018.63651	26606.73674	9191.349276	28016.46791
Q96IZ0	PAWR	26760.84996	52041.19212	49766.58039	28753.47044	62245.92568	33537.05409	14852.69069	7722.733169	28296.61826	29238.96374	21692.03808	14348.76222	18404.30312	55377.64673	32218.34585	35610.57349	22256.12225	35048.2506
P51553	IDH3G	29073.60185	23128.14849	27588.47888	10079.36543	13978.73442	31776.43434	12460.34857	14840.6733	117797.7858	6589.74472	6200.238843	12140.91241	9485.844242	13556.37037	10961.21441	11686.66862	18678.23835	21222.84249
Q13907	IDI1	34036.18609	25078.58968	35806.79907	34660.84319	32234.49749	37319.79462	15614.8816	14561.87793	13118.03707	5891.760969	12443.93989	10719.16499	16327.78775	40314.28011	28107.67154	30064.72408	27320.86935	34049.37358
Q96NB2	SFXN2	44337.61593	32756.10529	55850.36793	49910.08711	33867.80947	54649.36002	49517.50267	46229.33971	71372.44806	82963.18468	62029.1973	81567.63752	27143.69866	20651.28224	30233.43104	30668.42694	26551.0868	47801.05775
Q9NP79	VTA1	11797.64153	6823.593686	18756.81186	15874.80925	4728.815088	16830.0999	9740.45067	5624.175536	3333.998777	2983.54801	1136.358567	8217.480476	4097.125643	1742.849859	1190.139313	1194.468663	5315.33807	1854.887864
Q13885	TBB2A	14178.52176	21317.09124	14996.06646	18092.22872	13004.47917	2738.970686	7708.989083	2191.947603	13271.20791	14225.78123	9971.106589	1673.40633	32597.70406	239.0921337	21217.82391	24932.69884	20119.4532	15806.85332
P17858	PFKAL	30301.16408	26494.52819	22580.74769	24571.75594	16416.98678	24361.73431	12438.12038	9283.764775	8781.711801	7599.512742	6837.533946	4379.043045	21309.03047	16778.47347	24163.0875	23995.05591	27914.62438	25275.37564
P62310	LSM3	58708.5603	106361.5993	65673.30926	52380.72825	78081.63982	58412.69957	19860.4816	26081.87113	22182.94615	31369.87583	29610.08663	18170.01597	27020.80638	7549.119822	44522.95871	40410.95409	33791.97753	65670.25005
Q12849	GRSF1	80588.50539	53128.56153	43740.75198	83126.77512	58430.14503	74347.49058	55288.17843	32916.65802	48875.60289	31916.91755	51993.66942	51235.47721	71132.26181	47562.14308	72789.23807	72144.59763	57752.09133	42293.49325
Q8N4Q1	MIA40	1926.690235	17146.88489	18175.81129	9604.796894	18646.204	12486.31218	13463.60799	12766.33862	7701.978656	2894.300408	11606.18001	19020.84933	1991.86242	19673.79227	8409.95421	17912.45369	1626.844785	1580.206196
Q9BY43	CHM4A	49037.834	72308.59804	46650.14871	54905.50461	67459.35059	53387.81519	6653.794288	13880.50793	7953.497864	12900.64216	32974.23569	42603.84038	35061.66201	46397.52605	31621.29172	31169.45281	43417.26077	32244.72219
Q96CT7	CC124	47801.46252	85130.76497	54688.2299	54645.66947	65489.57579	58454.11949	13590.28799	12996.24974	31286.26503	50115.83906	22955.67972	12472.00245	36102.40406	32082.55281	34650.81446	34770.9708	24592.58684	72297.21532
P55957	BID	25053.50344	39918.71245	27545.99297	22426.02292	44093.15462	27569.09891	12746.43942	1377.077097	10673.02493	1023.672416	1318.140657	6749.370531	23844.45622	23203.62077	14855.46975	22053.75067	19550.57333	19329.65579
Q9NRX4	PHP14	120.2875003	5254.055984	3134.347203	5836.195182	5690.544848	5182.376847	1127.032047	2355.622437	1024.4165	2956.485068	969.5313297	1796.918155	5814.731507	5199.821526	3400.030744	457.9170278	6678.770907	3012.874101
Q9Y6M1	IF2B2	6674.322234	968.127528	7219.581175	1274.250688	6895.3794	4420.464136	10691.25532	8807.66194	2710.302419	1285.839484	8549.546047	2097.525263	9712.610758	5338.613248	9026.469096	9602.319594	10020.55158	8337.797513
Q8NFU3	TSTD1	53231.23569	66687.0499	41160.96659	39833.48975	80201.29997	61514.95506	30235.53865	36647.69096	55211.50593	16561.42553	40877.48823	5800.094897	45950.46571	71253.03086	35331.50089	51347.56105	47259.24564	44611.0925
Q8N9N8	EIF1A	20358.81315	38777.94129	22645.94044	14610.43861	32623.39064	19218.70563	7680.41369	13238.74093	11422.12463	14479.37736	9062.393221	7085.735681	29906.36667	30550.12157	12221.4832	3370.747763	25392.75974	17487.49401
Q3LXA3	TKFC	19279.17754	23718.97208	17122.76214	17280.93927	16610.10771	21815.66305	8017.200277	4509.534789	4024.751589	4725.240852	8807.240174	5056.025729	12372.41563	3578.767286	14703.28229	14435.15696	20260.05923	18866.38518
O15347	HMGB3	94019.69282	99379.82244	116584.8509	112403.2472	102222.4326	124387.734	7567.103978	17277.15018	12304.92331	10989.06841	14519.8275	10445.10834	15700.43407	59060.64565	47970.89048	43682.9118	29246.72554	52549.43267
Q9Y2L1	RRP44	3937.895346	4651.977539	19076.26593	23146.25033	11687.33319	18653.29774	5238.293082	5517.330324	11145.31107	9450.139925	4838.927236	7477.0269	5596.787702	8577.869616	7462.069397	23285.27065	16082.44946	21090.53948
Q9H6Z4	RANB3	42314.25113	94138.74687	81112.98314	36967.00187	118942.1726	34325.8058	123178.9839	14162.35529	17595.29057	7180.320446	19611.76763	13100.7907	96964.02088	104116.2741	103658.369	38660.73445	81924.23981	89428.21495
O95298	NDUC2	40027.30061	43428.47399	43186.17193	29650.33086	74021.21951	57354.01705	105779.6325	64408.30638	33827.1759	86879.11098	76746.3223	97645.33872	44122.21173	61597.41249	52625.00078	54690.60201	48290.21043	37766.77389
Q86V81	THOC4	24573.6244	32616.00697	33916.28782	7242.557186	29285.17336	107559.9473	12329.16774	19242.31021	29356.4558	68004.15827	13791.48278	26578.12621	28421.51938	24287.46738	25751.59797	21111.37412	15225.24322	23238.50181
Q9BUN8	DERL1	78781.24612	65344.04666	90291.9872	63113.02903	55226.48923	83600.33334	98145.02126	111453.0897	80691.62348	91509.20645	99664.85425	129469.8725	45825.6468	74197.80795	100896.7305	78085.24937	82855.8764	92897.34018
P14174	MIF	2406747.565	2232669.596	2127530.086	2001774.107	1911241.778	2236886.02	683014.9889	724993.8785	311612.0567	788270.5968	889409.1957	437897.4298	1726531.496	1710124.108	1993488.804	1912301.811	2344664.562	1971316.773
P33121	ACSL1	8879.585244	6553.147626	8634.973801	7225.083507	3627.253271	7892.637588	784.2903309	4547.265812	2647.992197	18907.19475	1335.727078	5047.35011	10844.07837	7088.520632	14417.59277	11109.38843	14162.36093	9231.425763
O75323	NIPS2	77834.76395	107413.2453	93024.66416	67332.25066	76717.86687	95120.76178	159525.3698	161960.5983	273354.2197	114522.9838	149402.0984	175208.3246	88275.61839	54873.62891	81795.16551	65121.49525	90251.27923	66795.88548
Q9BRT3	MIEN1	19292.94326	18603.25506	17532.77444	14249.10937	24882.30443	17203.91891	6417.675553	3483.126123	16891.71361	9902.677524	9569.83892	11309.06968	2571.659417	16134.53505	17381.8341	19340.0978	7860.392453	3734.084016
O15118	NPC1	33933.23005	20372.72892	29108.43606	19576.05825	17663.25661	18053.52973	75338.46266	52959.51133	54686.09722	64918.26166	67367.03405	73390.14196	56161.5788	34254.19016	46728.94845	46235.02337	48323.0503	52540.99186
P63279	UBC9	31486.70271	45092.4826	26494.42234	30708.19475	37292.36649	37608.71653	3893.71682	11598.26127	86511.99366	6974.585443	3010.48665	8525.864607	32836.63137	20040.67533	26142.6367	21877.43203	37720.6939	27760.66249
Q9UMS0	NFU1	17732.64532	11574.66322	13927.80219	12388.4057	25347.25945	10415.60172	18010.43242	11313.944	6715.624671	16938.58532	3582.195241	19543.69221	9925.999861	16527.17028	4983.898294	16077.11696	6346.131661	4881.927255
Q9NPH0	PPA6	6852.366669	9766.869502	7371.398318	7165.648334	5716.620904	7514.669442	7018.164714	9392.238991	30211.23691	4205.025407	9589.049861	18070.15842	3623.760761	5334.823202	1388.595025	3629.411052	7221.015678	7155.45134
Q9BYD3	RM04	24251.03349	36882.02935	22985.74032	18142.67576	19589.88254	24920.12719	2801.947608	15249.58648	16848.43716	17915.76668	13351.71236	12997.66884	10740.50684	8680.354368	1492.042633	13268.2888	19770.27894	19523.41391
O95302	FKBP9	76495.02342	64258.55748	74071.94898	76071.66159	69908.57662	67265.45655	103715.9419	164016.2427	262600.0279	80050.41984	93037.08805	126041.6848	69924.86378	60034.47172	58817.26807	21070.6786	59543.89816	28459.47989
Q86TX2	ACOT1	30173.15755	28431.88088	32256.28238	38501.5845	70819.42857	32556.47036	61801.3805	57818.49621	66557.38783	50443.78622	50682.62949	64584.47769	18614.42512	17309.73087	34786.77812	18969.77885	27490.82349	62461.75377
Q9UNS2	CSN3	5921.131886	4256.380825	7326.771665	784.5831351	6756.891867	8032.920021	1242.050712	5474.025832	3198.393875	15725.04337	480.1419897	7689.78987	4737.054363	4397.363346	3963.900775	1910.089377	1534.384119	7939.571697
Q96RQ3	MCCA	30264.03037	28038.5486	26837.62459	38961.61477	26093.54279	29756.02714	19413.52119	14536.15685	10153.44095	17165.54304	31414.67582	14108.57571	44157.62786	26572.64607	38055.93616	38987.22773	43918.49993	27265.94241
Q9P032	NDUF4	38296.40396	50853.73815	37509.47281	37757.86504	52567.39474	44410.24654	64560.98261	58453.80183	39722.08976	61522.69583	44126.26469	75095.3645	23833.9008	29168.22693	28512.87388	21935.0163	38716.41403	31160.88448
Q06033	ITIH3	51937.96808	44819.94653	67238.71034	53615.29784	41577.84476	56404.70737	125448.116	296627.1875	212249.6321	239756.557	129569.822	179312.5789	58850.79569	97503.32165	113565.6579	77796.69149	28225.35944	100778.7162
P46108	CRK	6060.621967	6427.092283	4536.205946	5030.641875	4757.550358	4218.729138	1958.22131	776.5620379	1785.570265	611.7764393	1799.962762	1259.184916	2517.886254	2777.907206	506.8193553	981.3265455	4396.394589	3809.791625
O95865	DDAH2	22672.38046	10207.35782	30400.7859	23299.17338	20082.47742	28964.3764	10475.93077	7691.696513	6226.52816	11859.21019	4718.341657	8621.201231	7316.131555	21368.15288	29116.30545	22912.86008	18953.68202	22132.88657
P61916	NPC2	31284.06651	67784.9131	25448.55883	23007.78463	33530.18837	31010.37854	59460.24456	21395.90062	38887.37461	31919.99217	33161.05447	67603.69964	44695.06974	61617.66284	22573.47907	22653.48911	37494.15663	28080.89682
Q9UBR2	CATZ	67068.14918	50441.32575	58296.16421	70095.98244	52916.75803	61212.98076	81506.11302	78575.48116	90944.87743	73448.78187	68433.08851	68535.14789	58208.1167	41176.29661	52958.37062	51553.81266	56457.65401	51363.53395
P08697	A2AP	109570.1438	113175.6973	176067.4155	110807.0706	117207.6093	162677.4355	235803.6461	273042.5898	58595.65122	429742.2858	235733.2831	322047.4365	82560.19827	227796.2801	242505.9531	163258.3224	76357.16534	226980.0408
Q5JTJ3	COA6	28732.24988	38606.08427	31592.75287	25815.29269	41278.91588	37205.55513	35587.70269	34062.02469	23388.6823	35585.29275	31009.66182	49124.58309	17609.00325	35218.14522	24107.52274	19932.51923	31722.29379	24503.85686
Q9UHL4	DPP2	39901.6127	39077.68803	37055.41484	47342.19371	41995.37046	31453.49117	142184.6689	103088.5661	162306.4326	93632.56465	111838.5062	114481.0842	81987.82609	45639.90534	44023.35034	48021.31468	54025.08745	41922.2434
P78344	IF4G2	37114.90864	30601.018	29906.75509	31345.44067	29445.36033	29525.47998	15345.2106	39753.19119	6928.095877	7033.560726	3722.418552	34072.72967	32210.46787	5344.423258	27796.59026	27046.8077	35210.62039	28092.8986
P33992	MCM5	38695.66072	28422.3788	27844.12648	24684.74315	25052.91711	31399.51572	6262.742391	16829.43938	12052.9925	5635.978471	2533.619197	6625.580948	7695.652731	14539.47821	18229.41445	20212.63782	19325.23931	17409.8346
Q96S97	MYADM	41467.39602	26340.6919	44791.66018	34442.8254	12516.72389	42010.20883	55412.12719	20312.00268	39664.55151	44111.23612	57591.32019	55826.33875	25397.0384	13057.64042	48554.75316	42242.32251	27727.87171	55438.19903
Q92542	NICA	28153.63967	21453.55987	28510.47984	23907.11493	22764.93354	23994.52907	49468.63448	40587.32353	57613.80975	41381.81474	42224.80163	59075.01279	19617.54658	26894.96328	30911.00685	31129.56598	27782.23202	32709.75287
Q14444	CAPR1	4330.791587	181202.3471	2254.084188	1390.217661	1312.126058	136569.4557	4147.67593	14827.06535	9170.609972	4779.857375	12967.32888	3961.137606	2099.560439	3021.242341	4175.867503	130513.4832	12329.77857	9339.927475
O15269	SPTC1	31021.01388	35282.2247	34151.51401	22276.5718	15220.77009	39547.94342	25432.2031	43935.3602	94403.30064	35437.14924	28172.34061	27570.23297	37900.30394	15257.56583	23630.75816	43752.51865	29189.97001	25848.51696
P51452	DUS3	56899.45167	44681.55448	28947.9823	29609.7943	33225.22088	37015.80004	13105.9072	39276.12682	58806.55358	22154.3533	23328.23928	13227.18934	19257.6548	20307.25688	40103.31473	45455.67464	39479.07582	42556.56677
Q16401	PSMD5	7211.788425	3305.079044	1982.684192	7977.126205	1129.024768	10355.81596	2405.874615	5550.026643	10870.33026	1400.581953	3096.219413	2342.610623	532.398431	1435.71731	4996.642609	283.4411697	1188.938981	4955.43378
Q9GZU8	F192A	24973.06228	54514.8655	53703.66583	30323.88892	46221.87663	29249.03842	8657.203962	16617.74874	8439.428352	7949.040954	22808.01619	28941.95749	38190.63833	19083.12408	10967.51856	29904.03632	26118.35292	15757.70834
Q9BZE1	RM37	88771.09538	76178.16528	76361.16894	80123.75055	33303.8726	64880.30748	20172.77689	60795.37791	19308.25683	69439.93042	32595.61806	35946.71823	105397.7609	25032.27843	63744.7255	67188.68475	93240.68986	64713.17873
Q969L2	MAL2	380685.2294	375147.1883	319357.9416	240807.3555	294072.3744	327548.2203	1359740.925	1252864.689	1479130.001	783615.4401	1197910.59	1553263.201	443982.8053	367439.0073	426444.6661	413231.061	565274.0671	415265.6546
Q9UKU7	ACAD8	13868.10963	13989.73369	12732.91603	11512.15571	9512.199435	14448.00201	17170.70478	5756.573945	8245.531875	13988.3393	15613.88509	12759.76643	17046.24108	8288.21391	13062.90693	11211.11001	17013.36004	11019.21627
P63173	RL38	104987.7814	67836.56457	112799.8858	116146.9743	74656.466	108133.5244	35428.03486	31386.27032	30555.15842	59115.02462	20976.7696	11944.72606	59038.09623	79800.68807	85753.92381	104359.0915	77952.55384	59528.86069
Q99470	SDF2	6523.316749	4538.232575	4193.70569	185.7833947	2702.146309	5472.543748	10793.39628	8717.734542	6313.061587	5041.27153	9389.911763	8605.621812	7527.666527	3800.434888	3966.736195	6282.309562	6041.292322	4384.85472
Q9Y282	ERGI3	51476.9983	36111.95051	35138.81153	37623.88869	53813.62347	31327.51474	83188.11217	61214.98752	30653.05946	57792.41671	89895.80476	66215.21033	65359.95965	47408.66947	40018.02591	43640.67718	52792.34381	38108.71851
P82673	RT35	31857.59806	39145.61707	30039.92444	26395.92476	19606.13515	30169.20781	14115.87777	13035.75018	10756.12302	27103.30279	10799.14161	16060.10037	22339.45262	12134.41764	12031.78942	10802.86598	25273.01245	24765.85128
O75208	COQ9	6631.789855	8805.87014	5767.021323	281.5979683	10198.93263	7715.207806	15154.81139	12595.37425	18081.70138	9884.873798	9785.03086	13402.13413	7268.867794	5541.45303	4453.934852	1127.577533	7088.518435	5560.495166
P51398	RT29	19900.44977	18175.84637	24405.52618	29081.78376	20713.26827	25200.6016	13321.2757	7691.11104	4825.272741	10125.94965	11766.78568	6778.436641	24764.09133	5514.592365	18373.25756	18513.36722	6366.703321	16667.89279
P21281	VATB2	34002.8878	24153.58194	31258.53714	16184.9285	27095.42181	16661.28475	39551.662	33413.20333	27593.6795	22017.4897	43526.57182	36343.56738	42488.32183	27683.65264	38925.14276	39862.99222	52507.15184	28100.88794
Q9NRV9	HEBP1	24797.77598	19999.30395	24135.34112	20079.4969	705.8875421	23858.07104	13357.9263	12448.99695	7135.29723	3382.509565	16550.17432	12496.01956	14514.8553	13689.67374	19064.2793	20615.38134	18104.15584	17473.17603
Q96EY8	MMAB	46886.01373	15838.74016	45117.89651	32513.95706	45148.11665	43775.93576	33788.7245	11481.83777	22245.29902	37608.39809	37331.76804	35306.61274	22794.77171	28736.19448	27939.31824	32431.97298	30857.66909	30577.2635
Q13409	DC1I2	10292.51323	13965.99346	10661.27932	12441.57528	3286.660456	9516.861573	469.4219487	2470.908715	749.3751987	17352.65693	7856.873133	9461.792881	16188.14954	13020.14391	13463.92472	7113.349035	16307.70341	13631.47662
Q86U42	PABP2	17659.70958	15901.72372	31230.42388	21035.20429	17739.41585	18677.23641	12555.79118	8923.780331	18352.95565	3059.995404	12662.87477	12109.61649	2536.52875	15542.30945	12452.12038	15844.56481	12556.29264	13549.09836
P04066	FUCO	43245.72426	20720.63213	25845.37358	26534.63297	23444.80182	31440.38873	72702.95919	66664.85933	38925.88036	56457.87142	69066.02211	105754.8413	45521.34101	25331.10341	39304.9709	37914.30306	40590.07869	35248.48351
Q9NZ01	TECR	30259.84566	5793.384293	29400.67324	42209.59662	22402.85309	31470.02575	35100.92943	10622.78151	15732.17315	43832.21229	28683.61958	27631.78725	20770.38047	23912.72803	34315.48072	35849.65109	14140.73878	30877.76686
Q7Z4H3	HDDC2	31306.56893	40667.96456	33937.09478	29151.06769	47479.63051	29206.67314	28789.3074	25429.30804	15831.03491	36128.62716	34110.37454	9351.94592	31118.06214	41765.79208	35176.81331	19515.11594	22089.82382	26653.49546
P27694	RFA1	7850.60643	10824.908	8108.729975	2983.951473	2944.903581	9741.283901	15146.89106	839.104688	4649.753029	4138.167509	383.2800444	17285.01862	636.6766078	3516.659648	7803.610107	12913.76099	5791.383247	3655.993149
Q9Y2R9	RT07	217167.0579	7669.922023	79994.677	44638.95726	18695.29673	30402.42937	12067.18782	12808.29173	12524.23431	40852.67071	3720.126515	23829.48912	4363.388357	21652.05507	15933.71108	8570.870381	83212.73245	7831.97162
Q9HC07	TM165	14292.71877	17637.93643	34811.3666	28457.82797	24995.17146	25551.90161	40888.33807	23420.15107	6729.870232	32289.141	37871.26102	47390.66656	30754.90502	19015.83162	29815.94907	29493.87392	31100.84105	29337.93662
Q8WWI5	CTL1	71219.24014	43043.45187	68473.44822	62490.08351	41513.66659	62401.27592	77964.26896	104086.6624	121965.0757	58817.00735	74120.43912	111288.3131	31116.70938	52841.45852	66691.62827	50979.86814	53335.3838	55249.60735
Q9UKD2	MRT4	1719.532243	8796.27171	19413.74367	1638.633212	3792.573829	18216.45779	3003.157892	13777.81448	42537.45577	3107.321083	9201.947769	3737.035632	7858.338677	13175.98331	6343.044535	8124.368877	1538.658685	10131.54687
P60983	GMFB	26474.10896	30617.93214	28081.08826	29820.75741	38120.1023	26783.44255	13044.73985	7899.789967	22870.65424	7523.693351	9302.802369	19361.94505	20809.38993	32378.79772	22986.68181	23460.48824	28537.99021	23545.8049
Q9UMR2	DD19B	61492.13894	52341.36356	54022.06952	61215.54013	52409.38241	56232.64933	15004.18515	39970.25138	26403.52335	4305.280625	20419.86638	7653.00918	52497.07067	22517.67072	44373.74266	43905.72362	57551.47194	40896.42592
O75821	EIF3G	28433.88187	23449.06045	20431.07444	18429.22965	17030.0042	17149.8809	6074.696433	9930.20441	6776.506082	35421.89455	22415.30788	18406.56893	7914.875368	15572.94524	22416.32858	22518.26764	21988.96062	8697.334075
Q9GZT6	CC90B	28746.6995	75536.03527	91605.86242	57944.15049	71849.80954	84125.93358	139250.8412	82711.53818	131417.9209	99001.9407	103605.4282	112235.0089	52920.49121	47974.95206	53292.94878	63532.283	67242.47019	86126.1038
Q8N6H7	ARFG2	13187.10717	20846.8729	19534.86598	18405.84929	19978.63142	14869.04677	18002.46326	3861.30107	6226.079027	3565.397159	6439.712134	6191.267971	31012.04982	5134.862064	15188.12399	14604.18566	16622.60985	5549.674218
P46060	RAGP1	7461.133819	12053.30503	13708.35213	13952.17445	13454.59561	15624.46696	3776.485671	7973.803586	5356.84039	18669.06597	9200.269549	6016.780992	23120.18997	12606.06146	13446.03916	6714.29607	11669.26922	15859.52773
Q9BV40	VAMP8	107033.3403	167672.1462	125275.6293	22522.14165	193075.7612	122150.1342	136452.8176	121951.7797	177039.4281	91885.15032	119216.3558	140625.9698	123419.6535	128039.8379	31099.77015	34126.84298	53044.17494	91988.88092
P01344	IGF2	16708.77461	31716.32691	21240.00698	12624.12562	33443.16942	21891.65422	47085.51043	57304.50537	84210.56867	62513.90907	45577.63269	43766.54793	22543.7715	39399.7306	28931.07611	56853.39662	15444.21068	25134.98686
P36639	8ODP	16821.21566	21859.36509	15268.95338	6738.692389	993.1805637	18064.8219	4828.894443	6477.945547	11989.20516	5419.903984	2274.906639	1372.253115	5392.986982	1098.274539	818.4134368	2664.381834	10441.04734	9235.25383
O75531	BAF	82062.86815	121794.7559	102927.2012	109544.4596	155218.0556	118145.6676	28835.49518	4106.057703	3347.298621	25998.24271	654.0656248	5661.330513	106303.4636	157392.4671	891.9756959	6824.916835	97727.71461	17071.63798
Q9UM54	MYO6	4773.347317	10647.63805	14760.51192	12108.47184	11048.75852	10872.88297	4231.456025	19720.15258	24991.3851	2893.794547	1676.678633	9600.234917	5473.811495	8577.987256	2365.559444	11580.17641	15332.77553	9420.23917
O43865	SAHH2	12390.52819	7097.642887	9078.772825	17519.13799	12381.33391	10836.5596	2532.149073	7244.589806	4994.126916	3064.124171	8280.082124	2625.335888	16320.9458	11928.00367	11225.67273	13655.8746	16083.47327	11868.11792
O95340	PAPS2	20796.3022	9565.841896	14621.64552	13912.85605	13963.56722	12746.5669	6512.61705	13308.53215	3434.746698	10071.33213	3114.080422	15369.70869	23305.0187	11370.55162	10736.79647	19836.61987	18985.1228	13702.51666
P54725	RD23A	1700.71375	6958.828309	4554.687574	6093.482278	6597.336237	486.9218241	3332.688928	2366.317863	1917.505432	432.6011689	2127.163933	1539.564738	2753.453825	1395.614825	5364.469369	6037.143206	5828.235294	712.636044
Q9Y5B9	SP16H	33220.00829	28497.20796	31876.4295	23817.43404	20935.91501	29784.26479	10746.32018	3782.473106	8101.10171	3986.229452	6591.972237	4676.122229	18443.72939	11118.57914	24423.18203	17139.57075	26541.61186	17783.2202
P82979	SARNP	25522.92073	28968.35454	19919.97626	30755.61269	55909.60918	38996.94606	12665.46447	62771.84579	66750.1128	50524.6477	25993.63647	34309.76556	16632.1595	15309.22092	32553.86683	33589.58405	39635.58891	28748.61708
O00154	BACH	95489.29132	58877.02336	88023.47831	61651.04796	56831.90683	88382.66086	17065.80255	8497.549146	2289.336697	17744.74397	23255.83773	15823.48637	32325.10476	39764.64716	60830.54969	56649.91558	57384.60646	48003.33938
Q16706	MA2A1	22543.42086	15349.56445	21141.09638	14180.54824	15225.68119	2383.323018	33930.05415	24079.81655	7329.999966	22360.71415	32881.02692	42969.05607	12145.62383	9493.277031	22972.99458	14558.20567	20438.15272	17628.22752
Q9UHR4	BI2L1	25099.16624	21281.43435	20363.34389	31197.20101	20691.60608	22139.02511	14730.65178	3583.725863	12657.89361	13785.63806	19750.76433	9216.604062	30999.55834	17037.2058	31857.35075	33090.70179	27096.44368	32363.67739
P21980	TGM2	7605.928296	6346.172586	7298.084416	5283.512502	4956.615595	10335.54245	2849.063012	7284.595745	10606.6463	7068.329204	3863.203188	6455.588196	7154.686336	5169.813771	7938.99332	2239.199638	12671.90288	8497.079847
Q8TEX9	IPO4	12866.59345	2817.642199	12239.9551	6333.320301	2759.141941	11958.52305	244.2778636	2938.01595	2182.235542	1465.735954	378.8351361	1456.737229	406.531223	354.9558483	1292.2861	2315.565677	1474.589881	3136.859193
Q8NFF5	FAD1	28433.58969	10130.04898	22330.98619	23943.34833	16345.39685	25230.7871	9966.647839	5884.572685	10683.06393	6747.928048	10075.63351	8019.342214	12048.56853	11525.46118	22972.18531	16358.87499	9709.611571	23812.55774
Q9Y316	MEMO1	13100.75398	16302.03973	4150.180617	14292.94327	11803.57584	15924.53337	15925.77337	39359.2636	11602.77124	10778.32036	22258.61461	8708.299801	13378.83906	3209.361912	12810.34476	11264.9212	12418.77936	10327.77052
P51812	KS6A3	14552.96249	19782.09057	15702.48346	16550.26508	12896.02077	18357.61915	4690.22927	3371.489426	2406.225169	12593.6573	503.2276427	837.3741686	9544.300385	15056.25956	14178.79937	13896.79515	16965.32458	14528.55178
Q9Y2Q9	RT28	56089.56671	40920.34457	51496.31593	42556.49345	52027.45668	59102.19892	35135.17768	48176.25599	39640.22206	43211.51034	29597.18057	55815.73515	32502.07139	30183.92955	40344.78929	34182.2712	47773.74076	52596.25231
O43681	ASNA	13102.79481	30113.95796	40430.31123	35155.69995	28053.71887	41759.9378	16572.24166	7474.231741	9275.525814	16896.74821	12997.76279	12824.17963	13633.89408	17723.0649	34445.13175	31140.39991	23174.41192	23103.14589
O00442	RTCA	8734.190106	6078.579979	7567.633024	13308.81155	3641.710004	6937.082612	5374.182403	4238.392996	6531.79842	7387.952226	11422.84618	3557.756138	3730.513578	5719.651771	13900.47586	13796.83149	7263.846135	8848.586218
Q14240	IF4A2	64045.19995	54531.92274	55625.77797	66586.93944	62872.82513	54963.2915	49433.3892	52042.2528	34172.55872	23904.25715	66617.08087	24962.35291	75406.90068	66474.10508	78622.536	91315.03434	71751.63355	74875.96408
O43237	DC1L2	26494.58134	28690.19074	25349.50998	24588.02792	20198.11092	25475.09163	4128.157228	4891.009434	687.5033655	12345.3392	14875.22279	1133.002684	34109.6491	24127.01741	23429.6053	22263.86719	27816.53194	23865.28907
P58546	MTPN	67994.05749	136340.0666	105555.1936	104427.1212	107052.7497	102141.2526	71793.86921	118694.7555	49611.83935	105801.0622	66044.23442	67899.01515	63078.22475	91720.40769	73761.24808	77797.06453	79577.01106	77609.03224
P63167	DYL1	21804.89378	27622.88467	17514.56062	6763.758852	18627.28754	24553.09879	7466.635169	25806.60015	93487.86804	4022.455483	7125.137633	7732.368931	8994.232948	1665.756539	17860.81667	4050.438249	22373.69665	15409.97279
O75746	CMC1	36789.90296	20562.10342	33742.57902	30097.47665	17676.55367	25162.93455	75960.99954	58839.63171	68381.10158	67201.67499	61406.17818	88320.66226	29892.91337	22041.85323	36532.11035	32089.99503	38302.27913	32967.85202
P50453	SPB9	40021.89883	21029.00906	44012.90403	37279.61121	31777.94384	20799.3952	7145.845182	27775.13579	74882.06579	12320.74443	11312.14882	27755.2116	20821.87451	34800.91826	41555.39016	40550.35978	44254.15345	11400.51813
Q9Y394	DHRS7	10240.08303	8218.44932	7337.288201	8657.399265	7100.993656	10093.02679	14141.94048	15914.80549	25854.60748	13838.73107	19723.86651	19449.59719	5010.963205	6624.177646	9562.336739	8396.566291	10038.86624	7602.256339
Q9Y399	RT02	7455.148245	5828.060225	6314.946088	7766.241641	5415.903224	5089.912417	2163.900219	10423.4215	7005.388468	1949.373368	2674.867471	2491.530811	2521.124296	2605.582442	4792.421813	2691.774242	4437.463798	3726.542826
P57088	TMM33	156946.2459	102164.1221	129962.4442	98681.11662	90239.16437	149868.4935	73631.66025	57020.2423	24205.37884	73022.29019	80421.96617	109977.8153	59399.0912	84999.49418	135155.5888	114926.3983	126249.8123	114996.5739
P50895	BCAM	6595.575897	25948.71541	13219.2382	16676.15894	18359.50839	1107.625264	23372.51292	20204.00899	43182.2045	16472.36014	25047.49264	24819.78411	10953.89251	13037.96911	4749.748549	13512.54267	14415.5923	13596.6163
Q9UDW1	QCR9	45269.46297	66798.22821	72081.57571	5885.177112	57325.19005	88222.96704	68938.41077	73877.7163	199514.7909	52247.35026	57630.31628	127533.2242	15998.86181	52129.91808	64713.38575	59469.18935	47464.98254	62510.08828
O95721	SNP29	38053.2174	54350.57295	33991.45969	41372.72178	58373.28102	47782.81198	19953.95942	10314.73655	20112.42134	11684.10913	21858.33695	37321.41467	24540.53134	28865.24165	26293.66394	19987.48592	28648.94045	20754.23467
Q99747	SNAG	44241.07923	27148.80495	53675.1616	46279.26832	17981.07234	58291.32857	12650.71271	7423.290413	30173.53814	14916.93113	17150.3336	20689.23477	14201.91229	27183.93958	24778.74527	34842.45218	19868.86176	34064.32831
P62330	ARF6	45351.30518	40932.30332	45492.08885	46234.14786	30465.69059	42399.28638	16561.09743	28874.8116	41589.38625	22439.5693	11958.96429	17878.42166	26904.25831	36744.25031	50152.74439	41381.2702	47894.91326	51972.28881
Q99447	PCY2	21234.57212	27633.07091	31124.05834	34692.54942	30224.96136	24449.57902	9259.60298	5016.784432	9378.718141	22255.42763	11359.42745	8244.699859	20006.33175	31525.08784	33447.82485	12962.04753	16847.16227	25853.46327
Q5RI15	COX20	56882.39012	50870.74573	49987.7412	54141.70668	48496.17318	55781.6827	93779.32469	94918.10204	193108.4623	77375.82946	86911.20506	107834.4726	44658.83979	39638.18059	41977.91029	25947.31959	46042.73281	40331.56171
O00116	ADAS	25811.21901	17341.60975	16763.4157	27190.64033	24039.17604	20232.30739	24048.14507	8911.867052	13506.69875	18069.37174	25992.87104	15097.00309	25906.4946	15834.68147	21524.75637	24075.23924	12383.93918	19266.5149
P78381	S35A2	21070.45701	25911.25812	22628.85608	14136.45615	15059.61892	22375.72359	29493.276	27491.20248	38867.4041	21732.439	30202.53232	43496.08667	18389.16094	11458.59984	15585.31968	19248.51836	25051.9264	17123.27695
Q9BXJ9	NAA15	11965.088	10844.11654	8847.595261	13067.02079	1410.37377	8911.223273	1439.090498	2653.408501	6282.991264	2086.229843	2803.845368	3302.367086	16420.56937	15570.82118	11290.18078	11792.59087	13371.2289	10106.27276
Q96BI1	S22AI	90730.3595	76749.01504	75211.10827	93189.79915	92749.03854	83128.71383	154321.7369	137083.6894	99599.81402	119636.7162	148976.8749	121585.5928	94636.90606	56599.24264	80105.03182	82222.93592	88625.1661	75817.96972
P02795	MT2	7017.381192	21241.48913	13292.71942	3233.026329	9935.07031	12738.26756	35669.81897	34885.34837	34600.10702	54604.15485	29798.84183	22124.41543	316934.8542	258387.6721	97169.60011	138569.5623	188860.197	112784.8019
P62861	RS30	61085.69171	111821.1118	81919.12988	58921.29888	100683.7519	51082.80646	16785.18544	89828.31751	14008.24597	53499.5111	51246.87989	42129.72468	54352.76321	101578.6755	56130.20392	67941.9047	52785.76567	60295.09861
Q9UBQ7	GRHPR	26975.56568	34644.44951	10218.85752	20468.56105	18916.96978	14118.64523	8475.546244	18537.92584	33754.47931	12736.88862	7278.358658	19458.79211	19924.4172	14990.67803	14791.53651	12962.57362	24629.8486	10445.20551
Q86UE4	LYRIC	12084.67238	8024.469623	10938.44747	14983.36164	6958.456705	27456.40671	22573.02633	5857.374589	26163.24235	45170.44182	27760.5119	66660.95396	23166.71917	18749.99667	17640.73994	14843.07994	1107.415545	22837.01408
O60762	DPM1	16123.18977	12070.70108	17548.92024	12144.60078	10067.48995	16379.5212	14809.38606	1688.343535	5620.493348	882.3597195	15397.05146	23666.82382	7567.273783	11582.30622	12485.51121	13253.3609	14952.80341	13869.08381
P52788	SPSY	63698.19052	43549.98328	53653.97461	60619.73304	47749.28082	67142.63419	11101.82185	34838.18677	34234.74906	19087.83737	21491.37073	5907.082358	36645.52597	37837.32776	49625.58725	46322.72981	48998.0773	46233.31303
P02766	TTHY	49325.52826	69383.23116	148069.7898	133282.3982	184354.9301	135436.0292	241438.5547	116904.6181	19067.59377	329857.4206	36891.56685	80603.51019	190024.954	263741.5079	77813.95676	59916.5353	64401.94802	146902.6287
O60488	ACSL4	67055.10261	36103.77972	51736.75481	51412.77558	53349.33097	54315.89374	32687.8999	33064.26325	21599.11407	26515.22167	40348.93085	22163.75015	65308.26659	43482.65012	66959.11881	38662.34032	63577.77344	61238.52733
Q9Y371	SHLB1	78554.53683	72289.5735	71281.56475	86540.57493	82048.26416	73508.26468	11685.90629	21288.96776	26629.30617	22563.73224	14843.86305	16760.75876	56163.15748	58387.32637	59944.28812	64499.8007	44810.11331	59021.98991
P57735	RAB25	158882.7476	191221.8238	144296.6267	139156.5179	169623.7946	146765.725	95472.95417	119916.8188	104739.4638	80737.39728	113888.0865	72740.01311	176312.775	109884.9483	127992.9488	140330.4658	154098.5375	124333.4222
O14773	TPP1	75833.45755	87929.52975	75131.22244	73672.88873	55066.24451	81988.43064	41800.05478	75673.35827	50885.71527	76104.0865	72011.90422	92051.55103	107306.1256	5691.913528	84400.8254	63759.68063	85329.54453	68520.80978
Q8TB61	S35B2	2750.179671	25119.98576	6038.21763	3713.638869	23544.32854	1677.75487	53748.86676	50467.1358	79431.51839	35775.18625	57307.13674	45774.22489	35923.84186	9500.495327	12690.84145	10185.62717	24781.45838	11356.73966
Q9BUP3	HTAI2	39462.30873	37407.86149	35373.04339	29388.03145	29144.45265	39275.4905	28320.88765	24477.12039	5941.428296	24943.85828	27304.29769	32852.73504	24302.72217	40125.02012	46393.6759	34929.86054	44623.87182	45557.43675
Q16774	KGUA	32164.25732	28844.82573	23141.2618	28887.9032	35739.2488	18785.43729	9342.443658	4694.026721	5052.707095	12513.75712	17492.93503	14584.449	32485.64688	22204.83793	21527.27078	19402.32361	32465.90553	1856.178148
P07996	TSP1	9665.78157	14103.22191	14601.16859	9850.56272	10441.76965	13385.21212	25302.62153	67811.58198	65575.66547	40186.61091	40114.46269	46599.04309	14247.36112	16272.78245	25674.4837	14200.50096	15331.83486	20142.09001
Q9Y3D9	RT23	35507.16415	37335.25492	27658.16043	21131.86431	29498.08639	20367.17375	6534.176733	10461.96768	3363.830335	9662.887944	11417.35877	8765.691926	9767.570534	3871.939216	11194.9729	10810.85076	22119.67272	9070.92769
P29992	GNA11	51596.43549	40774.12105	56938.9411	46902.62357	39512.04049	71530.01522	68744.42874	6894.149928	21406.03977	42555.19715	29759.49852	13438.0499	24949.38083	12460.52044	56764.80311	46312.41949	45934.82942	15028.96722
Q15369	ELOC	85781.84954	78749.87812	81929.39069	72724.84497	90861.82259	76583.77979	15947.87963	27712.71129	19988.71955	16862.7066	23581.42005	35885.48617	50702.47875	43700.9482	65842.70019	64553.99508	67168.47215	53068.86814
Q16698	DECR	23937.10405	12274.62756	19731.77672	15822.28306	24166.20301	21736.75427	31147.17473	43168.36456	37354.29566	21455.8753	36265.14789	30108.55569	14596.9147	20238.23519	23566.80676	21667.49792	30146.56501	24525.42339
O14907	TX1B3	15853.29161	21889.06093	16212.06576	12245.67653	15121.15994	17686.53289	2579.590479	4552.880268	9956.072425	5568.97112	3449.128583	2960.365262	7772.632607	7839.036421	8607.903342	8969.150925	10078.26228	7664.836417
Q00059	TFAM	90491.43408	140287.4167	92799.53792	132434.2657	137915.9252	104915.6544	94082.89941	53458.98372	77228.50641	119111.2195	95118.61149	71632.59755	70453.33635	108524.0248	105298.9441	47066.5894	118882.4937	128570.7408
Q9NZJ9	NUDT4	86769.76103	85147.69388	83759.61976	123096.8463	103955.5928	82397.14238	33055.42109	19621.36505	8893.618005	11009.93451	10063.70112	10993.80744	82139.55049	15991.87997	60843.80865	68567.11703	62878.09352	67916.88518
P30510	1C14	41001.19119	5605.557815	42454.82474	19232.76854	44851.43885	37419.76758	29364.5055	124891.9001	95400.25458	11446.24551	23451.84846	42248.13732	18997.64994	28911.49272	45090.43378	43007.64345	39584.16259	37168.07427
O00461	GOLI4	631.3061814	2087.395474	494.0962956	2038.592289	1382.963351	285.0286997	829.8098067	1067.719883	1109.122289	1171.407519	895.1507784	1336.501382	699.5460605	536.3548457	400.8769452	441.2299433	425.7201684	339.8548603
Q8WWI1	LMO7	6323.221622	6235.00609	4451.802441	4776.875975	6217.797588	6269.924707	3044.876065	4189.897409	832.8000141	1754.098972	3902.255684	680.7165186	6566.466573	6630.755451	6925.323496	6879.630597	7681.255887	5263.609175
Q9BY44	EIF2A	8780.799461	40884.51633	14217.94	49941.93967	27477.68141	25956.7289	19237.65251	13938.51399	4431.057252	6753.122448	22339.50298	10115.93514	52880.02783	40298.28155	42417.43769	49215.98323	31124.69889	29768.61211
P36543	VATE1	5509.470828	12225.16276	13515.79196	8404.213044	14340.73619	12342.72977	3771.061293	21698.96832	44182.77649	8744.859141	3153.561612	17677.27315	10743.61138	15972.25104	13082.45023	11571.80422	18569.6146	15485.74868
Q9NZN4	EHD2	794.6712243	702.749552	5149.294707	181.2662463	972.7588329	3848.47305	2000.074375	3242.675355	755.8173066	2502.554745	687.7899247	1933.28315	972.8302474	807.1338197	782.2512233	531.8207127	4521.271756	4082.422958
O43278	SPIT1	25630.66549	29338.40835	26747.35066	22786.68897	27973.46623	26547.2886	38451.51161	45295.51788	66411.73278	30087.34314	37477.28609	44161.28642	29020.79357	21767.88045	21377.70853	22846.08725	27843.58804	19925.94951
P01009	A1AT	41704.32914	25629.21843	27186.45168	24216.42256	46371.75741	27203.69751	57951.87111	31257.18788	17785.95137	51783.31745	42725.77363	54678.47955	24771.43537	29030.61634	8673.840542	21847.61556	25841.16996	20584.84274
O60637	TSN3	21387.24361	21715.64741	15986.91605	23314.8295	19044.17798	24443.64472	26299.09042	10540.97329	3979.016251	25287.7047	19608.17828	28484.43832	12058.0448	35564.14016	15988.55805	28962.87586	13899.68758	16718.61128
Q10471	GALT2	17245.62905	5646.191967	17343.32188	20654.34264	10162.90176	13139.79585	24221.66693	25526.30344	16399.4963	28268.32134	24425.02085	34745.9593	2431.405433	11656.92343	20646.63107	17559.98175	11625.44983	17140.37402
Q5TGZ0	MIC10	147743.8982	97670.29021	126879.574	176544.5394	172847.1834	134523.2756	308937.8875	167854.4322	197379.5891	341764.3797	255323.1043	247675.4009	91066.22575	213110.1335	140399.0204	199069.668	110091.5484	132382.7005
P32969	RL9	5092.524079	3633.936926	18298.18459	15983.28111	17958.05577	27056.93973	11159.28288	17487.5265	18918.96207	11032.97097	14513.05502	16208.13352	14343.31693	3292.148267	22187.51044	13730.81112	26548.26252	25700.70242
P02753	RET4	1391.17543	1951.078257	10200.02069	7370.924092	1168.997894	2556.17155	13387.36895	34801.57366	8089.732756	31174.34547	16788.46759	15375.61948	4070.398392	18297.77689	1516.263853	6120.538162	3915.491078	20555.8244
Q92614	MY18A	61388.0285	16964.6673	10518.78419	82962.02517	50566.708	55801.94716	35287.73284	9292.000772	18805.92619	41860.51105	39766.63227	9346.866864	21272.44413	56608.60861	8775.1624	14711.48103	6645.274992	26810.63571
Q9HA77	SYCM	92227.87704	91801.61151	73487.8917	83901.16103	70220.24918	79580.80042	58171.30727	136578.9706	47236.62908	42534.62774	68901.39947	49177.58756	70508.61592	41731.52477	73300.78833	59209.5175	86565.85096	63176.64569
Q15029	U5S1	42312.11141	39765.86934	40986.47036	33754.12632	31644.44314	42155.57471	6246.286968	55247.91371	4520.012655	7222.180352	15935.32114	23315.48181	32830.02112	16058.39324	32320.66882	14832.69795	39042.77085	29355.60238
P04920	B3A2	4901.160677	2618.211334	13492.14186	13011.92027	2561.601993	11307.72555	1910.964446	1028.858072	3693.434884	3358.458985	20742.18297	4923.010759	12136.32843	11540.08086	12117.00373	12664.7568	11410.77921	10623.27073
Q13228	SBP1	28652.56183	14165.37248	28131.04489	31853.9318	18641.81368	33766.03029	4273.193348	9802.139228	2772.904938	13322.19636	12800.08992	7890.632158	15176.49587	23293.6528	39328.71528	32389.36182	22832.26392	38470.42994
O95834	EMAL2	32308.56559	43183.45802	20251.89822	14643.11031	23202.68706	30901.75185	10762.41852	10974.3897	3743.601393	7605.802486	16159.72389	14331.45556	32969.64962	17607.94068	26917.22777	26593.55074	37603.88705	26625.5842
P20839	IMDH1	32268.61835	22274.00406	34552.92865	30931.07276	12353.30449	34472.29989	10699.50008	2033.450572	18143.01843	4337.143479	5751.099322	39259.05757	19489.87602	14438.96597	16776.65821	21371.17551	23107.10807	14147.98292
P31942	HNRH3	9076.183171	13574.9357	8138.649896	766.5562048	9516.935479	7379.644436	4433.020378	12394.44066	9740.970765	4465.76358	10145.06693	1492.143347	4919.52581	5337.970336	6590.169664	8640.476227	8782.977696	7882.779503
P57105	SYJ2B	21170.67814	17229.51744	21936.84394	21716.26343	15717.30269	23972.34343	27967.90033	15482.60844	4546.567502	21559.5586	25605.99874	26756.50842	12090.52279	23468.71799	22744.52248	24423.74919	17785.54251	23057.75248
Q96G23	CERS2	89302.8477	74160.1276	95768.98647	102737.1282	69372.36221	89844.10323	110359.9076	78621.55981	154260.6287	89082.96428	94055.21098	82646.05281	60958.13133	57877.66799	77725.32567	72646.84356	86020.74299	74171.13824
Q7L5D6	GET4	38626.40527	32979.26384	28511.15884	29062.05459	18132.97551	34276.00133	6420.71124	16814.72679	16407.57959	9896.331451	11396.03915	15792.79969	20861.83116	28497.37027	20620.24061	21915.57154	21111.62541	18105.32269
Q92882	OSTF1	14481.10535	8927.774259	14802.91757	8896.352943	11646.79947	17651.79347	561.0798215	4804.042628	3547.359405	5460.396937	3446.184154	4169.616858	2444.645984	7550.828847	13017.2692	2620.351063	10237.7889	10733.46669
O95861	BPNT1	3748.107975	37758.03681	34369.0612	15058.54552	44124.2206	30396.92484	15323.82007	17759.19856	282589.7212	2445.475228	27246.65226	32668.90715	6547.510479	15265.23734	6918.456352	53789.46969	40546.47705	24512.00181
Q15121	PEA15	53145.50629	77728.39212	33182.6623	49388.23252	113148.8289	62682.59383	32039.66645	5666.800044	12199.16593	8113.413003	14242.28379	6513.399626	62141.67001	81230.42333	36301.76898	43506.31596	54880.05648	44435.82747
P03905	NU4M	67903.1511	51359.83172	77931.75957	60509.90488	75211.85544	99084.95887	139266.8866	81854.68115	130560.7361	130817.7765	116674.8499	223049.071	56278.88843	67234.56003	79004.92955	74296.47882	71933.58259	60494.41713
Q9Y5J6	T10B	20127.80533	25328.0233	19662.78441	17114.00238	31597.53472	25046.40799	16265.31173	13680.64146	13484.66017	11876.6873	25001.80429	10343.52506	14726.07341	17763.19346	13495.43301	12864.93064	15882.40863	21389.84316
Q8N257	H2B3B	100269.2454	7009.623945	74727.58593	12849.67706	15409.27718	83037.97828	77254.78507	83342.47952	38144.81711	15777.88072	69917.88058	51318.10919	77458.38242	109632.7636	97772.29314	69383.80823	94196.79651	94223.90236
O75534	CSDE1	39655.15295	24983.33305	36923.03622	47389.84162	38579.1146	35035.55604	14822.75546	9757.162564	3771.312831	14459.64642	13209.40231	9156.170643	39310.41619	27831.37752	33821.93869	38980.69381	33007.27184	29038.45546
Q9HAB8	PPCS	89798.91665	74160.98497	94303.80652	94244.37323	85990.85071	94671.61579	53861.07001	12992.95455	19465.91784	50837.3551	48380.91092	15695.28355	75034.32083	84030.44974	63554.09981	77041.34261	74582.62984	75357.47907
Q969T9	WBP2	13360.86514	71483.91642	11852.9835	68727.41699	178223.8238	8240.126716	20328.69337	4163.017519	43630.47024	21442.4954	68729.93923	69654.77085	61351.58689	99502.71886	68573.35524	98006.68168	58796.74306	82766.76312
Q9NRF9	DPOE3	41170.60166	32440.08425	43875.18523	11275.38882	74558.96379	46284.77483	21120.46024	38012.9773	39469.16528	10153.01029	28481.52218	8140.23274	24416.88426	6209.324447	15436.43598	3908.258434	1023.129519	17440.40934
Q7L576	CYFP1	18967.89274	17890.99192	26996.4404	18785.10474	14997.05286	18631.67829	9296.085296	10103.88116	2583.353965	9660.371717	12197.07318	5975.311693	27900.67232	13776.79878	17701.22223	19216.57745	27413.78629	15846.32144
P36955	PEDF	13186.27702	7939.670717	12651.65431	11842.14105	15356.01415	6387.697887	36074.76819	59952.79814	7135.814687	63006.98993	42433.03869	32256.40186	33910.63103	20478.75988	21577.17736	20157.866	12217.38197	20615.88112
Q9Y6A9	SPCS1	30115.88366	29296.19443	27866.06725	17396.7167	53490.36122	22638.06564	24074.24101	42374.23609	31648.03687	31835.99928	31813.11384	27115.82088	23339.97983	73285.49723	33043.28103	32900.6044	17191.20501	28752.07266
P46734	MP2K3	17400.12141	13787.80597	14709.77149	19197.70436	14149.92534	17011.39144	1057.702594	4268.358312	6181.66478	5505.193696	1823.925362	6139.087966	17250.22774	12555.44315	11917.89405	3228.702669	13592.65791	12639.42811
O75937	DNJC8	59832.65726	72384.34096	66894.9436	80390.38452	106116.2232	73171.66036	57229.43293	90523.13271	77165.25268	11015.73532	25547.7675	3671.840608	49514.01817	70325.24121	39877.56828	63340.6692	40984.88156	31163.08533
P51690	ARSE	9619.809031	7571.164917	2895.590842	1073.659391	8971.118808	7732.443781	10852.33356	9754.239969	23514.30058	1992.618523	21879.11672	30900.15962	6856.304211	3743.754613	12445.7741	6705.696889	9288.638107	9533.932227
Q86SX6	GLRX5	24807.17179	34074.65704	20433.52411	15536.74968	24904.65706	21262.78128	5503.794576	9461.743213	7056.653189	3286.330952	7106.797416	9980.10577	1595.757651	9470.519652	8784.859175	9699.67103	13808.50904	12061.21348
Q15070	OXA1L	24684.40476	21578.44024	22756.88029	17454.08602	10375.94308	14893.22816	21437.70982	5110.942533	41440.80104	7659.147299	14658.01644	21607.5657	19475.89414	8421.889276	14774.48637	9570.596408	22794.47436	17968.71363
P12694	ODBA	23266.78493	19176.13574	15902.16147	20091.74165	25360.72258	12243.99184	17871.26909	4236.089651	20096.98068	16596.27617	19065.21049	12472.99988	37189.1994	23295.70251	24536.62663	22551.25658	23859.35016	19710.19406
Q9NYK5	RM39	32513.23664	38229.01405	31549.45447	29833.98196	9615.920625	31064.71121	16788.21812	13177.97954	34328.24136	17194.84374	22669.60652	22108.96309	20997.22123	22135.89531	27381.72561	27351.91293	27516.48616	11116.55844
Q9NQ50	RM40	16192.55018	29165.50651	19371.88176	11490.20123	20577.58949	16731.61191	6949.823941	3616.788271	13949.20657	1634.558185	7238.082151	9180.204123	5151.787072	6934.444268	7952.825955	9239.547811	13799.04987	9982.290892
Q9HCN8	SDF2L	24169.12067	22474.77946	27121.06973	24474.23061	28034.44628	24316.68393	59392.2965	33699.15831	40824.11084	56794.74112	36189.65475	57474.41552	4973.316944	25122.39457	4633.197154	23581.65694	20240.76321	21034.08853
Q9H061	T126A	15467.03802	18933.52044	14831.51407	11324.14373	11873.33801	15851.59173	9471.785283	15643.00248	9895.932246	7249.47438	10585.43602	19182.70279	9706.777176	8997.698864	13085.71515	6403.542797	17236.10761	13240.88422
O43684	BUB3	23941.72041	12228.46769	2752.407707	33312.30345	3337.608358	16715.25525	18374.81213	12173.72132	7984.541728	6464.508157	858.1624202	6388.1169	20256.9686	9493.856957	34202.26269	32793.73669	14760.63314	20380.00419
Q07960	RHG01	11346.04019	16036.84056	13921.07662	9439.536763	13589.94284	14782.77014	6283.157612	4489.291308	1285.705358	1021.704023	8649.584741	873.054145	7210.578643	6589.950677	6610.835415	9888.879325	10337.05869	8359.872221
Q01658	NC2B	33126.83842	52702.58194	35245.44884	30719.60341	36659.42948	33157.73032	7461.610636	17203.84487	20560.07889	5099.705876	13626.98583	4094.723891	16472.6312	20760.58487	16383.92166	16496.45714	23073.93385	17791.23412
Q13148	TADBP	1320.872686	5356.496248	748.7582621	7335.353325	847.2004023	10602.36602	3505.248872	31063.96396	7462.565981	2863.268219	869.4390552	902.0800219	8640.058094	6346.397159	1320.3622	6116.179644	9665.778871	10814.17214
Q8NBN3	TM87A	7028.016907	9023.510004	5859.57695	7138.211744	930.7025794	6259.124966	13283.22512	8569.840246	4442.825557	451.7371393	8748.624008	16048.34416	2646.093268	8006.830054	8033.401795	5197.865427	7432.606926	8796.145656
Q96DA6	TIM14	57881.76915	85551.1331	59399.27946	59172.05513	71920.22734	62659.89232	93992.62557	104019.8432	146319.1285	77054.98595	90329.07768	100994.0175	54544.02195	60079.7795	52251.45438	59368.30104	61814.19219	46034.54056
Q6FI81	CPIN1	56388.07247	90749.46849	49844.0561	43484.92701	59121.49742	50108.25838	41354.85738	18585.06687	38055.41997	12677.19089	21807.62533	17854.87411	56363.93071	28185.92942	17594.46705	40086.37947	47478.17812	17067.76933
Q99685	MGLL	29615.72269	11050.00653	22838.45011	26489.82894	19008.41232	33577.22714	23504.09182	11992.65203	3069.750665	21322.34903	15213.03699	690.7385501	5236.731046	22952.11083	25771.95116	22244.02834	17211.85706	24614.0897
Q9Y305	ACOT9	8996.468982	17664.82479	3461.255677	1580.744147	582.1808248	10907.88995	9854.238973	3195.809319	2530.52094	4901.01306	25821.62092	1436.411363	10282.72646	3939.302905	2394.69638	1417.200405	15530.77022	5905.338321
P08754	GNAI3	34400.07455	31360.57679	28130.00299	25631.76984	21851.6429	27814.1958	30113.53691	35147.62036	26684.30393	21053.3401	36619.26746	28267.30714	36610.79573	26771.06249	31425.39226	22955.87465	49761.61261	29822.02039
O95816	BAG2	1028.957047	28872.79401	23176.4535	24852.44655	26122.05441	34885.99038	3677.060633	5949.435529	10732.51197	8067.356702	3506.335567	5310.675423	14424.59791	18583.85571	22968.49593	18976.83406	26194.66049	17835.92684
P51884	LUM	3105.155029	657.8493401	8636.609458	4242.419286	897.8320607	3704.564636	793.9475913	2260.22712	2521.406577	1882.264425	413.1358987	686.4692439	298.0930751	3603.795868	7435.21348	2950.504363	949.1798013	5804.591082
Q9NZ08	ERAP1	17192.13817	17055.49447	2101.434539	2343.621369	13209.94643	13107.0011	39331.60313	5096.388963	63374.57339	39818.97647	38779.05018	45807.5448	25149.84159	9316.002057	18668.12197	16768.89306	20698.11325	14412.92759
Q9HBL7	PLRKT	36670.15694	65144.55818	26364.13834	16815.11896	55871.50403	44322.15302	47936.7645	74941.96595	147388.0422	58140.16881	78224.87685	84625.69323	40511.75167	42273.04371	42331.8785	41368.59728	45695.65715	41167.84854
Q00169	PIPNA	23262.35142	28098.74243	29306.47359	19708.66433	17615.5934	27063.38854	13861.47702	8073.401926	1708.352594	4321.909317	20653.16303	1889.998531	12957.04295	9796.847332	27311.63134	19104.11595	21881.4412	6088.236534
Q13596	SNX1	8831.847426	9605.443066	8772.294352	5796.408905	2902.965315	7170.516164	1102.707443	4496.556946	6272.069007	4027.262225	1550.087362	1272.709801	6751.021017	6495.351484	6348.385348	598.8665435	7892.316082	1070.470997
Q9NWU5	RM22	34542.00757	24591.35945	40864.54713	45544.55269	32486.38025	47115.76605	17320.15216	28361.79898	6905.902468	48672.56107	18232.83139	24531.93198	27330.85712	31464.40181	22734.16467	22682.67087	27055.78995	29982.28473
Q12929	EPS8	7138.991537	2964.271634	4436.445767	887.7408396	5021.671109	7023.692813	9607.1502	7346.27492	9228.202828	7270.187501	6399.182818	9222.377853	12002.0281	6147.496216	8924.765732	7195.46868	9120.035254	8825.602766
Q99417	MYCBP	29748.9103	47665.37004	29814.017	16101.11811	52748.06831	39391.62427	14754.92278	12955.54857	4711.338074	874.3198271	16130.14524	9821.864425	21443.23808	28123.60843	18863.65839	20473.12101	23505.36236	21458.42138
Q53FZ2	ACSM3	3932.000961	8533.102898	2224.511601	949.5603786	6389.661364	10065.35778	5421.300172	673.9960028	3497.554148	3901.861246	2604.011886	4518.304874	4394.746338	5377.240667	6808.816161	6574.398996	9915.310392	8731.135767
Q13098	CSN1	31045.17629	18474.3304	29707.01123	35607.65437	25607.41736	33036.15857	83093.92091	6426.409247	45112.42074	70992.78935	63590.79919	2165.207791	11097.21972	21623.48372	17708.61716	17522.95376	9776.123792	15002.11004
P61421	VA0D1	28414.13867	26891.93252	28672.85633	12465.09747	24187.42655	27530.01559	56443.5887	57580.77321	93711.9577	33652.04783	59892.36404	60487.64297	21814.50989	11682.28682	5208.087928	20291.61229	30839.6448	22676.86159
Q9UBQ0	VPS29	18694.22669	3836.444883	15450.78319	34418.81455	3128.843466	5918.548392	13434.73626	4539.772998	2922.6479	8798.102663	7299.492888	3260.43575	2495.673348	14965.57601	19317.54884	27889.89235	6050.240729	20467.67721
Q9BRQ8	AIFM2	1592.295638	9760.354383	13428.95086	10554.69605	8853.825974	14464.46612	2600.083977	3000.977631	6743.289911	5205.331892	2826.266941	8252.971212	9514.703991	13928.97781	23246.79127	21542.20432	15871.88227	22403.91968
Q96C90	PP14B	22062.65528	47025.96939	17889.73755	17322.22095	36251.69038	18731.20706	1346.183395	3705.011682	976.7698451	6892.416579	572.1155235	5400.427204	8406.659164	12211.67266	2755.223898	1403.364376	8510.467311	7029.446885
P06737	PYGL	6517.46582	143.449928	219.4038135	4245.087752	2489.810256	1114.947135	438.2649136	1677.487572	10990.51379	2142.99463	945.4836997	3097.610371	825.7810359	536.6445116	1325.185962	375.3800272	4831.414503	2115.297423
Q9Y5U9	IR3IP	2548.48089	8990.907413	9634.943558	1759.225106	11795.33861	11145.57432	2596.357431	12554.94379	4973.235501	12953.4264	1187.35581	16651.45552	3127.283286	4962.378957	10452.68441	4052.319615	7197.842699	2485.557821
Q9Y224	CN166	4485.471162	2056.284992	8243.921476	11896.62519	595.2877313	13266.79671	744.3961655	2191.538199	1743.370735	1115.278886	770.2415151	3702.745968	239.0081138	2929.33187	4327.366543	2025.369673	2849.35063	7344.195132
P82664	RT10	4251.199619	9480.526562	17013.99446	10120.84083	10112.49554	22878.71334	3738.768333	2171.276157	5591.673347	5693.150257	4113.761795	5482.837529	4668.404525	9365.238002	12159.28032	5684.832418	6270.496458	10193.89373
Q9Y446	PKP3	39283.90942	30364.42939	46363.74348	53800.10304	38524.53805	35293.48947	20073.1549	16834.52014	13497.96249	12908.88203	22839.65092	8909.588005	49833.96029	43421.86064	46865.66351	60773.9921	38085.59161	44600.03736
Q15843	NEDD8	116965.9831	182391.3028	80844.83618	70506.96673	118657.0747	111651.4006	12648.90974	5493.195371	4474.917976	24484.46976	24892.44907	13090.31401	55348.84434	78677.66126	52461.87015	66700.66518	81479.47803	57220.82295
O43598	DNPH1	2285.404036	2006.63007	6522.350795	2419.174005	7163.205481	6363.907713	654.7306469	2425.698754	4537.970028	7287.270698	4384.731618	4957.817937	3320.094079	4088.230067	1845.538844	3830.223631	4533.449795	1700.175176
P21589	5NTD	21074.70962	18166.91628	19493.94496	23522.49136	22849.64944	21054.89038	109373.2877	57931.39288	22401.65739	51997.02187	94016.92526	82360.57542	30401.34246	27717.91097	27886.96352	38873.57923	34358.6836	28232.84915
Q13277	STX3	3588.169716	2873.508426	2414.698989	2580.171696	1309.591354	4723.214309	3094.530603	3893.015163	9433.761714	1023.023747	2322.281368	136.4197134	2830.785237	2297.176998	1349.025046	2072.63994	2230.869653	1497.690072
Q96GC5	RM48	21611.63321	36690.82166	22403.02915	24890.44184	35572.34775	29942.89499	14092.88455	2093.752895	42446.0316	10876.51321	18462.70621	11568.16469	16078.14939	11759.80483	15619.23123	16233.36464	23370.43466	12525.75006
Q92665	RT31	41557.50582	55020.18419	35781.4281	36834.19037	48202.08599	35143.31471	20257.47527	24839.84974	32681.07272	17735.15103	23687.29364	15538.2401	26450.2266	32949.33148	28398.78293	30289.68463	32153.87889	30095.90461
Q13895	BYST	19026.53146	16310.27563	18271.07464	15804.7275	14678.20749	17888.42187	804.6720638	5774.515057	2895.04443	2872.444413	1101.88575	911.6040045	755.8870859	6212.183787	924.8471584	6001.220519	5432.02557	5971.396716
Q96ER9	CCD51	14098.49436	18727.8669	15200.91951	5498.289413	19746.9363	11264.91042	19931.78638	20943.40266	14069.98099	23160.15743	17114.98471	18751.05428	15458.05413	18631.05797	5410.312113	11392.47141	16508.67317	10381.85657
Q01844	EWS	42312.99415	45436.60738	33285.15994	37543.91311	58101.7708	27949.55959	32150.2625	15085.19223	9213.732957	34042.41006	45487.40227	19674.49906	37273.88612	64740.6571	36245.01804	55927.19373	36934.12461	37839.32673
Q5ZPR3	CD276	5985.636015	1389.340856	6040.051958	4207.393373	3862.540286	704.2429117	4010.831391	6182.227015	29064.8813	2519.098741	5449.361137	16107.55934	4657.723148	319.4910816	1182.049266	1490.922611	5340.92806	2172.653914
Q9Y6E0	STK24	14711.3765	13610.78111	14557.42099	14080.56904	12055.82109	15249.74406	2673.952243	478.243408	1863.26135	4615.888344	7036.462202	752.6413646	9353.286088	7535.866968	9503.769408	9322.573618	14203.35816	11393.95523
P48147	PPCE	14387.10953	11160.19803	10365.86157	10838.95442	10432.14911	13265.55083	4280.091239	14897.32377	3996.83121	3399.313421	7650.490297	2058.873155	12007.33003	5629.174007	6153.845953	9684.128227	15393.14491	9400.172407
Q9Y5K5	UCHL5	158448.494	96508.59741	148954.1234	64842.8904	82369.04659	58288.17468	36162.58135	32599.66438	53672.90395	3128.977144	30032.71084	43963.87838	59321.28137	26174.26311	84934.35841	19992.7719	109938.4867	62160.28499
Q9Y295	DRG1	8460.168006	5568.111813	5742.467411	251.400706	5266.101348	4590.505581	542.9426402	1105.23374	3173.923179	1715.035142	234.315506	2858.199974	4982.323588	4129.051721	8094.987819	9040.172685	674.4131084	7976.583525
Q92530	PSMF1	45175.6875	36020.42001	58590.49858	65817.65859	33239.79844	61104.11136	2660.026665	10405.70197	4841.263084	6623.956915	4338.802427	11583.68767	7261.561118	22464.11961	28264.78165	27165.4567	18101.91577	28459.33381
Q8IYB3	SRRM1	8092.737436	9255.833511	7114.379282	6784.602616	857.8443028	1804.082577	756.5335745	4690.558389	4460.124368	4067.079459	2750.871569	888.2281375	693.3456335	619.1780106	2351.545885	457.3149022	8861.640474	2995.109373
O15258	RER1	17474.8035	20668.06211	19229.66886	9538.119689	21344.02608	19623.42333	15644.52017	11611.35443	1695.906802	10755.17451	17672.21864	22256.11641	15054.81371	13096.34197	16370.12304	14363.46883	21822.89093	12490.48997
O14735	CDIPT	45535.33007	48093.49652	36134.76648	24978.51472	31485.70552	44809.80593	9477.385752	69788.61884	40495.17975	24047.20738	44686.26927	41785.68121	31718.43925	22919.8389	30886.87026	28445.69899	50788.36602	45028.65567
P52895	AK1C2	15340.3569	8466.340802	12208.22115	14706.92399	10946.54449	19714.53537	877.641853	6885.210039	1902.283567	5201.458309	3483.368285	2014.133236	15309.38887	31436.65539	41052.19305	1268.869184	33551.22729	41752.42118
Q9NPA8	ENY2	12426.78149	18915.80224	9823.840587	3229.437111	11100.91342	20232.83504	3201.778426	4712.873683	4484.788908	3851.296828	1026.429672	2046.482084	4223.205686	542.0613523	1205.157792	6834.009173	6662.411215	8141.639837
P82932	RT06	4131.221946	6106.769525	3629.751797	4825.611553	9062.925328	3571.999926	2830.866578	1153.845626	94353.99201	3104.551136	3348.533434	1539.757045	7337.165746	3944.345024	2937.611533	4782.694802	4535.958601	2965.840337
O43181	NDUS4	70635.69074	50175.12593	58480.41741	70010.3705	72571.64612	70006.99809	109445.3466	77452.14203	54365.79139	104603.4523	83891.79933	114664.3855	25907.99772	64959.29557	46702.86644	73866.73535	41358.43293	84372.58789
P54105	ICLN	5734.49522	10879.99371	5268.993466	1176.870182	7079.37704	1632.266112	163.7458996	1240.751839	1613.062072	1653.74981	410.063535	438.3065194	6207.187924	1447.643536	1652.918218	2684.312764	325.4278836	488.8458127
Q96K17	BT3L4	1247.784879	4957.631294	5089.346642	2341.662851	10293.12167	6186.470227	950.7317299	5850.856068	5886.918937	921.8984181	2465.375057	1292.200095	2963.367116	2667.295052	1006.19309	4826.961477	1453.290147	560.1461885
P61011	SRP54	1860.81487	9721.876607	2379.26775	1995.106107	703.8507265	9342.816033	2058.259931	1902.236058	10772.45769	3512.442925	4447.049358	391.9676838	1515.689495	5817.681225	6232.282419	9069.250654	5888.294995	7013.472432
Q96D46	NMD3	7761.137941	7556.078965	6428.625942	810.8242535	7833.157544	6873.926125	448.0690528	703.8541671	926.7858795	4141.952577	1437.753641	408.5538828	9621.876638	3766.566357	6024.3108	6282.029542	6620.178317	6863.830239
Q15436	SC23A	7532.67246	6679.879639	7898.76215	6451.853964	6531.775295	252.9925873	1550.854601	3223.141898	6499.214385	915.2969998	3671.508019	834.744708	5673.056336	4529.947836	7463.471841	154.2990458	10207.35175	2543.587505
O95747	OXSR1	11145.83002	11746.06305	9413.99306	10886.37715	10076.95715	11018.17145	409.1087506	1800.338353	419.0130071	2869.495878	5449.329631	1455.015091	17581.06501	9940.077956	11870.71005	7076.216217	13295.7893	12048.27781
O14618	CCS	40602.23126	40616.64079	34879.51094	25985.05101	35940.54223	33835.79555	14077.30141	14515.59754	9272.076042	19120.72365	13771.57279	16646.19245	21805.44973	36637.51114	33176.85696	35071.93277	39557.0738	33077.30704
P61619	S61A1	105571.2351	44515.88862	155430.9249	206516.4145	130040.4121	143932.0176	243111.4647	58732.85437	19820.02075	233097.9641	185804.5783	176909.495	61832.53855	134507.5423	144131.9099	197036.3321	94250.63767	148490.6573
Q8WTV0	SCRB1	36209.74301	29843.26219	36187.86389	23943.28536	20911.60245	29508.40318	2387.432324	53692.87695	103017.771	49722.1881	56568.45475	83476.40275	29488.07284	19402.49387	30072.38013	22028.30032	28596.41641	25714.55001
Q14728	MFS10	25425.13454	14294.33402	24530.98946	20734.11466	16276.28154	22776.55203	36394.63463	27447.38849	15427.33677	27986.13746	27864.44875	39483.9404	7919.44252	14242.92147	22529.80114	19329.73343	17761.03735	20364.14514
Q9BXV9	CN142	1670.100984	18646.58968	14643.33658	6724.162544	15985.12137	9906.124182	2086.254135	990.6069769	2193.344963	531.2819314	877.9810745	1165.499093	5281.15922	8232.663759	1078.942717	7295.214393	7530.452748	5060.981357
O14493	CLD4	16748.18036	11153.96036	18765.25519	20379.22923	13660.37289	15381.69301	27524.01387	13204.02918	452.4475256	34632.88825	20076.14869	28648.6754	12587.79286	25715.37746	20387.44509	21868.20119	18792.24531	21690.92615
Q05397	FAK1	24729.97529	16549.7384	21703.01542	19174.96029	16996.29712	21310.78789	1033.416038	7210.360373	6192.585444	1136.409664	9851.491039	4104.395176	8113.946632	11450.36886	18675.11837	20258.44595	15086.81676	20617.39468
Q9P2E9	RRBP1	9315.322293	7851.717719	9811.99557	10145.92566	14645.53239	2224.67664	10543.12047	12247.88029	7306.128447	10894.39659	15980.45071	5396.970626	22806.75772	16342.50679	14217.47811	18475.92377	21551.8298	18282.51196
P49406	RM19	43461.88469	53558.54102	38511.13377	42021.7561	37890.8826	36343.14224	13541.98582	24755.09476	16620.01051	13050.09966	26737.93212	10972.88379	26792.04964	23231.10254	26680.09723	29520.43381	33681.03755	25283.79131
P15291	B4GT1	30012.35402	25445.38092	26734.25782	25186.47099	22854.12878	26716.93271	63952.20728	45112.14839	30057.49362	44616.4476	46728.69368	71068.93213	27541.69123	21987.84454	30989.25816	28868.22469	34866.48725	25679.96696
P33240	CSTF2	15647.14204	17045.51771	13901.62229	13746.44317	21072.91065	12539.98035	2488.139781	1338.694496	2132.187045	2087.01736	2145.085113	3207.397323	8280.592085	9051.60246	7334.299389	6781.850061	7413.967825	5367.66821
P62308	RUXG	18355.66512	8624.683246	23898.38365	16034.61921	8238.065178	24516.38436	13538.39748	4986.59303	10657.03369	15023.59551	12034.04724	17326.39949	4549.761762	11385.31847	17517.2778	6988.449654	8252.249435	17566.9906
P08397	HEM3	11561.93809	3480.985692	8563.264437	9984.315399	5728.886448	14004.02659	1750.898929	891.0101327	1917.353048	737.8811525	893.2149049	372.5762098	991.3640015	5388.284615	6256.186864	7235.362221	5832.001216	7055.613255
O95470	SGPL1	1066.250099	4791.382407	7889.930305	5994.748346	614.9015813	6033.987388	6575.297346	495.1033627	1799.182128	5610.987006	6691.829253	8320.35164	6084.457205	5744.171737	3523.522148	7341.588836	9342.82011	1738.186893
Q9NPA0	EMC7	1019.232202	6992.088172	11164.95949	8785.486484	2992.808962	7851.575036	5871.82643	16376.03752	21141.76352	7123.011692	9667.417732	17678.043	4844.004244	6387.889865	1764.950224	4477.393913	1973.385304	1292.083853
Q8WU90	ZC3HF	9147.646869	4051.73705	10492.9573	6466.140927	10711.57452	683.2374697	504.4297792	2408.148095	2546.481921	933.7085931	6620.059076	12345.90071	7662.252204	7165.383668	9841.760592	6752.532754	11299.08954	7427.612376
P48230	T4S4	8930.472317	3909.176875	14823.62332	8446.486106	4925.109756	7375.809649	7250.320831	4653.485805	1175.869017	17494.49271	6453.846059	7784.796112	2367.079207	8557.854523	12227.2011	8244.477283	3348.304494	14693.97234
P62072	TIM10	58498.4904	136069.5505	48749.00532	8681.370088	129143.2183	61626.795	129332.3829	112340.2313	243967.8208	109220.5352	106111.7027	109660.9274	75138.15213	44815.01889	25041.47629	24503.24073	75965.75825	28678.20499
Q13951	PEBB	8530.139632	3887.799978	9322.266501	6574.302088	6842.569395	3968.83618	2087.256666	9561.282422	5675.94308	12129.11185	5103.645434	3790.750022	2189.212611	10629.15788	8474.955324	8745.603113	935.2682511	6167.001433
Q6PI48	SYDM	16861.08084	16622.06864	17376.75129	20050.73763	11107.64282	20024.18556	10541.68162	11209.72753	6814.034742	9854.665851	11658.01531	10910.17268	19268.35442	11239.02392	16678.51218	17267.89602	18267.44285	15637.109
Q9Y333	LSM2	19725.34216	26105.66828	19203.37683	2210.006672	18909.04889	22735.54894	6691.846143	11321.45664	19594.00303	2132.659857	4350.712693	3378.170681	9313.878853	8497.39589	10922.66027	9694.625717	14578.30466	13578.43214
O95857	TSN13	32790.74959	22830.35186	36654.94341	28907.92047	25091.54352	42994.26149	33654.60485	28977.28254	2640.932925	47984.85224	30543.11663	40901.70857	12457.21234	28913.59853	36537.41393	25124.18044	19600.16177	30095.50526
Q9NRX5	SERC1	1112.895542	1951.820602	2291.409241	2421.929505	2687.433858	2502.157931	12364.698	14915.26317	15950.98974	6107.096866	5659.395487	13686.95616	5354.322955	1223.175739	1408.537215	2116.319847	12612.98196	11108.44887
Q96DV4	RM38	40919.94184	44565.24095	39409.10139	60584.28555	47512.29865	38241.36861	27469.43166	26660.73696	23130.01233	24066.72994	27876.27508	17007.6109	40127.53549	3043.439364	20167.82728	31249.70281	29744.56555	6784.775311
P02647	APOA1	2920.653582	2800.134353	29675.02389	10230.26999	912.3834986	24571.86664	1138.969879	1398.94388	3425.704664	4744.39287	2889.899453	12685.07401	1314.207656	10682.49743	20807.89613	14389.30673	2407.621631	30034.45107
P49585	PCY1A	26531.33684	28843.57202	22187.60636	24553.74236	22527.04527	23555.39682	2340.088236	5420.900121	10038.45982	21392.63239	6838.17294	5787.544789	32431.04824	29773.75039	29001.18897	26373.075	31371.79108	29975.77707
O14548	COX7R	32878.06688	34529.81754	26790.55446	29911.17308	31492.86079	12156.28396	64217.83439	55820.60429	40864.41166	53911.38748	53676.13949	59689.6423	28417.78614	21018.04292	33461.02702	33011.66884	39141.54451	27197.88094
Q9H300	PARL	10023.53817	4672.565783	1837.935559	5338.572813	3686.545383	1333.407054	9242.489807	6745.354113	16756.82289	6510.035389	7109.39866	10950.13222	3357.268836	2518.147804	6939.943373	3569.642068	5448.640001	6956.571322
Q5BJF2	TMM97	22874.57981	11279.00967	27224.80732	26778.04201	8027.401604	32566.32156	45126.75458	28933.67712	13760.07896	36263.89903	35634.18009	24938.14344	1898.105251	31171.60089	30408.15471	31470.88314	14419.16493	2692.301489
Q8WZA0	LZIC	4929.540486	7981.814183	4866.09648	2246.937825	2627.906588	5201.442492	238.9811691	1223.559135	1541.296703	3337.90975	197.4938333	1580.218024	1176.282871	4077.354663	196.7062869	1170.964764	3712.730217	1030.524845
P20742	PZP	91693.58297	72087.67317	144751.0836	98243.64927	51000.93282	132579.2806	292431.6761	439979.2309	132509.9131	575437.2089	324936.4631	542122.606	82421.03717	163446.6591	304197.7601	156787.5812	77009.66194	251910.4691
Q9NPQ8	RIC8A	905.7460732	6626.539025	4928.608275	3594.361059	1870.917905	3058.660897	1584.071425	462.8774614	1040.575387	3893.283314	1174.166525	708.2600783	4763.284436	279.5918122	1118.231102	160.2732583	3514.455308	4804.440389
O00762	UBE2C	26948.0937	15034.00218	31995.93898	50090.61733	6970.208003	23739.50276	8894.542618	11618.88185	2766.058611	5649.553228	4028.545164	7335.560013	11846.46585	20997.7415	9593.36283	18264.05562	11694.36166	1833.954493
Q9Y512	SAM50	34536.39757	12771.3262	13206.05473	24152.26516	12711.05113	13463.4442	36253.92682	57368.23577	22113.78383	9126.736662	41226.63507	31957.10412	10348.48201	11483.39764	33332.08856	2985.739458	12790.88487	16411.31995
Q9NX20	RM16	13828.95178	19269.38457	11737.63178	10952.33934	13058.14939	14443.53168	4021.612419	35023.62232	5573.943461	2268.189222	892.9232227	766.5440837	5145.270733	1005.744878	5737.860414	5457.747457	8936.382609	8411.873012
Q13595	TRA2A	1663.417073	14133.69143	20273.56207	3775.882545	9026.372694	3838.738162	1956.929194	1807.502253	7964.632506	2210.893863	1913.931171	960.7895307	3580.179168	4677.804525	16058.87536	770.8200628	4667.35488	19658.12143
P49023	PAXI	11855.8794	11247.72446	11464.86428	9671.085069	8480.416764	492.4732228	1232.326349	886.4687117	976.9846733	1203.327493	381.6430643	1884.046879	3913.795964	4598.837797	6374.353425	5544.410804	2354.721467	1118.14448
Q8TCD5	NT5C	9464.459017	10193.53675	10175.38985	9630.858537	8591.250082	11320.50669	561.195766	1040.683794	1531.40577	3777.905553	4469.612441	5403.929089	3218.436729	4653.159193	6076.218186	1375.988811	7919.38644	4422.158048
Q15165	PON2	26535.01501	33205.63334	18513.30635	1742.334558	25655.45438	24604.15755	49575.96352	39658.35097	80169.1819	36803.80459	53918.72317	52905.82613	29699.99697	22504.67427	22685.67991	18804.74075	28515.83038	21530.34035
Q8NE62	CHDH	7069.478863	13503.84178	11118.87257	7440.375854	1635.310476	10046.26772	9732.228992	6837.724712	22921.32628	1988.197062	10052.15472	12020.78469	7349.184635	5185.550818	8316.521594	6999.964011	5820.799754	1725.548872
Q7Z7H8	RM10	9279.161924	7887.504992	9719.189363	7096.604473	4041.282765	12082.89055	1351.581508	943.5915289	2403.123421	368.8094311	2963.252256	1898.673105	2188.043233	4066.383308	1574.013145	4389.612473	6308.419986	4663.039789
Q05519	SRS11	11539.35974	16873.00328	12828.56006	7094.15739	9952.994938	8887.2736	1324.759739	2399.106346	4919.268287	1839.296726	6576.284391	6164.786195	6726.044066	7870.599799	1546.909453	8517.005597	479.2468596	2419.284691
P17096	HMGA1	18624.52117	43903.0938	4619.185351	2896.62164	24258.3004	11278.08342	1709.006469	1672.969075	5133.176034	3832.763157	3395.083781	2628.991145	4290.782918	4370.158477	3409.662548	1332.913744	14653.97697	2696.23934
Q00688	FKBP3	22554.05407	15024.61515	21409.147	23196.12072	26344.63168	17238.5003	8906.995441	3746.952	864.3433695	2517.720918	11777.5446	6016.850468	9453.704112	28353.60706	25318.59931	19483.29301	11997.64538	23273.20926
Q9UJC5	SH3L2	14366.8744	13181.7762	11702.53488	9292.385129	4997.699627	12045.96787	2836.616276	2093.549993	1012.025746	2444.592674	3648.474803	3324.863789	10710.58	7620.184318	12266.63043	10476.79511	14376.81332	10020.71688
Q96EK6	GNA1	17396.53922	11740.36704	17573.79894	10516.96427	12220.44976	18518.30634	1097.996307	944.0207543	9357.816796	5374.344935	4994.628016	2184.821896	2522.744057	8856.770341	10492.54102	1311.893919	8150.860048	13306.44036
Q8NI22	MCFD2	42621.46357	29853.72387	56367.46031	33979.84148	45984.09829	57350.83299	46349.46849	18015.8655	25533.21721	56258.36146	34388.97872	6654.212301	10544.45998	50097.23636	39076.50025	42940.24402	32036.04736	34827.71767
P53801	PTTG	45469.20743	2007.66711	38229.86451	37265.94651	33463.61849	14291.45897	65536.57591	76012.83475	162494.9534	50338.12733	60616.64134	94095.15888	34831.14171	37079.21678	41076.60244	37939.46361	53751.95564	43530.68491
O95379	TFIP8	5722.93701	7295.190861	6060.033854	287.2526076	1523.008728	1424.833673	267.4831284	2265.18184	15791.00478	2165.108635	1343.174374	501.5552944	492.0941668	537.2567144	709.9326726	2271.156013	750.074481	858.9550453
P62140	PP1B	34455.39507	33176.04115	32137.63386	34844.70963	33272.37595	29467.50109	12921.89814	10760.49083	11131.88131	6934.79496	18076.26346	4393.176476	65234.19319	29646.25004	37141.81046	44702.92878	48175.44643	35930.4123
Q16763	UBE2S	10474.28123	9576.231224	12474.59688	859.3071275	7761.650462	10866.06467	7179.602819	5489.254981	2572.15455	2601.583178	4488.711868	1953.134464	32941.74739	6973.663187	7363.943435	7376.489488	5388.791954	2975.25248
Q14254	FLOT2	10509.50954	8470.866444	9215.353922	6411.017947	2925.835512	9833.927111	65794.13946	31356.20234	43410.57578	31030.00332	51034.10837	46625.49602	13179.9637	13523.17945	10015.96888	15885.53747	15287.54296	12061.69374
A6NDG6	PGP	8717.515825	22936.09931	24316.71537	35327.95152	36390.15841	29442.83107	15875.07482	11468.83436	5454.234976	4827.602664	12154.60925	9275.548978	2651.252592	17549.05125	17015.69046	20513.37494	13662.36293	20164.2471
Q9Y6Q5	AP1M2	3324.448622	5766.371551	1932.201194	5967.509679	2537.366178	6711.146719	783.6149559	3206.799665	2162.916514	2139.65301	709.5206144	871.4234632	286.8833639	3568.212399	5920.369223	4894.615134	1772.36855	1420.033741
Q8NB37	PDDC1	15000.81722	13576.40619	11797.72202	7878.808138	2181.002552	12564.75777	802.6569308	1493.549649	6666.985334	3514.448738	1209.181002	949.4240103	6624.765418	2350.436734	1728.114544	8464.004628	9921.901574	9150.327829
Q13443	ADAM9	1225.697483	7446.135038	779.37969	6180.34481	6154.574008	9134.531209	11733.8072	12905.44108	26272.78713	6558.655343	10048.5542	10483.06393	5557.610287	1076.480114	7297.352129	6649.079049	11169.64079	6661.499875
Q9UNE7	CHIP	22088.77106	28330.79359	22268.92849	21187.32733	23190.72895	23159.81629	6165.944001	2061.513867	2646.135683	4702.169129	3936.633985	1624.348826	8971.454106	11640.26779	9024.089499	3198.660705	12875.69585	8283.996703
P53701	CCHL	28580.93101	29243.83942	21835.988	27800.88571	4796.242172	21351.82434	27055.82784	6113.255726	16969.41911	13404.15233	19219.04685	19856.80779	18020.04609	14227.0531	3724.358072	2303.210305	17944.84359	18975.62806
Q9UQB8	BAIP2	16410.49872	17826.9764	16046.24352	8200.271188	11859.40522	13817.19374	14099.68246	7706.555286	12887.75873	10233.74937	12625.75784	15284.65163	805.4721686	339.3431545	13208.83838	11166.73135	10828.61294	10629.80618
Q9H9H4	VP37B	14475.01736	8051.155135	18600.9696	10964.78317	10870.89793	17915.55507	3687.322437	5520.767913	7199.325646	1635.044763	4062.946346	3333.728868	604.5253568	11821.94426	13808.21524	13053.52783	8379.099301	13018.39505
Q8IXQ4	GPAM1	1035.496581	32986.35122	18495.32228	8610.321337	21678.44154	17025.10248	2963.448738	2118.693015	5131.292583	836.4611599	6844.91413	2808.154867	6890.989439	14416.45127	6171.177289	4190.754242	11349.832	2425.728346
Q9UKM9	RALY	8778.567106	2030.190492	7904.419106	1001.218081	6204.565145	7121.728893	437.0056207	19538.75439	2910.564297	2691.662462	17031.86977	3167.568771	1658.6067	246.3359169	2443.778236	546.2312951	2846.199377	7338.570385
P40616	ARL1	86379.56676	68927.28793	76401.55863	78919.83869	48049.39843	76908.64497	42412.66336	37940.46736	63884.15478	32813.80062	24551.06568	18046.35135	48139.12499	58910.07607	73123.35684	68400.65882	76027.96019	73255.43285
Q9Y3D0	MIP18	5829.682288	2623.936298	8037.3193	1339.511102	7732.56267	1022.007657	537.4183903	4389.368214	1935.834035	5695.508445	1713.35397	1188.70857	1808.868981	4270.164545	1376.343385	1699.181187	4384.492055	2596.158847
Q92504	S39A7	20284.02835	18152.96842	15544.22176	18932.87155	396.7607672	17689.90118	14938.92803	21866.76234	11963.28609	14353.74568	19707.82491	20448.66715	25764.92483	14227.27316	13734.96792	15574.63172	16392.40063	21385.49423
Q6ZRP7	QSOX2	12999.48549	7470.837141	8734.622636	9677.789347	4631.324591	8013.694946	14272.5557	17184.56755	25209.58802	8206.829928	15404.39623	3081.151127	8554.54659	4630.806708	10149.99894	6359.698666	12092.92126	7061.093006
Q06136	KDSR	8558.032439	3960.618897	2073.263792	10096.48026	7196.80112	9065.442245	7255.356959	17939.00586	2591.541082	10538.30827	15691.98443	18642.11635	5010.653012	876.8880052	10550.22208	8636.479472	12844.65672	11319.43535
A1L0T0	ILVBL	16409.01888	21417.86558	19735.91665	17358.61867	16817.19364	13003.86655	29877.0395	32675.03839	35897.45925	8745.809395	33813.55798	38666.63735	20503.67765	3976.611156	1043.842272	11971.34797	24426.82125	14643.09658
P07951	TPM2	3037.359062	9806.359598	2469.957652	22723.83232	20774.92605	21324.00947	7913.29284	5446.233918	2820.677992	3437.556994	8027.659833	4348.44011	875.1014904	22393.35377	6991.368305	305.5994338	3048.635722	14371.33746
P02533	K1C14	5059.641459	10460.56134	9585.667843	7634.925308	8683.112715	4578.257803	14686.70032	35634.46328	1663.078028	6848.354618	16474.67433	20292.39456	13511.39863	16118.6341	15743.08018	7760.354697	11254.76825	18022.47778
Q9NRR5	UBQL4	13577.68199	1466.495803	1605.013779	2619.476925	1499.799267	1493.88266	1890.194203	2502.250984	9152.133398	3166.106359	2239.647251	7623.188639	4307.02746	4247.718903	3155.710095	3022.02992	4674.532902	1681.164999
P51991	ROA3	25648.00939	22027.11549	22512.02839	17264.88134	20018.22416	20263.29995	27673.84566	22264.70443	3437.890138	21662.53181	45402.28801	15507.8514	12891.10761	20976.28117	29822.45348	28219.3577	26840.31825	25706.96125
Q9BPX5	ARP5L	42137.24365	26748.90875	50438.22839	33475.99502	34525.7861	47801.51786	10839.06851	549.860271	2070.763331	14485.86724	9656.862315	9117.978522	8478.219776	37259.95676	29542.11704	34706.65164	18592.14358	31586.06081
Q15833	STXB2	13202.66753	15048.16482	12129.16947	569.759743	1543.450214	20420.85553	665.966387	7104.021844	1460.295879	3227.036202	1882.13882	4427.794119	3192.816423	14625.401	11395.13239	999.8655987	6666.074991	12653.00941
Q9H0U3	MAGT1	101556.9397	96969.92727	50298.39074	119216.3269	101026.3216	91333.11946	253976.1722	212277.0929	222053.3502	178147.5735	216468.3981	171122.5871	138636.3954	79539.30804	94363.62888	109026.2737	74533.42565	95942.10639
P49441	INPP	12527.28574	4444.751007	12131.11474	13304.81802	4865.004249	13574.72027	523.1523258	8093.123966	2127.167832	2613.95459	2085.753654	3986.48845	4307.994645	7289.918262	12103.82589	13081.2814	6560.01011	10479.37818
P82930	RT34	4657.46615	743.5678231	1642.859023	3414.060869	541.3815745	3010.05296	5210.891731	2204.944473	1619.271188	1096.770402	2308.494563	817.2637834	871.7180241	3056.277261	1066.639487	500.2951182	6314.343608	1024.332977
Q9NP58	ABCB6	6222.847394	919.6303379	19939.57514	1779.992688	3727.91787	3265.664449	13575.60016	1511.475039	9540.627111	12750.4627	9737.146575	13721.4739	5533.394394	357.2082574	8401.418444	1688.497605	753.317609	5891.15214
Q96C23	GALM	20258.19658	22006.9384	18096.4504	20781.87265	18021.67401	20631.99935	2180.96681	7883.169491	11706.67267	12997.94123	9219.228224	6694.573445	22190.38812	15807.84664	17567.55989	17408.43448	25413.27972	20405.23724
P07203	GPX1	16770.42391	12670.49114	18579.51617	16107.63716	6136.173217	14597.74266	5666.942745	5184.391018	14261.69766	34939.11735	6389.855536	8833.001279	6899.989213	18057.31944	14254.43787	11309.57164	15994.13506	9999.114445
Q9BQA1	MEP50	37785.29686	22297.57313	26036.68437	27023.2227	817.5461226	32661.67028	5853.335601	10203.16123	5996.198012	1438.847617	5303.110982	2151.140879	11182.16739	14329.83634	30291.11666	18956.22924	16419.17903	19701.6044
Q8NBZ7	UXS1	5964.93039	1737.746023	5694.157926	1922.997509	5299.078653	1143.309376	18018.5561	3156.904657	1827.721609	4008.080675	5920.682047	1403.076575	9573.836071	2783.134306	1137.166076	658.3654994	4775.664433	2541.096448
Q9BZH6	WDR11	5440.460043	3051.326253	2914.599642	6460.179878	4733.174111	5433.364438	823.1279965	1900.548561	3475.789592	2156.371394	7311.126665	2163.799003	3169.170222	1178.826708	12303.37507	1414.367074	7288.040451	4843.591089
P61966	AP1S1	16415.86716	25806.22823	15654.4008	2697.026301	15534.05783	20668.47966	3997.502836	14109.18368	21532.44815	2717.441794	5643.635851	7094.559585	4708.467186	15581.76363	11008.56276	17074.32027	18133.12064	9979.977203
P51809	VAMP7	7276.743709	1508.980468	9835.270503	6752.76216	7434.675157	7406.161215	5655.157982	5417.108985	4261.205746	669.1382194	6344.8855	3647.774059	9826.12256	6784.224754	5807.319226	8095.393162	10456.47324	7191.46631
Q9UHY7	ENOPH	21369.34159	9681.709062	39241.46059	34763.67923	15832.52882	39375.57278	683.3110454	3958.823752	8579.043251	5053.395267	5350.49092	7114.055329	1395.934996	20628.00056	28296.67709	30684.6505	10385.37397	32090.07064
Q9UHA4	LTOR3	33296.41404	20487.21652	34572.3285	27246.41063	25936.15409	34518.23325	38891.17707	3314.025152	9222.857844	34073.28958	25420.81492	44140.44077	12742.71086	32031.5993	40996.07358	36984.33982	33553.4888	40259.9589
Q9NP92	RT30	5782.780079	4355.813244	5612.943578	3629.273488	2235.92179	5103.460345	515.7929599	1860.865118	2382.528672	954.6678548	3324.680628	962.6479312	143.3419626	2409.436879	324.3384022	2496.27287	690.7720319	2381.445115
Q9H446	RWDD1	1036.653475	4305.884732	875.8647924	2167.141549	1027.305852	1371.038008	3110.938037	14130.36835	15479.76598	5812.440839	5776.906252	1322.090184	331.5770483	4372.724845	3389.147712	4208.706183	3375.646435	4465.796544
Q96QD8	S38A2	5240.357831	4851.433804	2549.390201	2702.743846	2714.664067	1683.172767	9565.977842	1538.516603	1158.449892	3189.284589	9327.70819	8740.086766	7195.073367	839.7198365	10327.33554	5688.893679	8073.473068	1940.724211
Q6RW13	ATRAP	20056.83098	23232.55627	17139.70525	17058.46491	14918.19458	9617.646088	47651.29508	27358.18279	40491.3645	13995.99871	44247.74275	43516.7847	31629.29848	18396.25626	19840.27472	91956.97856	30149.54301	18871.57474
Q5SRD1	TI23B	22011.56439	20556.36817	16846.15929	15092.48158	1202.100408	18297.145	19513.55396	22753.53254	40588.14597	23250.91595	23116.85529	31742.11735	10538.22201	3636.244824	15095.02578	15493.39524	18654.86912	15299.12709
Q13084	RM28	9560.399656	8151.983043	8118.038498	880.1842139	3546.40603	1295.257155	2132.611639	927.9949946	5993.753368	1035.015296	1015.787377	3697.403736	2387.378646	792.0254393	1663.272335	6453.501971	1132.398723	5955.039211
P53985	MOT1	37013.25862	26974.165	40026.31378	49267.60463	42772.74319	41141.07984	107212.5814	52761.09748	42940.81135	90790.55607	91358.75523	93578.75503	43685.57912	27211.4292	34307.74107	47171.9602	42023.47767	33089.97326
P51649	SSDH	23628.07115	21408.18952	21087.01123	21443.90364	18458.32624	23958.47811	34674.56476	21188.54517	7662.39026	36460.76442	33291.79917	30716.06357	13469.23472	23782.32417	24236.25663	22271.18892	22718.80675	19803.30739
P49407	ARRB1	7498.369551	3562.184963	1634.970357	8298.508486	2182.361471	1157.188347	1451.235073	2183.326393	1054.518259	539.4404914	731.9969826	1931.435547	5924.159577	5232.427858	783.7045136	950.1978463	4854.175478	2702.284677
O75352	MPU1	43834.53894	32380.67046	51834.82396	28776.23192	38746.5828	55596.86841	58286.72951	35047.87562	42388.75145	54840.13207	49708.41314	88054.2862	13502.4645	34343.42411	40507.17521	34627.85089	32166.2461	37575.82676
O00115	DNS2A	24523.10175	38137.86455	22839.54913	20739.21168	49343.06533	15848.78013	53553.60585	43468.19442	95297.14185	38852.24995	43800.38487	47028.10905	30206.1099	28714.60273	17385.87376	28570.52557	25727.45534	22906.47798
Q9Y584	TIM22	13323.03607	12050.93765	14938.15984	11110.44207	13740.26572	17676.70807	28370.45345	20220.44378	25825.61231	19644.04754	3477.238832	30183.68898	7519.013941	11600.86296	10545.43172	10046.90185	14339.95745	11731.80477
Q9UK41	VPS28	14846.90058	15407.82832	17541.36276	9612.104873	18487.105	16698.88053	5414.195701	51610.241	28080.37395	1485.358864	7051.656262	18290.75911	8246.234405	14612.03588	10217.14524	12448.07396	14983.20521	11757.33389
Q9UI12	VATH	1357.478215	1424.306228	1584.566607	1576.074874	2737.858637	8597.739731	1756.059961	9911.348454	20561.7332	1920.972174	8500.041976	1521.685115	502.5106276	1250.961802	8067.768332	2729.77312	9071.041065	6090.392889
Q9NRP0	OSTC	72618.05181	88836.45302	62526.93523	50762.94697	58398.13207	68979.79515	95836.53277	116913.7989	122389.2172	78491.65393	116219.2992	131359.3727	47785.02952	42203.2996	61402.05993	48938.09688	67075.67764	52531.13232
Q9H0E2	TOLIP	14850.28765	18373.59432	13060.74218	12334.30601	10935.0336	16296.36259	7534.406425	651.1636799	23086.42112	1613.178514	11875.28666	12566.71945	13650.76055	7073.60849	11381.16985	10878.73173	16288.22361	12521.73565
Q9BQ61	CS043	22898.04429	32262.25214	21268.23801	26023.07551	30027.17152	17579.7888	3129.012384	5601.505558	9062.904249	4786.381761	6393.348263	3435.818211	21028.21249	20768.91598	12527.84414	15943.75957	13354.99589	13363.30511
Q99735	MGST2	49075.51416	54724.84821	52858.04252	28421.87292	48088.10302	54448.72056	107931.1545	85713.59845	134379.6153	93928.63644	90936.76332	119499.734	40593.76668	47605.76146	46676.65629	42434.17968	53507.80327	43368.94415
Q96RQ1	ERGI2	15625.65411	9024.418073	15400.99446	9001.491397	1654.93922	15158.64416	301.2822367	17220.35295	2180.958778	2699.149337	850.2477608	34981.92399	712.7623437	1649.264337	1355.968048	12832.03564	14167.30874	12663.3227
Q96IR7	HPDL	9561.398126	7565.129558	7223.370254	7796.041229	5682.688497	2025.148419	7554.664923	10381.23282	11199.89247	6239.264146	8181.375582	7224.505706	432.7550598	832.9041032	4467.343088	3690.77605	4985.463107	2930.320169
Q93052	LPP	10329.96659	21186.97389	11479.58605	3605.70142	6473.648323	9168.403784	13265.36539	7125.484415	3834.015457	12642.21089	4812.710216	12200.03745	10045.03431	1017.391749	9883.331218	7812.149912	12780.22273	6643.866305
Q8N4V1	MMGT1	10039.64393	14997.49871	9353.37329	2462.199619	7207.24873	9672.737289	1051.617833	4538.847898	6134.775701	6767.147614	1259.529362	6835.001739	10365.82105	1318.31527	7583.109725	6083.074177	12074.23323	9811.021058
Q8IWT0	ARCH	8540.139183	16827.72524	12241.59653	6920.943821	10879.80875	8616.694389	3071.080629	1097.46747	12959.91908	2898.026333	3985.387686	985.8069375	7285.186268	3620.079219	3519.158496	7497.32483	7496.435054	8840.79655
Q86VR2	F134C	14190.15129	10849.3386	14419.4006	9296.148743	6146.756359	13596.26574	9158.702081	13090.73947	15261.91971	921.9902015	10777.19745	16989.39914	503.231746	9010.544786	15419.46833	9073.806524	13082.2444	12597.74629
Q7Z7F7	RM55	39793.26775	54074.50575	30917.03957	36799.49324	34781.50663	35546.48059	15933.53894	18214.70487	21697.63649	19278.42473	19445.94989	13786.62112	24023.04059	22020.15025	20831.34897	23644.74565	26568.14712	22230.38588
Q6UXH1	CREL2	6364.755115	15122.45166	7841.607778	8987.264226	14751.54875	7071.054548	9016.315724	14608.29245	26982.47385	1577.521658	5560.261799	12185.27126	8241.780452	9764.215343	5303.343001	7556.046139	7067.845107	1395.821985
Q6QNY0	BL1S3	8951.199538	6451.72489	6457.686972	7221.527072	23754.71897	2752.704826	7245.880318	4513.574464	28056.63442	8836.126701	16927.10334	13160.05474	6186.515312	3369.476931	3682.727482	20443.6407	3687.600114	2466.022155
Q5XKP0	MIC13	175.1281703	994.6380765	238.6076026	345.9293268	1818.671209	2836.463141	1687.262808	1565.163926	2312.701098	1050.427364	192.5595822	338.2617147	1343.633016	1509.537959	4114.847886	1871.445288	3524.668662	3002.382748
Q5JS54	PSMG4	1275.416762	2307.077846	7045.013154	9672.629214	7756.618796	2056.925963	3847.102544	4237.650319	3224.208459	1257.036465	2516.20157	2031.89669	6856.379547	3672.421921	2580.16581	5383.88939	3654.801984	4377.676836
Q5JS37	NHLC3	6912.658207	6351.372846	6991.556734	7624.980145	9288.744535	7771.830289	17395.34287	3924.291303	15108.6645	10515.58576	14231.69132	14115.67793	10387.17004	3948.994021	9359.43929	4323.203373	10656.73642	7501.221482
Q53EU6	GPAT3	10446.76925	11393.45878	9060.360877	19436.9829	13885.43403	2404.450558	2539.631865	14697.34171	9670.418374	18543.61366	15426.82905	6177.775173	31061.96195	19823.12616	18873.5505	24798.2276	26182.83486	18383.36087
Q16864	VATF	10773.88978	3290.537041	19857.05468	10438.16308	13395.76274	15048.02063	1155.499653	6652.684084	6785.313891	5648.857566	3726.246867	4472.681895	503.4124301	13216.60031	7845.599402	13038.22209	5413.650673	14469.37646
Q14802	FXYD3	27884.22163	38817.8573	27930.84014	28986.75405	36277.95363	30275.44665	72544.06591	51843.72851	102637.2736	42504.19624	53731.44513	57791.36901	29488.52877	22777.7466	18271.16174	28817.30386	27771.18396	18193.16855
Q0P6H9	TMM62	3443.706496	3515.355908	1320.607184	2772.748492	1092.217782	2453.37042	2254.496162	1132.295968	3636.513761	2524.991578	5077.50439	5479.342692	1088.923238	1390.394606	2447.587998	1111.059766	3324.960395	759.9973421
P98179	RBM3	12098.08345	20909.66108	8788.209358	7288.142791	3955.904363	9309.579916	2202.805437	3511.09301	4493.603121	2421.929588	1994.261255	13846.2586	1814.920451	6333.955411	9999.064624	7685.609328	6714.9822	5553.549917
P63218	GBG5	95628.27793	77128.75511	104872.9174	38989.01721	118359.302	97891.86289	86872.75168	28390.05813	4430.198671	30738.42984	27812.26345	31074.95349	22591.93116	55399.58502	39688.06035	31533.18767	40883.32787	40764.28573
P56181	NDUV3	32702.48213	31982.34133	44721.78487	42836.32737	46467.71361	36127.62175	63713.64305	78462.89862	69596.26059	75679.49761	24605.7911	61188.42921	38176.93067	39728.99193	32889.16638	42863.47277	31821.86338	34037.49392
P55039	DRG2	22208.85881	20215.48028	18821.91723	23084.48028	18069.42636	21631.44435	2380.889562	7813.643595	11151.00398	6107.902972	3249.680063	5129.7908	18209.62712	16353.11462	14976.57285	18081.18332	19444.00873	16182.86434
P43007	SATT	12904.8535	9638.916304	11587.13784	2574.116589	3324.91046	11454.38488	20126.95496	1544.70755	24046.68198	12800.4719	19173.48242	31783.9588	8533.565308	8064.550224	16161.37663	10161.6223	11751.29952	13031.64145
P35244	RFA3	21675.47692	30318.06008	22055.40309	15271.77002	16632.20738	21313.60266	4501.245301	5697.011464	3233.15082	4381.617671	2949.742693	2241.937739	9360.064952	9802.199326	13523.67572	14765.08505	13299.33051	16893.14353
P33947	ERD22	113576.9789	114503.4533	81909.86145	83318.26392	77355.4432	132439.4068	20570.12415	92336.51682	86594.77103	91211.06796	71694.46822	134653.5066	124183.1961	36492.33017	88192.34114	73093.18233	74107.82033	44579.21033
P30408	T4S1	25707.37263	21597.36461	31991.64776	39972.15628	19223.84311	29465.78662	51867.23131	29608.82071	8346.782881	49587.41853	31916.24131	44150.1842	33405.58493	38647.41682	34940.49295	40596.09701	27363.66425	34346.41322
P21953	ODBB	17884.34129	14914.86955	12188.14875	12478.05394	6819.149025	13949.61744	22796.50454	14117.10631	15656.91659	3047.206585	14088.24606	1778.077533	11361.55054	6194.114793	13708.38416	10354.60239	16353.73423	19372.21185
P19256	LFA3	27602.9691	37533.42975	27911.28183	25239.793	47156.37361	22308.73623	72888.07538	45547.56897	67620.91309	50865.16414	54573.4792	58074.78529	43497.8418	44805.17133	24052.01392	35156.61835	33680.01736	4830.831288
P13688	CEAM1	14022.34901	20977.38338	7770.2019	6674.760352	14817.01929	8011.102728	26704.8781	17458.65688	68971.90942	9764.803663	27093.94794	36661.24273	9430.157353	14893.52613	4185.302143	8275.75494	9927.004901	6279.852704
P13284	GILT	4276.554084	5490.078891	4067.476657	1502.631203	4364.542152	1034.36052	5523.349252	7537.161808	21400.89534	390.7605041	4484.551113	5628.5232	2086.356241	693.7103797	1685.044059	3703.149905	731.263498	556.7630695
P03928	ATP8	38491.38955	4808.968927	2389.729192	868.5810889	58277.90647	40789.70948	37303.00721	14840.50247	24103.91626	5555.58778	6233.485347	54683.55568	46231.25028	44949.31451	27604.5085	6703.17208	41869.2516	31531.1925
[truncated: 135 more rows]
