# Supplementary material for: SWATH Differential Abundance Proteomics and Cellular Assays Show In Vitro Anticancer Activity of Arachidonic Acid- and Docosahexaenoic Acid-Based Monoacylglycerols in HT-29 Colorectal Cancer Cells
Source: Nutrients. 2019 Dec 6;11(12):2984. doi: 10.3390/nu11122984 (PMC6950369; doi:10.3390/nu11122984)
Supplement: Supplementary file 1 [file nutrients-11-02984-s001.zip › Table S3.csv]

protein accession	protein id	protein name	Fold Change	p-value	q-value
P63241	IF5A1	Eukaryotic translation initiation factor 5A-1	0.132945718	5.26E-11	1.86E-08
P02749	APOH	Beta-2-glycoprotein 1	7.809067997	3.00E-10	4.21E-08
P30041	PRDX6	Peroxiredoxin-6	0.162068856	7.31E-10	4.21E-08
Q15365	PCBP1	Poly(rC)-binding protein 1	0.158282257	8.39E-10	4.21E-08
Q15366	PCBP2	Poly(rC)-binding protein 2	0.214017947	8.81E-10	4.21E-08
P13489	RINI	Ribonuclease inhibitor	0.170052747	8.96E-10	4.21E-08
P07437	TBB5	Tubulin beta chain	0.130364961	9.26E-10	4.21E-08
P04632	CPNS1	Calpain small subunit 1	0.200149174	9.59E-10	4.21E-08
P48643	TCPE	T-complex protein 1 subunit epsilon	0.169332559	1.07E-09	4.21E-08
P15374	UCHL3	Ubiquitin carboxyl-terminal hydrolase isozyme L3	0.19806085	1.27E-09	4.49E-08
P17987	TCPA	T-complex protein 1 subunit alpha	0.180239809	1.93E-09	6.20E-08
P40227	TCPZ	T-complex protein 1 subunit zeta	0.209221607	2.51E-09	6.60E-08
P31946	1433B	14-3-3 protein beta/alpha	0.211299124	2.54E-09	6.60E-08
O15347	HMGB3	High mobility group protein B3	0.112640111	2.66E-09	6.60E-08
P78417	GSTO1	Glutathione S-transferase omega-1	0.211991685	2.93E-09	6.60E-08
Q02790	FKBP4	Peptidyl-prolyl cis-trans isomerase FKBP4	0.259538714	2.98E-09	6.60E-08
Q9UNM6	PSD13	26S proteasome non-ATPase regulatory subunit 13	0.212507253	3.42E-09	7.13E-08
P78371	TCPB	T-complex protein 1 subunit beta	0.225622442	4.07E-09	7.77E-08
P00492	HPRT	Hypoxanthine-guanine phosphoribosyltransferase	0.193327662	4.17E-09	7.77E-08
P51580	TPMT	Thiopurine S-methyltransferase	0.197021645	5.13E-09	9.07E-08
Q9BQE3	TBA1C	Tubulin alpha-1C chain	0.162499152	5.64E-09	9.34E-08
Q16186	ADRM1	Proteasomal ubiquitin receptor ADRM1	0.121385781	5.80E-09	9.34E-08
P61086	UBE2K	Ubiquitin-conjugating enzyme E2 K	0.246014521	6.31E-09	9.71E-08
P06493	CDK1	Cyclin-dependent kinase 1	0.165412407	7.05E-09	9.82E-08
Q16543	CDC37	Hsp90 co-chaperone Cdc37	0.174184174	7.07E-09	9.82E-08
P29692	EF1D	Elongation factor 1-delta	0.165569139	7.78E-09	9.82E-08
P61088	UBE2N	Ubiquitin-conjugating enzyme E2 N	0.228919075	7.82E-09	9.82E-08
Q99439	CNN2	Calponin-2	0.143291071	8.13E-09	9.82E-08
Q9Y371	SHLB1	Endophilin-B1	0.245081757	8.22E-09	9.82E-08
P48637	GSHB	Glutathione synthetase	0.34902313	8.32E-09	9.82E-08
P12004	PCNA	Proliferating cell nuclear antigen	0.189195371	9.60E-09	1.10E-07
Q9UEW8	STK39	STE20/SPS1-related proline-alanine-rich protein kinase	0.122970455	1.29E-08	1.41E-07
P52597	HNRPF	Heterogeneous nuclear ribonucleoprotein F	0.208187229	1.45E-08	1.41E-07
P61289	PSME3	Proteasome activator complex subunit 3	0.132301768	1.49E-08	1.41E-07
O15355	PPM1G	Protein phosphatase 1G	0.156952665	1.51E-08	1.41E-07
P19105	ML12A	Myosin regulatory light chain 12A	0.159045972	1.52E-08	1.41E-07
P17980	PRS6A	26S protease regulatory subunit 6A	0.241511432	1.54E-08	1.41E-07
Q9UMY4	SNX12	Sorting nexin-12	0.17065493	1.55E-08	1.41E-07
P12814	ACTN1	Alpha-actinin-1	0.394111142	1.55E-08	1.41E-07
Q15942	ZYX	Zyxin	0.295888729	1.73E-08	1.48E-07
P37802	TAGL2	Transgelin-2	0.219813866	1.74E-08	1.48E-07
O60493	SNX3	Sorting nexin-3	0.19923967	1.76E-08	1.48E-07
P62191	PRS4	26S protease regulatory subunit 4	0.202834961	2.05E-08	1.68E-07
Q9UNE7	CHIP	E3 ubiquitin-protein ligase CHIP	0.150733034	2.12E-08	1.70E-07
O43396	TXNL1	Thioredoxin-like protein 1	0.189254321	2.16E-08	1.70E-07
P23193	TCEA1	Transcription elongation factor A protein 1	0.223048335	2.36E-08	1.79E-07
P61457	PHS	Pterin-4-alpha-carbinolamine dehydratase	0.206414895	2.38E-08	1.79E-07
P04004	VTNC	Vitronectin	2.710580244	2.54E-08	1.86E-07
Q14019	COTL1	Coactosin-like protein	0.180880075	2.63E-08	1.86E-07
P63104	1433Z	14-3-3 protein zeta/delta	0.213032063	2.63E-08	1.86E-07
P32119	PRDX2	Peroxiredoxin-2	0.253075145	2.70E-08	1.87E-07
P68371	TBB4B	Tubulin beta-4B chain	0.231649497	2.75E-08	1.87E-07
Q15185	TEBP	Prostaglandin E synthase 3	0.142125094	2.96E-08	1.97E-07
Q96A49	SYAP1	Synapse-associated protein 1	0.256550499	3.13E-08	2.01E-07
P08708	RS17	40S ribosomal protein S17	0.261416876	3.24E-08	2.01E-07
P36952	SPB5	Serpin B5	0.299080174	3.24E-08	2.01E-07
P47756	CAPZB	F-actin-capping protein subunit beta	0.212055972	3.24E-08	2.01E-07
Q14847	LASP1	LIM and SH3 domain protein 1	0.219349032	3.75E-08	2.26E-07
O00429	DNM1L	Dynamin-1-like protein	0.215091722	3.77E-08	2.26E-07
P52907	CAZA1	F-actin-capping protein subunit alpha-1	0.393996079	4.02E-08	2.32E-07
P14618	KPYM	Pyruvate kinase PKM	0.227242872	4.08E-08	2.32E-07
Q9BZX2	UCK2	Uridine-cytidine kinase 2	0.20627085	4.14E-08	2.32E-07
P50990	TCPQ	T-complex protein 1 subunit theta	0.231442846	4.16E-08	2.32E-07
P05026	AT1B1	Sodium/potassium-transporting ATPase subunit beta-1	2.131098871	4.21E-08	2.32E-07
Q07065	CKAP4	Cytoskeleton-associated protein 4	3.162344781	4.26E-08	2.32E-07
P23526	SAHH	Adenosylhomocysteinase	0.245256354	4.34E-08	2.32E-07
Q8TE68	ES8L1	Epidermal growth factor receptor kinase substrate 8-like protein 1	0.332339552	4.42E-08	2.33E-07
P23528	COF1	Cofilin-1	0.150964893	4.49E-08	2.34E-07
Q15691	MARE1	Microtubule-associated protein RP/EB family member 1	0.239245333	4.63E-08	2.37E-07
P30085	KCY	UMP-CMP kinase	0.155465885	4.71E-08	2.38E-07
P48444	COPD	Coatomer subunit delta	0.254457459	5.08E-08	2.53E-07
P09211	GSTP1	Glutathione S-transferase P	0.236712038	5.48E-08	2.70E-07
O43175	SERA	D-3-phosphoglycerate dehydrogenase	0.316664127	5.59E-08	2.71E-07
P24534	EF1B	Elongation factor 1-beta	0.207371728	5.72E-08	2.71E-07
P00374	DYR	Dihydrofolate reductase	0.183499968	5.74E-08	2.71E-07
P50502	F10A1	Hsc70-interacting protein	0.172276885	5.83E-08	2.71E-07
Q15369	ELOC	Transcription elongation factor B polypeptide 1	0.287648671	6.01E-08	2.71E-07
Q8N357	S35F6	Solute carrier family 35 member F6	2.154077625	6.02E-08	2.71E-07
P37837	TALDO	Transaldolase	0.220651848	6.06E-08	2.71E-07
Q13895	BYST	Bystin	0.1408146	6.26E-08	2.77E-07
P07737	PROF1	Profilin-1	0.219633897	6.91E-08	3.02E-07
Q9Y3B3	TMED7	Transmembrane emp24 domain-containing protein 7	2.554747369	8.22E-08	3.55E-07
P14625	ENPL	Endoplasmin	2.71121535	8.34E-08	3.56E-07
Q8N392	RHG18	Rho GTPase-activating protein 18	0.234660036	9.60E-08	4.04E-07
P08238	HS90B	Heat shock protein HSP 90-beta	0.245254603	9.89E-08	4.12E-07
P43686	PRS6B	26S protease regulatory subunit 6B	0.266103185	1.01E-07	4.17E-07
P46976	GLYG	Glycogenin-1	0.262356853	1.10E-07	4.49E-07
Q9NZL9	MAT2B	Methionine adenosyltransferase 2 subunit beta	0.361005044	1.13E-07	4.53E-07
O00170	AIP	AH receptor-interacting protein	0.236122161	1.14E-07	4.53E-07
P24666	PPAC	Low molecular weight phosphotyrosine protein phosphatase	0.165427534	1.15E-07	4.54E-07
P22102	PUR2	Trifunctional purine biosynthetic protein adenosine-3	0.248870275	1.17E-07	4.56E-07
Q9NR45	SIAS	Sialic acid synthase	0.302922537	1.22E-07	4.68E-07
Q9NT62	ATG3	Ubiquitin-like-conjugating enzyme ATG3	0.196698488	1.25E-07	4.77E-07
P14174	MIF	Macrophage migration inhibitory factor	0.296914371	1.29E-07	4.85E-07
P20290	BTF3	Transcription factor BTF3	0.204399757	1.30E-07	4.85E-07
P56537	IF6	Eukaryotic translation initiation factor 6	0.231691984	1.33E-07	4.91E-07
Q13263	TIF1B	Transcription intermediary factor 1-beta	0.385901194	1.42E-07	5.18E-07
P30520	PURA2	Adenylosuccinate synthetase isozyme 2	0.1861112	1.45E-07	5.24E-07
P50991	TCPD	T-complex protein 1 subunit delta	0.222190211	1.50E-07	5.38E-07
Q9UBE0	SAE1	SUM	0.225656353	1.53E-07	5.41E-07
O60568	PLOD3	Procollagen-lysine,2-oxoglutarate 5-dioxygenase 3	2.902549451	1.55E-07	5.43E-07
Q96FW1	OTUB1	Ubiquitin thioesterase OTUB1	0.222631408	1.60E-07	5.49E-07
P04406	G3P	Glyceraldehyde-3-phosphate dehydrogenase	0.199111797	1.60E-07	5.49E-07
P31153	METK2	S-adenosylmethionine synthase isoform type-2	0.295653983	1.64E-07	5.49E-07
O00764	PDXK	Pyridoxal kinase	0.312441927	1.65E-07	5.49E-07
P15170	ERF3A	Eukaryotic peptide chain release factor GTP-binding subunit ERF3A	0.315934183	1.68E-07	5.49E-07
P84085	ARF5	ADP-ribosylation factor 5	0.274631963	1.68E-07	5.49E-07
P21397	AOFA	Amine oxidase [flavin-containing] A	2.810665368	1.68E-07	5.49E-07
Q9Y365	PCTL	PCTP-like protein	0.372395038	1.69E-07	5.49E-07
O00151	PDLI1	PDZ and LIM domain protein 1	0.26311351	1.71E-07	5.49E-07
P18669	PGAM1	Phosphoglycerate mutase 1	0.21654581	1.80E-07	5.73E-07
O15511	ARPC5	Actin-related protein 2/3 complex subunit 5	0.265947804	1.83E-07	5.79E-07
Q01469	FABP5	Fatty acid-binding protein, epidermal	0.190701173	1.86E-07	5.83E-07
P27487	DPP4	Dipeptidyl peptidase 4	3.369125005	1.89E-07	5.87E-07
Q9Y266	NUDC	Nuclear migration protein nudC	0.190712297	1.93E-07	5.92E-07
P30044	PRDX5	Peroxiredoxin-5, mitochondrial	0.324193938	1.96E-07	5.98E-07
O60884	DNJA2	DnaJ homolog subfamily A member 2	0.255329519	1.98E-07	5.98E-07
P14550	AK1A1	Alcohol dehydrogenase [NADP(+)]	0.350149496	2.05E-07	6.14E-07
Q06323	PSME1	Proteasome activator complex subunit 1	0.171818178	2.08E-07	6.18E-07
P00491	PNPH	Purine nucleoside phosphorylase	0.284958945	2.21E-07	6.51E-07
Q06830	PRDX1	Peroxiredoxin-1	0.259944186	2.26E-07	6.60E-07
P25788	PSA3	Proteasome subunit alpha type-3	0.404581548	2.32E-07	6.69E-07
P27361	MK03	Mitogen-activated protein kinase 3	0.256920845	2.33E-07	6.69E-07
P61221	ABCE1	ATP-binding cassette sub-family E member 1	0.304042552	2.40E-07	6.84E-07
P21333	FLNA	Filamin-A	0.14837766	2.53E-07	7.16E-07
P04040	CATA	Catalase	2.744128558	2.73E-07	7.64E-07
P29401	TKT	Transketolase	0.262928169	2.75E-07	7.64E-07
P30626	SORCN	Sorcin	0.323565671	2.76E-07	7.64E-07
P60900	PSA6	Proteasome subunit alpha type-6	0.401866486	2.86E-07	7.81E-07
P13639	EF2	Elongation factor 2	0.28197244	2.87E-07	7.81E-07
P61158	ARP3	Actin-related protein 3	0.391800225	3.15E-07	8.51E-07
P40121	CAPG	Macrophage-capping protein	0.356565215	3.20E-07	8.56E-07
P06733	ENOA	Alpha-enolase	0.279254771	3.22E-07	8.56E-07
P60174	TPIS	Triosephosphate isomerase	0.285578673	3.26E-07	8.60E-07
Q99623	PHB2	Prohibitin-2	2.623629256	3.29E-07	8.60E-07
O75976	CBPD	Carboxypeptidase D	2.5409763	3.31E-07	8.60E-07
P00338	LDHA	L-lactate dehydrogenase A chain	0.351117397	3.38E-07	8.74E-07
Q08722	CD47	Leukocyte surface antigen CD47	2.512177466	3.44E-07	8.82E-07
Q13126	MTAP	S-methyl-5'-thioadenosine phosphorylase	0.341923546	3.49E-07	8.88E-07
P11142	HSP7C	Heat shock cognate 71 kDa protein	0.285151709	3.52E-07	8.91E-07
P31939	PUR9	Bifunctional purine biosynthesis protein PURH	0.276037371	3.64E-07	9.09E-07
P00505	AATM	Aspartate aminotransferase, mitochondrial	2.463755156	3.65E-07	9.09E-07
P53618	COPB	Coatomer subunit beta	0.220765999	3.71E-07	9.19E-07
Q9UJ72	ANX10	Annexin A10	0.203268993	3.75E-07	9.20E-07
P62495	ERF1	Eukaryotic peptide chain release factor subunit 1	0.252687745	3.84E-07	9.37E-07
P12259	FA5	Coagulation factor V	7.796099973	3.89E-07	9.42E-07
O60716	CTND1	Catenin delta-1	0.348351489	3.98E-07	9.58E-07
O00505	IMA4	Importin subunit alpha-4	0.166756158	4.08E-07	9.75E-07
Q9GZZ1	NAA50	N-alpha-acetyltransferase 50	0.261918489	4.31E-07	1.02E-06
P49257	LMAN1	Protein ERGIC-53	2.924931936	4.46E-07	1.05E-06
P62826	RAN	GTP-binding nuclear protein Ran	0.25296455	4.49E-07	1.05E-06
P17931	LEG3	Galectin-3	0.298554218	4.50E-07	1.05E-06
Q9HAV4	XPO5	Exportin-5	0.175867175	4.56E-07	1.06E-06
P61981	1433G	14-3-3 protein gamma	0.272301669	4.76E-07	1.09E-06
P0C0L5	CO4B	Complement C4-B	4.840516559	4.84E-07	1.10E-06
P37108	SRP14	Signal recognition particle 14 kDa protein	0.259046973	4.86E-07	1.10E-06
P61586	RHOA	Transforming protein RhoA	0.411986007	4.94E-07	1.11E-06
P15559	NQO1	NAD(P)H dehydrogenase [quinone] 1	0.25366309	5.02E-07	1.12E-06
Q96HS1	PGAM5	Serine/threonine-protein phosphatase PGAM5, mitochondrial	2.156237526	5.04E-07	1.12E-06
Q9BRA2	TXD17	Thioredoxin domain-containing protein 17	0.271782305	5.08E-07	1.12E-06
P49327	FAS	Fatty acid synthase	0.244582213	5.56E-07	1.22E-06
P48556	PSMD8	26S proteasome non-ATPase regulatory subunit 8	0.253109511	5.60E-07	1.22E-06
P31930	QCR1	Cytochrome b-c1 complex subunit 1, mitochondrial	3.183414296	5.87E-07	1.27E-06
P15311	EZRI	Ezrin	0.464769722	5.87E-07	1.27E-06
Q14108	SCRB2	Lysosome membrane protein 2	2.998324115	5.94E-07	1.27E-06
Q9H9B4	SFXN1	Sideroflexin-1	1.742691786	6.06E-07	1.29E-06
P05023	AT1A1	Sodium/potassium-transporting ATPase subunit alpha-1	2.419687093	6.19E-07	1.31E-06
P68402	PA1B2	Platelet-activating factor acetylhydrolase IB subunit beta	0.194188445	6.23E-07	1.31E-06
Q15155	NOMO1	Nodal modulator 1	2.476959008	6.26E-07	1.31E-06
P13674	P4HA1	Prolyl 4-hydroxylase subunit alpha-1	2.711050371	6.31E-07	1.31E-06
P35080	PROF2	Profilin-2	0.216044441	6.32E-07	1.31E-06
O60218	AK1BA	Aldo-keto reductase family 1 member B10	0.238962946	6.45E-07	1.33E-06
Q9HD45	TM9S3	Transmembrane 9 superfamily member 3	2.418615087	6.49E-07	1.33E-06
Q08945	SSRP1	FACT complex subunit SSRP1	0.315875668	6.57E-07	1.34E-06
P00367	DHE3	Glutamate dehydrogenase 1, mitochondrial	3.008125593	7.00E-07	1.41E-06
Q9NYU2	UGGG1	UDP-glucose:glycoprotein glucosyltransferase 1	3.316658177	7.02E-07	1.41E-06
P00403	COX2	Cytochrome c oxidase subunit 2	3.227570285	7.09E-07	1.42E-06
Q8NBS9	TXND5	Thioredoxin domain-containing protein 5	2.320534104	7.12E-07	1.42E-06
P43304	GPDM	Glycerol-3-phosphate dehydrogenase, mitochondrial	1.572346902	7.20E-07	1.42E-06
Q9Y6E2	BZW2	Basic leucine zipper and W2 domain-containing protein 2	0.256295412	7.20E-07	1.42E-06
Q96IU4	ABHEB	Protein ABHD14B	0.384698613	7.25E-07	1.42E-06
P11021	GRP78	78 kDa glucose-regulated protein	2.500335566	7.30E-07	1.42E-06
P53999	TCP4	Activated RNA polymerase II transcriptional coactivator p15	0.216882593	7.37E-07	1.43E-06
Q14651	PLSI	Plastin-1	0.318327583	7.47E-07	1.43E-06
P42224	STAT1	Signal transducer and activator of transcription 1-alpha/beta	0.298313352	7.50E-07	1.43E-06
O43242	PSMD3	26S proteasome non-ATPase regulatory subunit 3	0.223437088	7.60E-07	1.43E-06
O94760	DDAH1	N(G),N(G)-dimethylarginine dimethylaminohydrolase 1	0.374037639	7.61E-07	1.43E-06
Q14165	MLEC	Malectin	3.039052157	7.62E-07	1.43E-06
P50552	VASP	Vasodilator-stimulated phosphoprotein	0.30167767	8.08E-07	1.51E-06
Q92896	GSLG1	Golgi apparatus protein 1	2.045147447	8.17E-07	1.52E-06
Q9BSE5	SPEB	Agmatinase, mitochondrial	2.387527814	8.20E-07	1.52E-06
Q9Y3A5	SBDS	Ribosome maturation protein SBDS	0.320633039	8.28E-07	1.53E-06
Q12792	TWF1	Twinfilin-1	0.306360243	8.40E-07	1.54E-06
P09429	HMGB1	High mobility group protein B1	0.155715656	8.51E-07	1.55E-06
P30042	ES1	ES1 protein homolog, mitochondrial	2.03699497	8.52E-07	1.55E-06
Q9BV86	NTM1A	N-terminal Xaa-Pro-Lys N-methyltransferase 1	0.144074229	8.62E-07	1.56E-06
P62937	PPIA	Peptidyl-prolyl cis-trans isomerase A	0.244421458	8.74E-07	1.57E-06
O95831	AIFM1	Apoptosis-inducing factor 1, mitochondrial	2.335038792	8.78E-07	1.57E-06
Q96DG6	CMBL	Carboxymethylenebutenolidase homolog	0.242501759	8.96E-07	1.59E-06
Q9Y3U8	RL36	60S ribosomal protein L36	0.294277342	9.01E-07	1.59E-06
P09327	VILI	Villin-1	0.344960627	9.02E-07	1.59E-06
Q96HE7	ERO1A	ERO1-like protein alpha	2.475182698	9.12E-07	1.60E-06
O95433	AHSA1	Activator of 90 kDa heat shock protein ATPase homolog 1	0.167088786	9.29E-07	1.62E-06
Q9UI30	TR112	Multifunctional methyltransferase subunit TRM112-like protein	0.205067038	9.50E-07	1.65E-06
P62140	PP1B	Serine/threonine-protein phosphatase PP1-beta catalytic subunit	0.325398101	9.56E-07	1.65E-06
Q12907	LMAN2	Vesicular integral-membrane protein VIP36	1.924167367	9.59E-07	1.65E-06
P30740	ILEU	Leukocyte elastase inhibitor	0.370283522	9.64E-07	1.65E-06
Q9NVS9	PNPO	Pyridoxine-5'-phosphate oxidase	0.222895203	9.67E-07	1.65E-06
O60613	SEP15	15 kDa selenoprotein	2.376970117	9.80E-07	1.66E-06
P04183	KITH	Thymidine kinase, cytosolic	0.304042433	9.82E-07	1.66E-06
Q00796	DHSO	Sorbitol dehydrogenase	0.321095554	1.01E-06	1.69E-06
Q9Y2Z0	SGT1	Protein SGT1 homolog	0.288735593	1.01E-06	1.69E-06
Q9BS26	ERP44	Endoplasmic reticulum resident protein 44	2.311979677	1.01E-06	1.69E-06
P33240	CSTF2	Cleavage stimulation factor subunit 2	0.142607828	1.06E-06	1.76E-06
Q9Y230	RUVB2	RuvB-like 2	0.36176434	1.08E-06	1.78E-06
P22392	NDKB	Nucleoside diphosphate kinase B	0.287499234	1.09E-06	1.79E-06
P49368	TCPG	T-complex protein 1 subunit gamma	0.270788286	1.10E-06	1.80E-06
Q14697	GANAB	Neutral alpha-glucosidase AB	2.414376916	1.12E-06	1.82E-06
P04843	RPN1	Dolichyl-diphosphooligosaccharide--protein glycosyltransferase subunit 1	2.535563229	1.19E-06	1.92E-06
P11413	G6PD	Glucose-6-phosphate 1-dehydrogenase	0.198057313	0.000001197	1.93E-06
O14579	COPE	Coatomer subunit epsilon	0.259416299	1.21E-06	1.94E-06
Q9NZJ9	NUDT4	Diphosphoinositol polyphosphate phosphohydrolase 2	0.165693559	1.24E-06	1.97E-06
P00568	KAD1	Adenylate kinase isoenzyme 1	0.198151195	1.28E-06	2.03E-06
P31948	STIP1	Stress-induced-phosphoprotein 1	0.196744761	1.28E-06	2.03E-06
O95747	OXSR1	Serine/threonine-protein kinase OSR1	0.192919643	1.30E-06	2.04E-06
P04114	APOB	Apolipoprotein B-100	4.7675813	1.31E-06	2.04E-06
P17655	CAN2	Calpain-2 catalytic subunit	0.285585915	1.31E-06	2.04E-06
P07900	HS90A	Heat shock protein HSP 90-alpha	0.258587209	1.32E-06	2.05E-06
P16152	CBR1	Carbonyl reductase [NADPH] 1	0.280961546	1.36E-06	2.09E-06
P30086	PEBP1	Phosphatidylethanolamine-binding protein 1	0.415507713	1.36E-06	2.09E-06
O00487	PSDE	26S proteasome non-ATPase regulatory subunit 14	0.323843922	1.37E-06	2.10E-06
Q9Y265	RUVB1	RuvB-like 1	0.253765496	0.00000139	2.11E-06
Q96AG4	LRC59	Leucine-rich repeat-containing protein 59	0.262653532	1.39E-06	2.11E-06
Q9Y3C8	UFC1	Ubiquitin-fold modifier-conjugating enzyme 1	0.237746151	1.40E-06	2.12E-06
Q9UGI8	TES	Testin	0.279125997	1.42E-06	2.13E-06
Q08257	QOR	Quinone oxidoreductase	2.324184667	1.42E-06	2.13E-06
O00299	CLIC1	Chloride intracellular channel protein 1	0.173675154	1.48E-06	2.21E-06
Q9NNW7	TRXR2	Thioredoxin reductase 2, mitochondrial	2.460640698	0.000001483	2.21E-06
P50395	GDIB	Rab GDP dissociation inhibitor beta	0.281879737	1.59E-06	2.36E-06
P22234	PUR6	Multifunctional protein ADE2	0.215494825	1.62E-06	2.39E-06
Q9H4A6	GOLP3	Golgi phosphoprotein 3	0.241417359	1.66E-06	2.43E-06
Q96HC4	PDLI5	PDZ and LIM domain protein 5	0.247367904	0.000001674	2.44E-06
P46782	RS5	40S ribosomal protein S5	0.320673244	1.67E-06	2.44E-06
P55209	NP1L1	Nucleosome assembly protein 1-like 1	0.128634541	1.69E-06	2.45E-06
P49411	EFTU	Elongation factor Tu, mitochondrial	0.374040507	1.70E-06	2.45E-06
P35270	SPRE	Sepiapterin reductase	0.35230252	1.71E-06	2.46E-06
P55060	XPO2	Exportin-2	0.133978155	1.72E-06	2.47E-06
Q9Y6E0	STK24	Serine/threonine-protein kinase 24	0.206732351	1.74E-06	2.48E-06
P39656	OST48	Dolichyl-diphosphooligosaccharide--protein glycosyltransferase 48 kDa subunit	2.497735517	1.74E-06	2.48E-06
P36871	PGM1	Phosphoglucomutase-1	0.28619758	1.80E-06	2.55E-06
P33993	MCM7	DNA replication licensing factor MCM7	0.206440919	1.82E-06	2.56E-06
P28331	NDUS1	NADH-ubiquinone oxidoreductase 75 kDa subunit, mitochondrial	2.14855556	1.91E-06	2.68E-06
P61758	PFD3	Prefoldin subunit 3	0.247663828	2.00E-06	2.80E-06
Q13405	RM49	39S ribosomal protein L49, mitochondrial	0.46643229	2.02E-06	2.81E-06
P42126	ECI1	Enoyl-CoA delta isomerase 1, mitochondrial	2.612120936	2.03E-06	2.81E-06
O95373	IPO7	Importin-7	0.123091898	2.07E-06	2.86E-06
P00558	PGK1	Phosphoglycerate kinase 1	0.304415058	2.09E-06	2.87E-06
Q9Y5B9	SP16H	FACT complex subunit SPT16	0.225325255	2.12E-06	2.90E-06
P05198	IF2A	Eukaryotic translation initiation factor 2 subunit 1	0.22626043	2.12E-06	2.90E-06
O15305	PMM2	Phosphomannomutase 2	0.398380674	2.18E-06	2.97E-06
P29373	RABP2	Cellular retinoic acid-binding protein 2	0.318886003	2.23E-06	3.02E-06
Q13423	NNTM	NAD(P) transhydrogenase, mitochondrial	1.900890823	2.25E-06	3.03E-06
O43809	CPSF5	Cleavage and polyadenylation specificity factor subunit 5	0.1643227	2.26E-06	3.05E-06
P61077	UB2D3	Ubiquitin-conjugating enzyme E2 D3	0.140965222	2.31E-06	3.09E-06
P21796	VDAC1	Voltage-dependent anion-selective channel protein 1	2.44698293	2.36E-06	3.15E-06
P55039	DRG2	Developmentally-regulated GTP-binding protein 2	0.288901448	2.37E-06	3.15E-06
P04075	ALDOA	Fructose-bisphosphate aldolase A	0.353585102	2.40E-06	3.18E-06
P52292	IMA1	Importin subunit alpha-1	0.174337712	2.47E-06	3.26E-06
Q92544	TM9S4	Transmembrane 9 superfamily member 4	2.033686383	2.58E-06	3.39E-06
Q6XQN6	PNCB	Nicotinate phosphoribosyltransferase	0.423317174	2.65E-06	3.48E-06
P07384	CAN1	Calpain-1 catalytic subunit	0.313908275	2.67E-06	3.48E-06
P55011	S12A2	Solute carrier family 12 member 2	1.888417536	2.69E-06	3.49E-06
P49281	NRAM2	Natural resistance-associated macrophage protein 2	3.04873772	0.000002759	3.58E-06
O75369	FLNB	Filamin-B	0.355417831	2.80E-06	3.62E-06
P38117	ETFB	Electron transfer flavoprotein subunit beta	0.505422121	0.000002828	3.64E-06
P46734	MP2K3	Dual specificity mitogen-activated protein kinase kinase 3	0.259472094	2.84E-06	3.64E-06
O00273	DFFA	DNA fragmentation factor subunit alpha	0.213196598	2.85E-06	3.64E-06
P18031	PTN1	Tyrosine-protein phosphatase non-receptor type 1	0.27859002	2.90E-06	3.69E-06
Q13907	IDI1	Isopentenyl-diphosphate Delta-isomerase 1	0.36331655	0.000002956	3.75E-06
P43487	RANG	Ran-specific GTPase-activating protein	0.108309725	2.99E-06	3.77E-06
Q9NY33	DPP3	Dipeptidyl peptidase 3	0.33512977	3.00E-06	3.77E-06
Q3LXA3	TKFC	Triokinase/FMN cyclase	0.303381809	3.00E-06	3.77E-06
P49773	HINT1	Histidine triad nucleotide-binding protein 1	0.220306116	3.04E-06	3.80E-06
O60547	GMDS	GDP-mannose 4,6 dehydratase	0.374153771	3.06E-06	3.81E-06
O75531	BAF	Barrier-to-autointegration factor	0.099468154	3.08E-06	3.83E-06
O60701	UGDH	UDP-glucose 6-dehydrogenase	0.440619445	3.29E-06	4.08E-06
Q9Y244	POMP	Proteasome maturation protein	0.243044657	3.32E-06	4.10E-06
P09104	ENOG	Gamma-enolase	0.327250868	3.56E-06	4.37E-06
Q9UL46	PSME2	Proteasome activator complex subunit 2	0.291975818	3.62E-06	4.44E-06
Q9BZZ5	API5	Apoptosis inhibitor 5	0.33191813	3.64E-06	4.44E-06
P54578	UBP14	Ubiquitin carboxyl-terminal hydrolase 14	0.241472126	0.000003652	4.44E-06
O94925	GLSK	Glutaminase kidney isoform, mitochondrial	0.22123607	0.000003682	4.46E-06
Q13177	PAK2	Serine/threonine-protein kinase PAK 2	0.195276799	0.000003712	4.48E-06
Q9Y3Q3	TMED3	Transmembrane emp24 domain-containing protein 3	2.301869027	3.73E-06	4.49E-06
P35606	COPB2	Coatomer subunit beta'	0.352575952	3.74E-06	4.49E-06
P62081	RS7	40S ribosomal protein S7	0.320138226	3.79E-06	4.53E-06
O75083	WDR1	WD repeat-containing protein 1	0.366564309	3.81E-06	4.54E-06
P14868	SYDC	Aspartate--tRNA ligase, cytoplasmic	0.242167821	4.06E-06	4.82E-06
P49736	MCM2	DNA replication licensing factor MCM2	0.285728984	4.09E-06	4.84E-06
P40429	RL13A	60S ribosomal protein L13a	0.32318839	4.17E-06	4.91E-06
Q9Y3F4	STRAP	Serine-threonine kinase receptor-associated protein	0.329430596	4.17E-06	4.91E-06
Q7L0Y3	MRRP1	Mitochondrial ribonuclease P protein 1	0.390730885	4.19E-06	4.91E-06
P61254	RL26	60S ribosomal protein L26	0.283699011	4.21E-06	4.91E-06
P61160	ARP2	Actin-related protein 2	0.335964729	4.22E-06	4.91E-06
P09622	DLDH	Dihydrolipoyl dehydrogenase, mitochondrial	2.616663382	4.24E-06	4.91E-06
Q92520	FAM3C	Protein FAM3C	2.274397541	0.000004248	4.91E-06
Q15631	TSN	Translin	0.257678347	4.30E-06	4.95E-06
O75822	EIF3J	Eukaryotic translation initiation factor 3 subunit J	0.225486364	4.45E-06	5.11E-06
P04424	ARLY	Argininosuccinate lyase	0.362685249	4.48E-06	5.12E-06
O95336	6PGL	6-phosphogluconolactonase	0.300603969	4.51E-06	5.12E-06
Q96RP9	EFGM	Elongation factor G, mitochondrial	0.272732374	4.51E-06	5.12E-06
Q8NBX0	SCPDL	Saccharopine dehydrogenase-like oxidoreductase	2.275412185	4.51E-06	5.12E-06
O00159	MYO1C	Unconventional myosin-Ic	0.411116695	4.53E-06	5.13E-06
P62888	RL30	60S ribosomal protein L30	0.383607834	0.000004564	5.14E-06
P46108	CRK	Adapter molecule crk	0.263972142	4.67E-06	5.24E-06
O15118	NPC1	Niemann-Pick C1 protein	2.802013146	4.73E-06	5.30E-06
P41091	IF2G	Eukaryotic translation initiation factor 2 subunit 3	0.309668096	4.82E-06	5.37E-06
Q9H4G0	E41L1	Band 4.1-like protein 1	0.295965914	4.83E-06	5.37E-06
Q14566	MCM6	DNA replication licensing factor MCM6	0.211688142	4.99E-06	5.53E-06
Q14974	IMB1	Importin subunit beta-1	0.303800576	5.05E-06	5.59E-06
Q04637	IF4G1	Eukaryotic translation initiation factor 4 gamma 1	0.38150304	5.08E-06	5.60E-06
O00231	PSD11	26S proteasome non-ATPase regulatory subunit 11	0.27350394	5.11E-06	5.62E-06
P68366	TBA4A	Tubulin alpha-4A chain	0.192167584	0.00000515	5.64E-06
Q14677	EPN4	Clathrin interactor 1	0.400549979	5.26E-06	5.73E-06
P12277	KCRB	Creatine kinase B-type	0.310522019	5.26E-06	5.73E-06
P63208	SKP1	S-phase kinase-associated protein 1	0.218645687	5.28E-06	5.73E-06
Q13404	UB2V1	Ubiquitin-conjugating enzyme E2 variant 1	0.32020467	5.38E-06	5.82E-06
O60610	DIAP1	Protein diaphanous homolog 1	0.238923215	5.42E-06	5.85E-06
Q6IBS0	TWF2	Twinfilin-2	0.208962308	5.66E-06	6.09E-06
P62263	RS14	40S ribosomal protein S14	0.405832136	5.96E-06	6.39E-06
P53621	COPA	Coatomer subunit alpha	0.287799789	6.01E-06	6.42E-06
P13987	CD59	CD59 glycoprotein	2.370707831	6.02E-06	6.42E-06
O14672	ADA10	Disintegrin and metalloproteinase domain-containing protein 10	1.738993008	6.10E-06	6.49E-06
Q99961	SH3G1	Endophilin-A2	0.236570356	6.12E-06	6.49E-06
Q15382	RHEB	GTP-binding protein Rheb	0.326036311	6.18E-06	6.52E-06
Q9Y383	LC7L2	Putative RNA-binding protein Luc7-like 2	0.202526944	6.51E-06	6.86E-06
P25398	RS12	40S ribosomal protein S12	0.349213933	6.65E-06	6.99E-06
O94919	ENDD1	Endonuclease domain-containing 1 protein	2.50674564	6.80E-06	7.12E-06
Q15370	ELOB	Transcription elongation factor B polypeptide 2	0.139486808	7.15E-06	7.47E-06
P46926	GNPI1	Glucosamine-6-phosphate isomerase 1	0.31511298	7.27E-06	7.57E-06
O94979	SC31A	Protein transport protein Sec31A	0.306767962	7.30E-06	7.58E-06
P02787	TRFE	Serotransferrin	5.065981705	7.35E-06	7.61E-06
Q99807	COQ7	5-demethoxyubiquinone hydroxylase, mitochondrial	2.056226713	7.55E-06	7.79E-06
P50570	DYN2	Dynamin-2	0.279158963	7.62E-06	7.84E-06
P05455	LA	Lupus La protein	0.365663119	7.78E-06	7.98E-06
Q9H3P7	GCP60	Golgi resident protein GCP60	0.432835821	7.90E-06	8.07E-06
Q99829	CPNE1	Copine-1	0.213692012	0.000007914	8.07E-06
Q9BWM7	SFXN3	Sideroflexin-3	1.904953167	0.000008054	8.19E-06
Q969L2	MAL2	Protein MAL2	3.936030543	8.16E-06	8.26E-06
P78330	SERB	Phosphoserine phosphatase	0.2545502	8.17E-06	8.26E-06
Q16851	UGPA	UTP--glucose-1-phosphate uridylyltransferase	0.379220819	8.27E-06	8.34E-06
Q86X29	LSR	Lipolysis-stimulated lipoprotein receptor	1.665169721	8.43E-06	8.48E-06
Q13501	SQSTM	Sequestosome-1	0.471923381	8.50E-06	8.52E-06
Q15102	PA1B3	Platelet-activating factor acetylhydrolase IB subunit gamma	0.192864799	8.85E-06	8.84E-06
Q9Y6N5	SQRD	Sulfide:quinone oxidoreductase, mitochondrial	2.291282588	8.89E-06	8.85E-06
O43768	ENSA	Alpha-endosulfine	0.200647114	0.000008905	8.85E-06
O43399	TPD54	Tumor protein D54	0.292835245	9.03E-06	8.96E-06
Q16881	TRXR1	Thioredoxin reductase 1, cytoplasmic	0.340524535	9.11E-06	9.00E-06
P54136	SYRC	Arginine--tRNA ligase, cytoplasmic	0.32208666	9.13E-06	9.00E-06
Q9NRX2	RM17	39S ribosomal protein L17, mitochondrial	0.254634772	9.27E-06	0.000009109
P14923	PLAK	Junction plakoglobin	2.09589968	0.000009607	9.42E-06
Q04917	1433F	14-3-3 protein eta	0.279048529	9.68E-06	9.44E-06
P25789	PSA4	Proteasome subunit alpha type-4	0.237943917	9.69E-06	9.44E-06
Q15125	EBP	3-beta-hydroxysteroid-Delta(8),Delta(7)-isomerase	1.966022064	9.98E-06	9.71E-06
P61626	LYSC	Lysozyme C	2.372071956	0.000010256	9.94E-06
Q15785	TOM34	Mitochondrial import receptor subunit TOM34	0.30267197	0.000010612	1.03E-05
P39687	AN32A	Acidic leucine-rich nuclear phosphoprotein 32 family member A	0.241972287	0.000010658	1.03E-05
Q9BQ61	CS043	Uncharacterized protein C19orf43	0.215975471	0.00001069	1.03E-05
Q9H910	HN1L	Hematological and neurological expressed 1-like protein	0.136686174	0.000010892	1.04E-05
Q9P287	BCCIP	BRCA2 and CDKN1A-interacting protein	0.241828529	0.000010921	1.04E-05
P51858	HDGF	Hepatoma-derived growth factor	0.232730132	0.000011105	1.06E-05
Q9HDC9	APMAP	Adipocyte plasma membrane-associated protein	2.638437802	0.000011123	1.06E-05
Q96TA1	NIBL1	Niban-like protein 1	0.350351239	0.000011191	1.06E-05
P67936	TPM4	Tropomyosin alpha-4 chain	0.185205815	0.000011306	1.07E-05
O14618	CCS	Copper chaperone for superoxide dismutase	0.412553375	0.000011313	1.07E-05
P26583	HMGB2	High mobility group protein B2	0.228488329	0.000011451	1.08E-05
O75746	CMC1	Calcium-binding mitochondrial carrier protein Aralar1	2.561155141	0.000012274	1.15E-05
P06454	PTMA	Prothymosin alpha	0.047276336	0.000012324	1.15E-05
P50238	CRIP1	Cysteine-rich protein 1	0.164814086	0.000012327	1.15E-05
P49591	SYSC	Serine--tRNA ligase, cytoplasmic	0.35505264	0.000012338	1.15E-05
P06744	G6PI	Glucose-6-phosphate isomerase	0.291012872	0.000012355	1.15E-05
Q96C19	EFHD2	EF-hand domain-containing protein D2	0.227601276	0.000012445	1.15E-05
P56192	SYMC	Methionine--tRNA ligase, cytoplasmic	0.332221846	0.000012607	1.17E-05
P07195	LDHB	L-lactate dehydrogenase B chain	0.286328638	0.00001284	1.18E-05
Q05397	FAK1	Focal adhesion kinase 1	0.245122758	0.000012843	1.18E-05
Q04760	LGUL	Lactoylglutathione lyase	0.175724073	0.000012873	1.18E-05
P16435	NCPR	NADPH--cytochrome P450 reductase	0.57530055	0.000012994	1.19E-05
Q99436	PSB7	Proteasome subunit beta type-7	0.325367459	0.000013096	1.19E-05
P61960	UFM1	Ubiquitin-fold modifier 1	0.326274175	0.000013233	1.20E-05
Q8TCD5	NT5C	5'(3')-deoxyribonucleotidase, cytosolic type	0.282685465	0.000013561	1.23E-05
P27824	CALX	Calnexin	2.098858451	0.000013702	1.24E-05
Q9Y2V2	CHSP1	Calcium-regulated heat stable protein 1	0.113250293	0.000013717	1.24E-05
Q9NPJ3	ACO13	Acyl-coenzyme A thioesterase 13	2.404978262	0.000013888	1.25E-05
P62258	1433E	14-3-3 protein epsilon	0.265504969	0.000013926	1.25E-05
P12081	SYHC	Histidine--tRNA ligase, cytoplasmic	0.470669364	0.00001397	1.25E-05
P35579	MYH9	Myosin-9	0.355819228	0.000014186	1.27E-05
P35244	RFA3	Replication protein A 14 kDa subunit	0.180760075	0.000014312	1.27E-05
P21912	SDHB	Succinate dehydrogenase [ubiquinone] iron-sulfur subunit, mitochondrial	1.307340939	0.000014322	1.27E-05
O00154	BACH	Cytosolic acyl coenzyme A thioester hydrolase	0.188482442	0.000014542	1.29E-05
P62906	RL10A	60S ribosomal protein L10a	0.337401491	0.000014885	1.32E-05
P02649	APOE	Apolipoprotein E	4.182351187	0.000015048	1.33E-05
Q53GA4	PHLA2	Pleckstrin homology-like domain family A member 2	0.240106548	0.000015466	1.36E-05
Q92506	DHB8	Estradiol 17-beta-dehydrogenase 8	2.598746718	0.000015777	1.39E-05
P62979	RS27A	Ubiquitin-40S ribosomal protein S27a	0.32836574	0.000016095	1.41E-05
P60660	MYL6	Myosin light polypeptide 6	0.212955351	0.000016989	1.48E-05
P27635	RL10	60S ribosomal protein L10	0.344021965	0.000017114	1.49E-05
P23919	KTHY	Thymidylate kinase	0.247647669	0.00001715	1.49E-05
P49755	TMEDA	Transmembrane emp24 domain-containing protein 10	3.245299212	0.00001728	1.50E-05
P69905	HBA	Hemoglobin subunit alpha	4.05518978	0.000017522	1.52E-05
O75534	CSDE1	Cold shock domain-containing protein E1	0.292840956	0.000017712	1.53E-05
Q01518	CAP1	Adenylyl cyclase-associated protein 1	0.275160183	0.000017733	1.53E-05
P26038	MOES	Moesin	0.434606819	0.000018093	1.55E-05
P49321	NASP	Nuclear autoantigenic sperm protein	0.188076771	0.000018187	1.56E-05
P26640	SYVC	Valine--tRNA ligase	0.324767834	0.000018194	1.56E-05
P34932	HSP74	Heat shock 70 kDa protein 4	0.317359072	0.000018339	1.56E-05
Q9UHL4	DPP2	Dipeptidyl peptidase 2	3.072012898	0.00001876	1.60E-05
P52209	6PGD	6-phosphogluconate dehydrogenase, decarboxylating	0.301777454	0.00001893	1.61E-05
Q9NZL4	HPBP1	Hsp70-binding protein 1	0.142688992	0.000018957	1.61E-05
Q8WW12	PCNP	PEST proteolytic signal-containing nuclear protein	0.18007145	0.000019101	1.61E-05
Q9UDY2	ZO2	Tight junction protein ZO-2	0.419272762	0.000019958	1.68E-05
P49006	MRP	MARCKS-related protein	0.388526221	0.00002067	1.74E-05
Q16531	DDB1	DNA damage-binding protein 1	0.340388259	0.000020721	1.74E-05
Q9UHB9	SRP68	Signal recognition particle subunit SRP68	0.377034167	0.000020872	1.75E-05
Q9H773	DCTP1	dCTP pyrophosphatase 1	0.155228076	0.000020961	1.75E-05
P28070	PSB4	Proteasome subunit beta type-4	0.37509716	0.000021385	1.78E-05
Q96AT9	RPE	Ribulose-phosphate 3-epimerase	0.209462856	0.00002145	1.78E-05
P62424	RL7A	60S ribosomal protein L7a	0.409001448	0.000021722	1.80E-05
Q92530	PSMF1	Proteasome inhibitor PI31 subunit	0.134868094	0.000021739	1.80E-05
P41250	SYG	Glycine--tRNA ligase	0.384538103	0.000021955	1.81E-05
Q13011	ECH1	Delta(3,5)-Delta(2,4)-dienoyl-CoA isomerase, mitochondrial	2.906906455	0.000022256	1.83E-05
P49721	PSB2	Proteasome subunit beta type-2	0.314622871	0.000022293	1.83E-05
Q16762	THTR	Thiosulfate sulfurtransferase	0.428041779	0.000022351	1.83E-05
P13797	PLST	Plastin-3	0.346235057	0.000022371	1.83E-05
P62993	GRB2	Growth factor receptor-bound protein 2	0.294234256	0.000022709	1.85E-05
Q12904	AIMP1	Aminoacyl tRNA synthase complex-interacting multifunctional protein 1	0.258985332	0.000022911	1.86E-05
Q9H0U3	MAGT1	Magnesium transporter protein 1	2.237763881	0.00002302	1.87E-05
P61026	RAB10	Ras-related protein Rab-10	0.526458131	0.000023181	1.88E-05
Q9NQW7	XPP1	Xaa-Pro aminopeptidase 1	0.357968502	0.00002327	1.88E-05
P09467	F16P1	Fructose-1,6-bisphosphatase 1	0.507620592	0.000023514	1.89E-05
Q9Y5Z4	HEBP2	Heme-binding protein 2	0.251309427	0.000023533	1.89E-05
P55327	TPD52	Tumor protein D52	0.415260475	0.000023579	1.89E-05
P05165	PCCA	Propionyl-CoA carboxylase alpha chain, mitochondrial	2.593916249	0.00002376	1.90E-05
P27144	KAD4	Adenylate kinase 4, mitochondrial	0.37156287	0.000023862	1.91E-05
O75955	FLOT1	Flotillin-1	4.066453041	0.000024027	1.92E-05
Q9H0U4	RAB1B	Ras-related protein Rab-1B	0.348571888	0.000024327	1.93E-05
P12268	IMDH2	Inosine-5'-monophosphate dehydrogenase 2	0.203339462	0.000024535	1.95E-05
Q9UIJ7	KAD3	GTP:AMP phosphotransferase AK3, mitochondrial	1.527102619	0.000025463	2.02E-05
P17858	PFKAL	ATP-dependent 6-phosphofructokinase, liver type	0.340777567	0.000025825	2.04E-05
Q13557	KCC2D	Calcium/calmodulin-dependent protein kinase type II subunit delta	0.36132532	0.000026753	2.11E-05
P22676	CALB2	Calretinin	0.143529602	0.000026772	2.11E-05
P04179	SODM	Superoxide dismutase [Mn], mitochondrial	2.559619004	0.000026958	2.12E-05
Q9Y617	SERC	Phosphoserine aminotransferase	0.335100515	0.000027071	2.12E-05
Q92598	HS105	Heat shock protein 105 kDa	0.392928195	0.000027317	2.13E-05
Q9BPX5	ARP5L	Actin-related protein 2/3 complex subunit 5-like protein	0.198702255	0.000027644	2.15E-05
Q7Z434	MAVS	Mitochondrial antiviral-signaling protein	0.495669654	0.000027666	2.15E-05
P16949	STMN1	Stathmin	0.135090075	0.000027712	2.15E-05
Q12765	SCRN1	Secernin-1	0.236134996	0.000027833	2.16E-05
Q9BQ69	MACD1	O-acetyl-ADP-ribose deacetylase MACROD1	0.432324848	0.000028967	2.24E-05
P39019	RS19	40S ribosomal protein S19	0.292336086	0.00002933	2.26E-05
P01111	RASN	GTPase NRas	0.483617084	0.000030085	2.31E-05
P00352	AL1A1	Retinal dehydrogenase 1	0.417712604	0.000030193	2.32E-05
Q9UGV2	NDRG3	Protein NDRG3	0.239086321	0.000030659	2.35E-05
P11216	PYGB	Glycogen phosphorylase, brain form	0.33119621	0.000030699	2.35E-05
P00747	PLMN	Plasminogen	3.970688173	0.000030951	2.36E-05
P35232	PHB	Prohibitin	2.053178472	0.000031003	2.36E-05
Q14126	DSG2	Desmoglein-2	2.600522536	0.000032413	2.46E-05
Q9UKY7	CDV3	Protein CDV3 homolog	0.185685787	0.000032605	2.47E-05
P62269	RS18	40S ribosomal protein S18	0.407686781	0.000033149	2.51E-05
P62750	RL23A	60S ribosomal protein L23a	0.421450867	0.00003345	2.52E-05
P82933	RT09	28S ribosomal protein S9, mitochondrial	0.380160475	0.000034004	2.56E-05
Q8NBJ7	SUMF2	Sulfatase-modifying factor 2	2.325995557	0.000034711	2.60E-05
O14737	PDCD5	Programmed cell death protein 5	0.118945462	0.000034816	2.60E-05
P31947	1433S	14-3-3 protein sigma	0.20588078	0.000034848	2.60E-05
P06753	TPM3	Tropomyosin alpha-3 chain	0.177279543	0.00003486	2.60E-05
P42677	RS27	40S ribosomal protein S27	0.342475686	0.000034931	2.60E-05
Q14914	PTGR1	Prostaglandin reductase 1	0.530190347	0.000034952	2.60E-05
P11166	GTR1	Solute carrier family 2, facilitated glucose transporter member 1	2.929433511	0.000035558	2.64E-05
P30101	PDIA3	Protein disulfide-isomerase A3	2.470477091	0.000035707	2.64E-05
O43237	DC1L2	Cytoplasmic dynein 1 light intermediate chain 2	0.252396335	0.000035829	2.64E-05
Q6PIU2	NCEH1	Neutral cholesterol ester hydrolase 1	2.267542604	0.000035862	2.64E-05
Q7Z7H5	TMED4	Transmembrane emp24 domain-containing protein 4	2.806208003	0.000036136	2.66E-05
P33992	MCM5	DNA replication licensing factor MCM5	0.283591934	0.00003621	2.66E-05
P53396	ACLY	ATP-citrate synthase	0.358519302	0.00003668	2.69E-05
P26641	EF1G	Elongation factor 1-gamma	0.289639276	0.000037007	2.71E-05
P46781	RS9	40S ribosomal protein S9	0.422177633	0.000037383	2.73E-05
P52943	CRIP2	Cysteine-rich protein 2	0.451649142	0.000039472	2.87E-05
O00515	LAD1	Ladinin-1	0.336431916	0.00003985	2.90E-05
Q8IXM3	RM41	39S ribosomal protein L41, mitochondrial	0.340951994	0.000040716	2.95E-05
O43765	SGTA	Small glutamine-rich tetratricopeptide repeat-containing protein alpha	0.212519421	0.000040734	2.95E-05
Q9UPY8	MARE3	Microtubule-associated protein RP/EB family member 3	0.383121457	0.000041057	2.97E-05
Q9BY32	ITPA	Inosine triphosphate pyrophosphatase	0.233986514	0.000041336	2.98E-05
Q969X5	ERGI1	Endoplasmic reticulum-Golgi intermediate compartment protein 1	1.820884003	0.000041392	2.98E-05
P12532	KCRU	Creatine kinase U-type, mitochondrial	2.303114151	0.000041518	2.98E-05
Q99442	SEC62	Translocation protein SEC62	1.78877124	0.000041721	2.99E-05
Q7Z406	MYH14	Myosin-14	0.415277609	0.000042013	3.00E-05
Q13085	ACACA	Acetyl-CoA carboxylase 1	0.256274591	0.000042779	3.05E-05
P47985	UCRI	Cytochrome b-c1 complex subunit Rieske, mitochondrial	2.256609445	0.000043042	3.07E-05
P16422	EPCAM	Epithelial cell adhesion molecule	1.938414104	0.000043534	3.09E-05
Q9UNZ2	NSF1C	NSFL1 cofactor p47	0.265467001	0.000043536	3.09E-05
Q9Y262	EIF3L	Eukaryotic translation initiation factor 3 subunit L	0.368755752	0.000043992	3.11E-05
P62277	RS13	40S ribosomal protein S13	0.246111651	0.000044467	3.14E-05
P61978	HNRPK	Heterogeneous nuclear ribonucleoprotein K	0.416247428	0.000045485	3.21E-05
Q96B97	SH3K1	SH3 domain-containing kinase-binding protein 1	0.210957278	0.000045789	3.22E-05
O15460	P4HA2	Prolyl 4-hydroxylase subunit alpha-2	2.588891712	0.000046847	3.29E-05
Q5VW32	BROX	BRO1 domain-containing protein BROX	0.341214258	0.000047258	3.31E-05
Q9H299	SH3L3	SH3 domain-binding glutamic acid-rich-like protein 3	0.238578464	0.000047743	3.33E-05
O14907	TX1B3	Tax1-binding protein 3	0.293583049	0.000047763	3.33E-05
Q9NR31	SAR1A	GTP-binding protein SAR1a	0.302685783	0.000048373	3.37E-05
Q14254	FLOT2	Flotillin-2	5.684407033	0.000049103	3.41E-05
P43307	SSRA	Translocon-associated protein subunit alpha	2.360523688	0.000049769	3.45E-05
Q96C23	GALM	Aldose 1-epimerase	0.423069829	0.000050069	3.47E-05
P13010	XRCC5	X-ray repair cross-complementing protein 5	0.335831294	0.00005069	3.50E-05
Q9Y5P6	GMPPB	Mannose-1-phosphate guanyltransferase beta	0.250271591	0.000051004	3.52E-05
Q9H1E3	NUCKS	Nuclear ubiquitous casein and cyclin-dependent kinase substrate 1	0.195681525	0.000052075	3.59E-05
P27216	ANX13	Annexin A13	2.159379387	0.000052353	3.60E-05
P13804	ETFA	Electron transfer flavoprotein subunit alpha, mitochondrial	0.561077082	0.000053283	3.65E-05
P08174	DAF	Complement decay-accelerating factor	2.261930871	0.000053641	3.67E-05
P51648	AL3A2	Fatty aldehyde dehydrogenase	0.489777522	0.000053837	3.68E-05
Q9H444	CHM4B	Charged multivesicular body protein 4b	0.253124008	0.000054097	3.69E-05
Q9H3N1	TMX1	Thioredoxin-related transmembrane protein 1	1.708182859	0.00005464	3.72E-05
P02788	TRFL	Lactotransferrin	4.567336379	0.000054796	3.72E-05
P08574	CY1	Cytochrome c1, heme protein, mitochondrial	1.954158539	0.000055348	3.75E-05
P62136	PP1A	Serine/threonine-protein phosphatase PP1-alpha catalytic subunit	0.255705999	0.000056026	3.79E-05
Q99832	TCPH	T-complex protein 1 subunit eta	0.273203854	0.000056384	3.81E-05
Q9UMR2	DD19B	ATP-dependent RNA helicase DDX19B	0.33684243	0.00005689	3.84E-05
O14818	PSA7	Proteasome subunit alpha type-7	0.35280466	0.000057385	3.86E-05
P35998	PRS7	26S protease regulatory subunit 7	0.201692928	0.000057704	3.88E-05
Q9UHV9	PFD2	Prefoldin subunit 2	0.318689452	0.00005814	3.90E-05
Q9HD33	RM47	39S ribosomal protein L47, mitochondrial	0.368621561	0.00005908	3.95E-05
P11279	LAMP1	Lysosome-associated membrane glycoprotein 1	2.218272412	0.000059236	3.96E-05
Q9Y2Q3	GSTK1	Glutathione S-transferase kappa 1	0.453643161	0.000059352	3.96E-05
Q99735	MGST2	Microsomal glutathione S-transferase 2	2.1987201	0.00006014	4.00E-05
P68036	UB2L3	Ubiquitin-conjugating enzyme E2 L3	0.204203469	0.000061181	4.06E-05
P25705	ATPA	ATP synthase subunit alpha, mitochondrial	2.02387666	0.000062036	4.10E-05
Q92973	TNPO1	Transportin-1	0.453282736	0.00006204	4.10E-05
Q9NWU1	OXSM	3-oxoacyl-[acyl-carrier-protein] synthase, mitochondrial	2.487484496	0.000062347	4.12E-05
P49406	RM19	39S ribosomal protein L19, mitochondrial	0.419711358	0.000064004	4.22E-05
P51398	RT29	28S ribosomal protein S29, mitochondrial	0.396492815	0.000064309	4.23E-05
O94886	CSCL1	CSC1-like protein 1	3.612481803	0.000065274	4.28E-05
Q92542	NICA	Nicastrin	1.951492738	0.000065377	4.28E-05
Q92945	FUBP2	Far upstream element-binding protein 2	0.388838516	0.00006555	4.29E-05
P27797	CALR	Calreticulin	1.933630287	0.000067323	4.40E-05
P26006	ITA3	Integrin alpha-3	1.906484753	0.000067741	4.42E-05
P38646	GRP75	Stress-70 protein, mitochondrial	0.540443431	0.000068943	4.49E-05
P01024	CO3	Complement C3	3.300542668	0.000069225	4.50E-05
Q11201	SIA4A	CMP-N-acetylneuraminate-beta-galactosamide-alpha-2,3-sialyltransferase 1	2.490155217	0.00006968	4.52E-05
P43897	EFTS	Elongation factor Ts, mitochondrial	0.446045385	0.000069851	4.52E-05
Q13162	PRDX4	Peroxiredoxin-4	2.137246597	0.000069925	4.52E-05
Q9HAB8	PPCS	Phosphopantothenate--cysteine ligase	0.377427997	0.000070995	4.58E-05
Q16630	CPSF6	Cleavage and polyadenylation specificity factor subunit 6	0.381639977	0.00007164	4.61E-05
Q9Y3D9	RT23	28S ribosomal protein S23, mitochondrial	0.29274977	0.000071946	4.61E-05
P51149	RAB7A	Ras-related protein Rab-7a	0.69832843	0.000071946	4.61E-05
Q9BTV4	TMM43	Transmembrane protein 43	2.981226382	0.000072199	4.62E-05
Q00610	CLH1	Clathrin heavy chain 1	0.508275407	0.000073701	4.71E-05
P54727	RD23B	UV excision repair protein RAD23 homolog B	0.414178953	0.000073836	4.71E-05
P16930	FAAA	Fumarylacetoacetase	0.199106863	0.000074079	4.72E-05
P25685	DNJB1	DnaJ homolog subfamily B member 1	0.530315569	0.000074706	4.74E-05
P23396	RS3	40S ribosomal protein S3	0.333562016	0.000074721	4.74E-05
Q00688	FKBP3	Peptidyl-prolyl cis-trans isomerase FKBP3	0.268992568	0.000075517	4.78E-05
P55072	TERA	Transitional endoplasmic reticulum ATPase	0.4065551	0.000077282	4.88E-05
P63220	RS21	40S ribosomal protein S21	0.411143504	0.000077747	4.90E-05
Q9H4M9	EHD1	EH domain-containing protein 1	0.417240167	0.000078302	4.93E-05
Q92552	RT27	28S ribosomal protein S27, mitochondrial	0.235691061	0.000079294	4.98E-05
Q13045	FLII	Protein flightless-1 homolog	0.356715128	0.000079326	4.98E-05
Q15084	PDIA6	Protein disulfide-isomerase A6	2.296719641	0.000079431	4.98E-05
Q14376	GALE	UDP-glucose 4-epimerase	0.273358995	0.000081158	5.07E-05
Q9Y4L1	HYOU1	Hypoxia up-regulated protein 1	1.914869998	0.000081316	5.08E-05
P04080	CYTB	Cystatin-B	0.224387737	0.000081996	5.11E-05
P25786	PSA1	Proteasome subunit alpha type-1	0.292281683	0.000082297	5.12E-05
Q7L1Q6	BZW1	Basic leucine zipper and W2 domain-containing protein 1	0.205953964	0.000083384	5.18E-05
P50213	IDH3A	Isocitrate dehydrogenase [NAD] subunit alpha, mitochondrial	0.431418939	0.00008382	5.20E-05
P61956	SUMO2	Small ubiquitin-related modifier 2	0.103535468	0.000084048	5.20E-05
O14745	NHRF1	Na(+)/H(+) exchange regulatory cofactor NHE-RF1	0.283396669	0.000084136	5.20E-05
P18085	ARF4	ADP-ribosylation factor 4	0.349052919	0.000084742	5.23E-05
Q9BVG4	PBDC1	Protein PBDC1	0.261423199	0.00008499	5.23E-05
Q9BSH5	HDHD3	Haloacid dehalogenase-like hydrolase domain-containing protein 3	2.078787924	0.000086387	5.31E-05
P62158	CALM	Calmodulin	0.344081544	0.00008757	5.37E-05
P61353	RL27	60S ribosomal protein L27	0.325736005	0.000088009	5.38E-05
O60763	USO1	General vesicular transport factor p115	0.190249073	0.000088053	5.38E-05
P13667	PDIA4	Protein disulfide-isomerase A4	2.187367139	0.000088407	5.39E-05
P83881	RL36A	60S ribosomal protein L36a	0.383676004	0.000088704	5.40E-05
P13073	COX41	Cytochrome c oxidase subunit 4 isoform 1, mitochondrial	1.738654062	0.000091868	5.59E-05
Q96CM8	ACSF2	Acyl-CoA synthetase family member 2, mitochondrial	0.605029804	0.000093188	5.66E-05
Q14204	DYHC1	Cytoplasmic dynein 1 heavy chain 1	0.616019773	0.000093847	5.67E-05
O75351	VPS4B	Vacuolar protein sorting-associated protein 4B	0.236202639	0.000093891	5.67E-05
P62854	RS26	40S ribosomal protein S26	0.390616473	0.00009391	5.67E-05
P20618	PSB1	Proteasome subunit beta type-1	0.341738531	0.000096533	5.82E-05
Q04323	UBXN1	UBX domain-containing protein 1	0.18264448	0.000096821	5.83E-05
Q9UHX1	PUF60	Poly(U)-binding-splicing factor PUF60	0.420976483	0.000097963	5.89E-05
Q8NF37	PCAT1	Lysophosphatidylcholine acyltransferase 1	1.718696135	0.000098843	5.90E-05
Q9H6S3	ES8L2	Epidermal growth factor receptor kinase substrate 8-like protein 2	0.321511439	0.000098865	5.90E-05
Q9Y446	PKP3	Plakophilin-3	0.390196919	0.0000997	5.90E-05
P20962	PTMS	Parathymosin	0.256489142	0.0001	5.90E-05
P62942	FKB1A	Peptidyl-prolyl cis-trans isomerase FKBP1A	0.301643762	0.0001	5.90E-05
Q9BW04	SARG	Specifically androgen-regulated gene protein	0.361050029	0.0001	5.90E-05
P62753	RS6	40S ribosomal protein S6	0.374211712	0.0001	5.90E-05
Q9NQG5	RPR1B	Regulation of nuclear pre-mRNA domain-containing protein 1B	0.427469061	0.0001	5.90E-05
P63000	RAC1	Ras-related C3 botulinum toxin substrate 1	0.44914045	0.0001	5.90E-05
Q12931	TRAP1	Heat shock protein 75 kDa, mitochondrial	1.432252914	0.0001	5.90E-05
P35900	K1C20	Keratin, type I cytoskeletal 20	2.075443582	0.0001	5.90E-05
P55957	BID	BH3-interacting domain death agonist	0.181599932	0.00011	6.38E-05
P46109	CRKL	Crk-like protein	0.214028984	0.00011	6.38E-05
Q8IZW8	TENS4	Tensin-4	0.281481064	0.00011	6.38E-05
P63173	RL38	60S ribosomal protein L38	0.324013953	0.00011	6.38E-05
Q9UBT2	SAE2	SUMO-activating enzyme subunit 2	0.406787392	0.00011	6.38E-05
Q08J23	NSUN2	tRNA (cytosine(34)-C(5))-methyltransferase	0.427882831	0.00011	6.38E-05
Q99426	TBCB	Tubulin-folding cofactor B	0.456179478	0.00011	6.38E-05
P08865	RSSA	40S ribosomal protein SA	0.532893278	0.00011	6.38E-05
O14683	P5I11	Tumor protein p53-inducible protein 11	1.894379975	0.00011	6.38E-05
Q96IX5	USMG5	Up-regulated during skeletal muscle growth protein 5	2.205620731	0.00011	6.38E-05
Q15843	NEDD8	NEDD8	0.124936948	0.00012	6.87E-05
P62244	RS15A	40S ribosomal protein S15a	0.288907609	0.00012	6.87E-05
O43776	SYNC	Asparagine--tRNA ligase, cytoplasmic	0.385025719	0.00012	6.87E-05
Q9H8Y8	GORS2	Golgi reassembly-stacking protein 2	0.43712034	0.00012	6.87E-05
Q15907	RB11B	Ras-related protein Rab-11B	0.491520423	0.00012	6.87E-05
P05787	K2C8	Keratin, type II cytoskeletal 8	1.676905463	0.00012	6.87E-05
P51970	NDUA8	NADH dehydrogenase [ubiquinone] 1 alpha subcomplex subunit 8	1.83038574	0.00012	6.87E-05
P46977	STT3A	Dolichyl-diphosphooligosaccharide--protein glycosyltransferase subunit STT3A	2.172812319	0.00012	6.87E-05
P84077	ARF1	ADP-ribosylation factor 1	0.196444764	0.00013	7.36E-05
Q86SX6	GLRX5	Glutaredoxin-related protein 5, mitochondrial	0.300635109	0.00013	7.36E-05
O00232	PSD12	26S proteasome non-ATPase regulatory subunit 12	0.416566099	0.00013	7.36E-05
P62829	RL23	60S ribosomal protein L23	0.419929824	0.00013	7.36E-05
P22314	UBA1	Ubiquitin-like modifier-activating enzyme 1	0.434166562	0.00013	7.36E-05
P60953	CDC42	Cell division control protein 42 homolog	0.541065842	0.00013	7.36E-05
Q9UFN0	NPS3A	Protein NipSnap homolog 3A	2.024758159	0.00013	7.36E-05
P49458	SRP09	Signal recognition particle 9 kDa protein	0.16513546	0.00014	7.80E-05
P19623	SPEE	Spermidine synthase	0.273847304	0.00014	7.80E-05
P31350	RIR2	Ribonucleoside-diphosphate reductase subunit M2	0.2943078	0.00014	7.80E-05
P62333	PRS10	26S protease regulatory subunit 10B	0.30633696	0.00014	7.80E-05
Q01658	NC2B	Protein Dr1	0.307054956	0.00014	7.80E-05
O00410	IPO5	Importin-5	0.338313573	0.00014	7.80E-05
O15498	YKT6	Synaptobrevin homolog YKT6	0.352020809	0.00014	7.80E-05
P46940	IQGA1	Ras GTPase-activating-like protein IQGAP1	0.452778714	0.00014	7.80E-05
O43707	ACTN4	Alpha-actinin-4	0.503311332	0.00014	7.80E-05
Q00325	MPCP	Phosphate carrier protein, mitochondrial	1.829104683	0.00014	7.80E-05
Q13200	PSMD2	26S proteasome non-ATPase regulatory subunit 2	0.3589515	0.00015	8.31E-05
Q9NTK5	OLA1	Obg-like ATPase 1	0.44992573	0.00015	8.31E-05
Q7Z7F7	RM55	39S ribosomal protein L55, mitochondrial	0.467232135	0.00015	8.31E-05
P33316	DUT	Deoxyuridine 5'-triphosphate nucleotidohydrolase, mitochondrial	0.624907801	0.00015	8.31E-05
Q9UJC5	SH3L2	SH3 domain-binding glutamic acid-rich-like protein 2	0.234193781	0.00016	8.77E-05
P51812	KS6A3	Ribosomal protein S6 kinase alpha-3	0.249405595	0.00016	8.77E-05
Q96AE4	FUBP1	Far upstream element-binding protein 1	0.350059584	0.00016	8.77E-05
Q13509	TBB3	Tubulin beta-3 chain	0.3525459	0.00016	8.77E-05
P08559	ODPA	Pyruvate dehydrogenase E1 component subunit alpha, somatic form, mitochondrial	0.398285609	0.00016	8.77E-05
P11177	ODPB	Pyruvate dehydrogenase E1 component subunit beta, mitochondrial	0.546137401	0.00016	8.77E-05
Q04837	SSBP	Single-stranded DNA-binding protein, mitochondrial	1.494804512	0.00016	8.77E-05
Q13057	COASY	Bifunctional coenzyme A synthase	0.285515503	0.00017	9.27E-05
P62857	RS28	40S ribosomal protein S28	0.395143545	0.00017	9.27E-05
Q8TB61	S35B2	Adenosine 3'-phospho 5'-phosphosulfate transporter 1	5.131810965	0.00017	9.27E-05
P26639	SYTC	Threonine--tRNA ligase, cytoplasmic	0.280856991	0.00018	9.70E-05
Q9BYN0	SRXN1	Sulfiredoxin-1	0.399106546	0.00018	9.70E-05
P61247	RS3A	40S ribosomal protein S3a	0.407110364	0.00018	9.70E-05
P49588	SYAC	Alanine--tRNA ligase, cytoplasmic	0.486670488	0.00018	9.70E-05
O43837	IDH3B	Isocitrate dehydrogenase [NAD] subunit beta, mitochondrial	0.556491099	0.00018	9.70E-05
O14548	COX7R	Cytochrome c oxidase subunit 7A-related protein, mitochondrial	1.956261634	0.00018	9.70E-05
Q9HCC0	MCCB	Methylcrotonoyl-CoA carboxylase beta chain, mitochondrial	2.175520842	0.00018	9.70E-05
Q6UXV4	MIC27	MICOS complex subunit MIC27	2.333112467	0.00018	9.70E-05
Q07960	RHG01	Rho GTPase-activating protein 1	0.28568732	0.00019	0.000101888
Q16576	RBBP7	Histone-binding protein RBBP7	0.320958759	0.00019	0.000101888
Q9UDX5	MTFP1	Mitochondrial fission process protein 1	3.130818877	0.00019	0.000101888
P62851	RS25	40S ribosomal protein S25	0.196671535	0.0002	0.000106284
Q7Z7H8	RM10	39S ribosomal protein L10, mitochondrial	0.198158017	0.0002	0.000106284
Q92882	OSTF1	Osteoclast-stimulating factor 1	0.287784545	0.0002	0.000106284
Q9BXP5	SRRT	Serrate RNA effector molecule homolog	0.32948636	0.0002	0.000106284
P52788	SPSY	Spermine synthase	0.376503727	0.0002	0.000106284
P30043	BLVRB	Flavin reductase (NADPH)	0.449268995	0.0002	0.000106284
Q15714	T22D1	TSC22 domain family protein 1	0.232819114	0.00021	0.000111098
Q15293	RCN1	Reticulocalbin-1	1.880974923	0.00021	0.000111098
Q8NFJ5	RAI3	Retinoic acid-induced protein 3	3.347658746	0.00021	0.000111098
P11172	UMPS	Uridine 5'-monophosphate synthase	0.234371173	0.00022	0.000115354
Q13185	CBX3	Chromobox protein homolog 3	0.291218503	0.00022	0.000115354
O75874	IDHC	Isocitrate dehydrogenase [NADP] cytoplasmic	0.502734677	0.00022	0.000115354
Q99497	PARK7	Protein deglycase DJ-1	0.689901146	0.00022	0.000115354
O15173	PGRC2	Membrane-associated progesterone receptor component 2	1.753533247	0.00022	0.000115354
Q99795	GPA33	Cell surface A33 antigen	2.557117728	0.00022	0.000115354
O00203	AP3B1	AP-3 complex subunit beta-1	0.182143992	0.00023	0.000119887
P10809	CH60	60 kDa heat shock protein, mitochondrial	1.614871559	0.00023	0.000119887
Q9BWS9	CHID1	Chitinase domain-containing protein 1	2.184227609	0.00023	0.000119887
Q6P4E1	CASC4	Protein CASC4	2.692283075	0.00023	0.000119887
P30084	ECHM	Enoyl-CoA hydratase, mitochondrial	0.705084577	0.00024	0.000124549
P09525	ANXA4	Annexin A4	1.879458998	0.00024	0.000124549
P05783	K1C18	Keratin, type I cytoskeletal 18	2.022436645	0.00024	0.000124549
Q9NTZ6	RBM12	RNA-binding protein 12	0.330636859	0.00025	0.000128794
Q99447	PCY2	Ethanolamine-phosphate cytidylyltransferase	0.386839443	0.00025	0.000128794
Q9UJU6	DBNL	Drebrin-like protein	0.425270981	0.00025	0.000128794
P15924	DESP	Desmoplakin	0.528765127	0.00025	0.000128794
Q96DV4	RM38	39S ribosomal protein L38, mitochondrial	0.53906128	0.00025	0.000128794
P31949	S10AB	Protein S100-A11	0.149769004	0.00026	0.000132595
P52895	AK1C2	Aldo-keto reductase family 1 member C2	0.250225657	0.00026	0.000132595
O95394	AGM1	Phosphoacetylglucosamine mutase	0.30970575	0.00026	0.000132595
Q9NPD8	UBE2T	Ubiquitin-conjugating enzyme E2 T	0.331455857	0.00026	0.000132595
P60228	EIF3E	Eukaryotic translation initiation factor 3 subunit E	0.378783523	0.00026	0.000132595
P35237	SPB6	Serpin B6	0.439373116	0.00026	0.000132595
P57735	RAB25	Ras-related protein Rab-25	0.618449859	0.00026	0.000132595
O95154	ARK73	Aflatoxin B1 aldehyde reductase member 3	0.343450447	0.00027	0.00013671
P49585	PCY1A	Choline-phosphate cytidylyltransferase A	0.34965083	0.00027	0.00013671
Q13572	ITPK1	Inositol-tetrakisphosphate 1-kinase	0.377290702	0.00027	0.00013671
P04844	RPN2	Dolichyl-diphosphooligosaccharide--protein glycosyltransferase subunit 2	2.277688991	0.00027	0.00013671
P68871	HBB	Hemoglobin subunit beta	3.191311698	0.00027	0.00013671
Q9NP97	DLRB1	Dynein light chain roadblock-type 1	0.241435373	0.00028	0.000140766
Q96EK6	GNA1	Glucosamine 6-phosphate N-acetyltransferase	0.272304218	0.00028	0.000140766
P42704	LPPRC	Leucine-rich PPR motif-containing protein, mitochondrial	0.339815915	0.00028	0.000140766
P30566	PUR8	Adenylosuccinate lyase	0.35206153	0.00028	0.000140766
P42765	THIM	3-ketoacyl-CoA thiolase, mitochondrial	0.675329844	0.00028	0.000140766
P09669	COX6C	Cytochrome c oxidase subunit 6C	2.899876635	0.00029	0.000145381
P19823	ITIH2	Inter-alpha-trypsin inhibitor heavy chain H2	4.385570964	0.00029	0.000145381
Q9H3K6	BOLA2	BolA-like protein 2	0.209606838	0.0003	0.000149758
P62310	LSM3	U6 snRNA-associated Sm-like protein LSm3	0.350974193	0.0003	0.000149758
P62280	RS11	40S ribosomal protein S11	0.494799302	0.0003	0.000149758
Q9UJS0	CMC2	Calcium-binding mitochondrial carrier protein Aralar2	1.999931952	0.00031	0.000154314
P23142	FBLN1	Fibulin-1	2.998885795	0.00031	0.000154314
P21964	COMT	Catechol O-methyltransferase	0.308964502	0.00032	0.000158845
Q9Y6M9	NDUB9	NADH dehydrogenase [ubiquinone] 1 beta subcomplex subunit 9	1.690609788	0.00032	0.000158845
P35221	CTNA1	Catenin alpha-1	0.652519775	0.00033	0.00016358
P17174	AATC	Aspartate aminotransferase, cytoplasmic	0.402899828	0.00034	0.000168301
Q16774	KGUA	Guanylate kinase	0.380038216	0.00035	0.000172287
P29966	MARCS	Myristoylated alanine-rich C-kinase substrate	0.433693265	0.00035	0.000172287
O95169	NDUB8	NADH dehydrogenase [ubiquinone] 1 beta subcomplex subunit 8, mitochondrial	2.03991797	0.00035	0.000172287
Q06033	ITIH3	Inter-alpha-trypsin inhibitor heavy chain H3	3.748366932	0.00035	0.000172287
P68104	EF1A1	Elongation factor 1-alpha 1	0.173310069	0.00036	0.000176473
P60983	GMFB	Glia maturation factor beta	0.444717993	0.00036	0.000176473
P07996	TSP1	Thrombospondin-1	3.963900583	0.00036	0.000176473
Q01105	SET	Protein SET	0.24101263	0.00037	0.000180376
P31150	GDIA	Rab GDP dissociation inhibitor alpha	0.448920145	0.00037	0.000180376
P62701	RS4X	40S ribosomal protein S4, X isoform	0.457249745	0.00037	0.000180376
Q96FQ6	S10AG	Protein S100-A16	0.557256484	0.00037	0.000180376
Q7L5D6	GET4	Golgi to ER traffic protein 4 homolog	0.422540296	0.00038	0.000184742
P62195	PRS8	26S protease regulatory subunit 8	0.496608964	0.00038	0.000184742
P62910	RL32	60S ribosomal protein L32	0.319247388	0.00039	0.000189344
Q09161	NCBP1	Nuclear cap-binding protein subunit 1	1.982183513	0.0004	0.000193933
P07099	HYEP	Epoxide hydrolase 1	1.834143409	0.00041	0.000197698
P51572	BAP31	B-cell receptor-associated protein 31	2.030268752	0.00041	0.000197698
Q08380	LG3BP	Galectin-3-binding protein	2.04038707	0.00041	0.000197698
O00468	AGRIN	Agrin	2.227564925	0.00041	0.000197698
O95372	LYPA2	Acyl-protein thioesterase 2	0.371888026	0.00042	0.000202244
O75223	GGCT	Gamma-glutamylcyclotransferase	0.445962561	0.00043	0.000206778
Q9BY43	CHM4A	Charged multivesicular body protein 4a	0.340266976	0.00044	0.000210728
Q13492	PICAL	Phosphatidylinositol-binding clathrin assembly protein	0.368016196	0.00044	0.000210728
Q7L576	CYFP1	Cytoplasmic FMR1-interacting protein 1	0.428454773	0.00044	0.000210728
P46783	RS10	40S ribosomal protein S10	0.474023497	0.00046	0.00021912
Q969V3	NCLN	Nicalin	1.621317313	0.00046	0.00021912
Q9NX40	OCAD1	OCIA domain-containing protein 1	1.652710056	0.00046	0.00021912
P45880	VDAC2	Voltage-dependent anion-selective channel protein 2	1.737483901	0.00046	0.00021912
P09960	LKHA4	Leukotriene A-4 hydrolase	0.418516017	0.00047	0.000222984
Q15637	SF01	Splicing factor 1	0.428480168	0.00047	0.000222984
P62820	RAB1A	Ras-related protein Rab-1A	0.49926409	0.00047	0.000222984
Q92734	TFG	Protein TFG	0.282253278	0.00048	0.000226816
O60684	IMA7	Importin subunit alpha-7	0.35332269	0.00048	0.000226816
P16144	ITB4	Integrin beta-4	0.654602527	0.00048	0.000226816
Q92572	AP3S1	AP-3 complex subunit sigma-1	0.31552912	0.00049	0.000230311
Q9NUQ9	FA49B	Protein FAM49B	0.520423281	0.00049	0.000230311
P62899	RL31	60S ribosomal protein L31	0.545847657	0.00049	0.000230311
P08195	4F2	4F2 cell-surface antigen heavy chain	1.718832569	0.00049	0.000230311
P59998	ARPC4	Actin-related protein 2/3 complex subunit 4	0.350887705	0.00051	0.00023876
Q9HAB3	S52A2	Solute carrier family 52, riboflavin transporter, member 2	2.44052557	0.00051	0.00023876
Q9NRX5	SERC1	Serine incorporator 1	5.296597071	0.00051	0.00023876
P62847	RS24	40S ribosomal protein S24	0.278690149	0.00052	0.0002428
Q13442	HAP28	28 kDa heat- and acid-stable phosphoprotein	0.302373985	0.00052	0.0002428
Q9H9J2	RM44	39S ribosomal protein L44, mitochondrial	0.239561567	0.00054	0.000251475
P09972	ALDOC	Fructose-bisphosphate aldolase C	0.527587876	0.00054	0.000251475
P12429	ANXA3	Annexin A3	0.653084245	0.00055	0.000255459
Q96BI1	S22AI	Solute carrier family 22 member 18	1.526511304	0.00055	0.000255459
P22307	NLTP	Non-specific lipid-transfer protein	0.650434138	0.00056	0.000259084
P99999	CYC	Cytochrome c	1.851013514	0.00056	0.000259084
P01023	A2MG	Alpha-2-macroglobulin	4.319976807	0.00056	0.000259084
Q9UK76	HN1	Hematological and neurological expressed 1 protein	0.219962904	0.00057	0.000263023
P02765	FETUA	Alpha-2-HS-glycoprotein	2.432328469	0.00057	0.000263023
O15143	ARC1B	Actin-related protein 2/3 complex subunit 1B	0.473687341	0.00058	0.000266941
Q14435	GALT3	Polypeptide N-acetylgalactosaminyltransferase 3	2.438586788	0.00058	0.000266941
Q9Y394	DHRS7	Dehydrogenase/reductase SDR family member 7	2.108990678	0.00059	0.000271191
Q99805	TM9S2	Transmembrane 9 superfamily member 2	1.604655057	0.00061	0.00028002
P08397	HEM3	Porphobilinogen deaminase	0.123077904	0.00062	0.000283874
Q9Y3E5	PTH2	Peptidyl-tRNA hydrolase 2, mitochondrial	0.44938596	0.00062	0.000283874
P06576	ATPB	ATP synthase subunit beta, mitochondrial	1.992097542	0.00063	0.00028808
P27816	MAP4	Microtubule-associated protein 4	0.443102003	0.00064	0.000291899
P34897	GLYM	Serine hydroxymethyltransferase, mitochondrial	1.307356548	0.00064	0.000291899
Q9H9H4	VP37B	Vacuolar protein sorting-associated protein 37B	0.314535683	0.00065	0.000296078
O43633	CHM2A	Charged multivesicular body protein 2a	0.299594347	0.00066	0.000298711
Q8NC51	PAIRB	Plasminogen activator inhibitor 1 RNA-binding protein	0.327783168	0.00066	0.000298711
P20340	RAB6A	Ras-related protein Rab-6A	0.455345613	0.00066	0.000298711
Q9P2J5	SYLC	Leucine--tRNA ligase, cytoplasmic	0.488402279	0.00066	0.000298711
O15162	PLS1	Phospholipid scramblase 1	2.180419047	0.00066	0.000298711
P62241	RS8	40S ribosomal protein S8	0.468946884	0.00068	0.000306978
Q8N5K1	CISD2	CDGSH iron-sulfur domain-containing protein 2	0.474436276	0.00068	0.000306978
P55884	EIF3B	Eukaryotic translation initiation factor 3 subunit B	0.438608937	0.00069	0.000310305
P36776	LONM	Lon protease homolog, mitochondrial	0.466543458	0.00069	0.000310305
Q9UQ80	PA2G4	Proliferation-associated protein 2G4	0.49476696	0.00069	0.000310305
Q99471	PFD5	Prefoldin subunit 5	0.158934239	0.0007	0.000314004
O75312	ZPR1	Zinc finger protein ZPR1	0.313771455	0.0007	0.000314004
P07741	APT	Adenine phosphoribosyltransferase	0.129836185	0.00071	0.000317684
P00390	GSHR	Glutathione reductase, mitochondrial	0.53132241	0.00071	0.000317684
P27348	1433T	14-3-3 protein theta	0.355477631	0.00072	0.000321752
P05387	RLA2	60S acidic ribosomal protein P2	0.315868342	0.00073	0.00032499
Q13228	SBP1	Selenium-binding protein 1	0.327690926	0.00073	0.00032499
Q86VP6	CAND1	Cullin-associated NEDD8-dissociated protein 1	0.557344647	0.00073	0.00032499
O43617	TPPC3	Trafficking protein particle complex subunit 3	0.387907081	0.00074	0.000329028
P62633	CNBP	Cellular nucleic acid-binding protein	0.275813063	0.00075	0.000332638
Q92665	RT31	28S ribosomal protein S31, mitochondrial	0.533538335	0.00075	0.000332638
O76070	SYUG	Gamma-synuclein	0.422112885	0.00076	0.000335811
Q9BVC6	TM109	Transmembrane protein 109	1.92336066	0.00076	0.000335811
P01344	IGF2	Insulin-like growth factor II	2.4738311	0.00076	0.000335811
Q8N6T3	ARFG1	ADP-ribosylation factor GTPase-activating protein 1	0.114541364	0.00077	0.00033896
Q9NX55	HYPK	Huntingtin-interacting protein K	0.35141251	0.00077	0.00033896
P19256	LFA3	Lymphocyte function-associated antigen 3	1.861865118	0.00077	0.00033896
P08727	K1C19	Keratin, type I cytoskeletal 19	1.707868077	0.00078	0.000342086
O14949	QCR8	Cytochrome b-c1 complex subunit 8	2.405526501	0.00078	0.000342086
P02795	MT2	Metallothionein-2	3.13799447	0.00078	0.000342086
P28066	PSA5	Proteasome subunit alpha type-5	0.442196974	0.00081	0.000354803
O95295	SNAPN	SNARE-associated protein Snapin	0.341174221	0.00082	0.000358739
P46776	RL27A	60S ribosomal protein L27a	0.351996623	0.00085	0.000371405
P15531	NDKA	Nucleoside diphosphate kinase A	0.205552781	0.00086	0.000375311
P26368	U2AF2	Splicing factor U2AF 65 kDa subunit	0.42579543	0.00087	0.000378741
P60468	SC61B	Protein transport protein Sec61 subunit beta	1.718876777	0.00087	0.000378741
Q9UHD9	UBQL2	Ubiquilin-2	0.305896249	0.00091	0.000394698
P15880	RS2	40S ribosomal protein S2	0.446544162	0.00091	0.000394698
Q9HC35	EMAL4	Echinoderm microtubule-associated protein-like 4	0.459946798	0.00091	0.000394698
Q15149	PLEC	Plectin	1.441079386	0.00092	0.000398547
Q96SQ9	CP2S1	Cytochrome P450 2S1	1.532554986	0.00093	0.000402387
Q8WWI1	LMO7	LIM domain only protein 7	0.420271359	0.00094	0.000405721
P67870	CSK2B	Casein kinase II subunit beta	0.450500185	0.00094	0.000405721
P02794	FRIH	Ferritin heavy chain	0.619175312	0.00095	0.000409538
P04083	ANXA1	Annexin A1	0.663320031	0.00096	0.000413345
Q6YN16	HSDL2	Hydroxysteroid dehydrogenase-like protein 2	0.642145215	0.00097	0.000417144
Q96CT7	CC124	Coiled-coil domain-containing protein 124	0.391623368	0.00099	0.000423685
O95721	SNP29	Synaptosomal-associated protein 29	0.442622586	0.00099	0.000423685
P84098	RL19	60S ribosomal protein L19	0.490004249	0.00099	0.000423685
P14314	GLU2B	Glucosidase 2 subunit beta	1.698214406	0.00099	0.000423685
P07355	ANXA2	Annexin A2	1.835022447	0.001	0.000427448
P10599	THIO	Thioredoxin	0.111225161	0.00101	0.000428617
P20042	IF2B	Eukaryotic translation initiation factor 2 subunit 2	0.282716444	0.00101	0.000428617
O14980	XPO1	Exportin-1	0.365227045	0.00101	0.000428617
Q15393	SF3B3	Splicing factor 3B subunit 3	0.439428274	0.00101	0.000428617
O60488	ACSL4	Long-chain-fatty-acid--CoA ligase 4	0.561764298	0.00101	0.000428617
Q9HCN8	SDF2L	Stromal cell-derived factor 2-like protein 1	1.888397321	0.00101	0.000428617
Q16790	CAH9	Carbonic anhydrase 9	2.722049998	0.00102	0.000432342
Q96C90	PP14B	Protein phosphatase 1 regulatory subunit 14B	0.11861195	0.00104	0.000439241
O95865	DDAH2	N(G),N(G)-dimethylarginine dimethylaminohydrolase 2	0.365657816	0.00104	0.000439241
P22695	QCR2	Cytochrome b-c1 complex subunit 2, mitochondrial	2.205742906	0.00104	0.000439241
Q71DI3	H32	Histone H3.2	1.716121748	0.00105	0.000442936
P61106	RAB14	Ras-related protein Rab-14	0.604210286	0.00106	0.000446622
O43143	DHX15	Pre-mRNA-splicing factor ATP-dependent RNA helicase DHX15	0.346546626	0.00107	0.000449231
P11766	ADHX	Alcohol dehydrogenase class-3	0.502212792	0.00107	0.000449231
Q06210	GFPT1	Glutamine--fructose-6-phosphate aminotransferase [isomerizing] 1	0.607939658	0.00107	0.000449231
P40926	MDHM	Malate dehydrogenase, mitochondrial	1.574323902	0.00108	0.000452356
P08962	CD63	CD63 antigen	1.772935184	0.00108	0.000452356
Q6PI48	SYDM	Aspartate--tRNA ligase, mitochondrial	0.597675651	0.00111	0.000464372
P82675	RT05	28S ribosomal protein S5, mitochondrial	0.258733079	0.00113	0.000471625
O60888	CUTA	Protein CutA	0.505006144	0.00113	0.000471625
P62917	RL8	60S ribosomal protein L8	0.454729765	0.00114	0.000474679
Q9NRP0	OSTC	Oligosaccharyltransferase complex subunit OSTC	1.644300381	0.00114	0.000474679
P11717	MPRI	Cation-independent mannose-6-phosphate receptor	2.487763958	0.00118	0.000490757
O60925	PFD1	Prefoldin subunit 1	0.323125031	0.0012	0.000497904
Q8TCS8	PNPT1	Polyribonucleotide nucleotidyltransferase 1, mitochondrial	1.543433744	0.0012	0.000497904
Q92616	GCN1	eIF-2-alpha kinase activator GCN1	0.247001743	0.00121	0.000501466
Q9HC38	GLOD4	Glyoxalase domain-containing protein 4	0.476833901	0.00132	0.000546414
P49023	PAXI	Paxillin	0.123369588	0.00133	0.00054799
P61923	COPZ1	Coatomer subunit zeta-1	0.417611522	0.00133	0.00054799
Q9C0C2	TB182	182 kDa tankyrase-1-binding protein	0.506409267	0.00133	0.00054799
Q14696	MESD	LDLR chaperone MESD	1.782914305	0.00133	0.00054799
P06748	NPM	Nucleophosmin	0.729644392	0.00134	0.000551468
Q8NFF5	FAD1	FAD synthase	0.406419577	0.00135	0.000554938
P62266	RS23	40S ribosomal protein S23	0.356491766	0.00136	0.0005584
P30040	ERP29	Endoplasmic reticulum resident protein 29	1.684220942	0.00137	0.000561854
P30050	RL12	60S ribosomal protein L12	0.527216288	0.00138	0.0005653
Q8WXX5	DNJC9	DnaJ homolog subfamily C member 9	0.293634215	0.00139	0.000568082
P49720	PSB3	Proteasome subunit beta type-3	0.419520987	0.00139	0.000568082
P13798	ACPH	Acylamino-acid-releasing enzyme	0.484399984	0.00141	0.000575591
O00193	SMAP	Small acidic protein	0.240855771	0.00142	0.000579005
Q8N1G4	LRC47	Leucine-rich repeat-containing protein 47	0.34808397	0.00143	0.000581742
P48047	ATPO	ATP synthase subunit O, mitochondrial	1.387065147	0.00143	0.000581742
P61224	RAP1B	Ras-related protein Rap-1b	0.351112785	0.00144	0.000584467
P19338	NUCL	Nucleolin	0.435208539	0.00144	0.000584467
Q05519	SRS11	Serine/arginine-rich splicing factor 11	0.345714641	0.00145	0.000587851
Q99417	MYCBP	C-Myc-binding protein	0.274972777	0.00147	0.000595278
Q9UHD8	SEPT9	Septin-9	0.47087879	0.00148	0.000598642
Q00169	PIPNA	Phosphatidylinositol transfer protein alpha isoform	0.348200531	0.00149	0.000601999
Q8IZ81	ELMD2	ELMO domain-containing protein 2	1.530046382	0.0015	0.000605348
P61421	VA0D1	V-type proton ATPase subunit d 1	2.44171701	0.00152	0.000612721
P49915	GUAA	GMP synthase [glutamine-hydrolyzing]	0.326150385	0.00153	0.000616051
P55786	PSA	Puromycin-sensitive aminopeptidase	0.448742198	0.00155	0.000623394
Q6UW68	TM205	Transmembrane protein 205	2.412046801	0.00156	0.000626704
Q9H098	F107B	Protein FAM107B	0.348435919	0.00158	0.000634019
Q15121	PEA15	Astrocytic phosphoprotein PEA-15	0.202362039	0.00159	0.000637309
P42766	RL35	60S ribosomal protein L35	0.343707354	0.00162	0.000647866
P05452	TETN	Tetranectin	2.654157057	0.00162	0.000647866
P53634	CATC	Dipeptidyl peptidase 1	1.847955518	0.00165	0.000659119
P02786	TFR1	Transferrin receptor protein 1	1.572319001	0.00167	0.000665606
Q969H8	MYDGF	Myeloid-derived growth factor	2.633168566	0.00167	0.000665606
P62249	RS16	40S ribosomal protein S16	0.520602588	0.00168	0.000668839
Q13838	DX39B	Spliceosome RNA helicase DDX39B	0.546773954	0.00171	0.000680017
P07108	ACBP	Acyl-CoA-binding protein	0.243186544	0.00172	0.000681696
P23921	RIR1	Ribonucleoside-diphosphate reductase large subunit	0.368253486	0.00172	0.000681696
P40616	ARL1	ADP-ribosylation factor-like protein 1	0.504259444	0.00172	0.000681696
P62304	RUXE	Small nuclear ribonucleoprotein E	0.321602321	0.00173	0.000684892
Q9Y5K6	CD2AP	CD2-associated protein	0.423106451	0.00175	0.000691264
Q86Y39	NDUAB	NADH dehydrogenase [ubiquinone] 1 alpha subcomplex subunit 11	2.704351449	0.00175	0.000691264
O96000	NDUBA	NADH dehydrogenase [ubiquinone] 1 beta subcomplex subunit 10	1.85498088	0.00176	0.000694439
P11234	RALB	Ras-related protein Ral-B	0.613960447	0.00177	0.000697607
P61019	RAB2A	Ras-related protein Rab-2A	0.567789729	0.00178	0.000699989
P49821	NDUV1	NADH dehydrogenase [ubiquinone] flavoprotein 1, mitochondrial	1.639269005	0.00178	0.000699989
Q13347	EIF3I	Eukaryotic translation initiation factor 3 subunit I	0.459649107	0.00179	0.000702361
Q9ULA0	DNPEP	Aspartyl aminopeptidase	0.483899804	0.00179	0.000702361
P62913	RL11	60S ribosomal protein L11	0.485190285	0.0018	0.000704722
P54819	KAD2	Adenylate kinase 2, mitochondrial	2.271604087	0.0018	0.000704722
P06756	ITAV	Integrin alpha-V	1.660290681	0.00182	0.000711765
P51659	DHB4	Peroxisomal multifunctional enzyme type 2	1.401528493	0.00184	0.000718792
Q9BX68	HINT2	Histidine triad nucleotide-binding protein 2, mitochondrial	1.57919145	0.00186	0.000725804
P11940	PABP1	Polyadenylate-binding protein 1	0.541210628	0.00193	0.00075229
O95782	AP2A1	AP-2 complex subunit alpha-1	0.403753224	0.00196	0.000763143
P54920	SNAA	Alpha-soluble NSF attachment protein	0.444507469	0.00197	0.000764513
P23229	ITA6	Integrin alpha-6	1.76176269	0.00197	0.000764513
P51571	SSRD	Translocon-associated protein subunit delta	3.538444988	0.00197	0.000764513
O00264	PGRC1	Membrane-associated progesterone receptor component 1	1.472009961	0.00199	0.000770585
P04066	FUCO	Tissue alpha-L-fucosidase	2.391921497	0.00199	0.000770585
P00966	ASSY	Argininosuccinate synthase	0.438513557	0.002	0.000773611
P35613	BASI	Basigin	1.913696225	0.00201	0.00077663
Q8N6H7	ARFG2	ADP-ribosylation factor GTPase-activating protein 2	0.414578137	0.00203	0.000782649
P05543	THBG	Thyroxine-binding globulin	4.670368706	0.00203	0.000782649
P45974	UBP5	Ubiquitin carboxyl-terminal hydrolase 5	0.488468428	0.00204	0.000785649
O43681	ASNA	ATPase ASNA1	0.403149893	0.00208	0.000798447
Q5JTV8	TOIP1	Torsin-1A-interacting protein 1	1.562597922	0.00208	0.000798447
Q8NBJ5	GT251	Procollagen galactosyltransferase 1	3.141995221	0.00208	0.000798447
P60866	RS20	40S ribosomal protein S20	0.536514737	0.00212	0.00081204
Q16718	NDUA5	NADH dehydrogenase [ubiquinone] 1 alpha subcomplex subunit 5	2.659415709	0.00212	0.00081204
P51397	DAP1	Death-associated protein 1	0.317917489	0.00214	0.000818815
P13995	MTDC	Bifunctional methylenetetrahydrofolate dehydrogenase/cyclohydrolase, mitochondrial	1.594654673	0.00215	0.000820866
P20742	PZP	Pregnancy zone protein	3.908516737	0.00215	0.000820866
A8MXV4	NUD19	Nucleoside diphosphate-linked moiety X motif 19	2.04063556	0.00218	0.000831423
P05386	RLA1	60S acidic ribosomal protein P1	0.309258483	0.00219	0.000834338
Q00341	VIGLN	Vigilin	0.472542734	0.0022	0.000837247
Q6P1N9	TATD1	Putative deoxyribonuclease TATDN1	0.418101974	0.00224	0.000851554
P20810	ICAL	Calpastatin	0.280545275	0.00225	0.000853522
Q14002	CEAM7	Carcinoembryonic antigen-related cell adhesion molecule 7	3.150336877	0.00225	0.000853522
P07339	CATD	Cathepsin D	1.505018345	0.00229	0.000867765
Q7Z4W1	DCXR	L-xylulose reductase	1.744509472	0.0023	0.000870623
Q99541	PLIN2	Perilipin-2	1.898071972	0.00234	0.000884818
P50454	SERPH	Serpin H1	1.407163591	0.00235	0.000887651
Q9UHY7	ENOPH	Enolase-phosphatase E1	0.191802673	0.00236	0.000890477
P48507	GSH0	Glutamate--cysteine ligase regulatory subunit	0.51231567	0.00241	0.000908375
P41567	EIF1	Eukaryotic translation initiation factor 1	0.212913945	0.00245	0.000922469
Q9Y3I0	RTCB	tRNA-splicing ligase RtcB homolog	0.476690985	0.00247	0.000929011
Q9NZM1	MYOF	Myoferlin	1.449283163	0.00252	0.000946811
P48509	CD151	CD151 antigen	1.453721713	0.00256	0.00096082
Q9UHR4	BI2L1	Brain-specific angiogenesis inhibitor 1-associated protein 2-like protein 1	0.523722009	0.00257	0.000963551
P18621	RL17	60S ribosomal protein L17	0.579863697	0.00259	0.000970022
Q9NP92	RT30	28S ribosomal protein S30, mitochondrial	0.37429308	0.00264	0.00098562
Q9H0P0	5NT3A	Cytosolic 5'-nucleotidase 3A	0.460337628	0.00264	0.00098562
P10606	COX5B	Cytochrome c oxidase subunit 5B, mitochondrial	2.129862443	0.00264	0.00098562
Q6FI81	CPIN1	Anamorsin	0.429901727	0.00267	0.000995769
Q15165	PON2	Serum paraoxonase/arylesterase 2	2.403206668	0.00269	0.001002172
P31943	HNRH1	Heterogeneous nuclear ribonucleoprotein H	0.496311659	0.0027	0.00100484
Q9H3R2	MUC13	Mucin-13	3.554111205	0.00271	0.001007502
Q9NQ50	RM40	39S ribosomal protein L40, mitochondrial	0.374957371	0.00272	0.001010159
P17301	ITA2	Integrin alpha-2	1.98345673	0.00277	0.00102765
Q96QK1	VPS35	Vacuolar protein sorting-associated protein 35	0.377844693	0.00278	0.001029202
Q9NYL4	FKB11	Peptidyl-prolyl cis-trans isomerase FKBP11	3.819572213	0.00278	0.001029202
P05388	RLA0	60S acidic ribosomal protein P0	0.456880213	0.00279	0.001031825
P15291	B4GT1	Beta-1,4-galactosyltransferase 1	1.921228639	0.00282	0.001041831
P18206	VINC	Vinculin	0.515925727	0.00283	0.001044435
O75489	NDUS3	NADH dehydrogenase [ubiquinone] iron-sulfur protein 3, mitochondrial	1.617575976	0.00284	0.001047034
P82673	RT35	28S ribosomal protein S35, mitochondrial	0.518413244	0.00285	0.001048536
O94826	TOM70	Mitochondrial import receptor subunit TOM70	0.584783578	0.00285	0.001048536
P36551	HEM6	Oxygen-dependent coproporphyrinogen-III oxidase, mitochondrial	1.958118244	0.00287	0.001054798
Q96D46	NMD3	60S ribosomal export protein NMD3	0.216483017	0.00294	0.001079404
P46777	RL5	60S ribosomal protein L5	0.452409005	0.00296	0.001085621
Q9Y6W5	WASF2	Wiskott-Aldrich syndrome protein family member 2	0.335603452	0.00297	0.001088161
Q6L8Q7	PDE12	2',5'-phosphodiesterase 12	0.501636064	0.00299	0.001094356
P55084	ECHB	Trifunctional enzyme subunit beta, mitochondrial	0.698343172	0.003	0.001096881
P06865	HEXA	Beta-hexosaminidase subunit alpha	2.432241353	0.00302	0.001103054
O95777	LSM8	U6 snRNA-associated Sm-like protein LSm8	0.276808365	0.00314	0.001145702
Q96G03	PGM2	Phosphoglucomutase-2	0.407758732	0.00319	0.001162747
P19224	UD16	UDP-glucuronosyltransferase 1-6	1.457379525	0.00321	0.001168833
Q14764	MVP	Major vault protein	0.669328534	0.00322	0.001171269
P25815	S100P	Protein S100-P	0.351495816	0.00324	0.001177334
Q9BRT3	MIEN1	Migration and invasion enhancer 1	0.515138542	0.00325	0.001179757
Q9Y3D7	TIM16	Mitochondrial import inner membrane translocase subunit TIM16	3.180355636	0.00326	0.001182174
Q14919	NC2A	Dr1-associated corepressor	0.146623482	0.00329	0.001191832
P50995	ANX11	Annexin A11	1.40536164	0.00336	0.001214704
O96008	TOM40	Mitochondrial import receptor subunit TOM40 homolog	1.507292158	0.00336	0.001214704
P47897	SYQ	Glutamine--tRNA ligase	0.265718856	0.00338	0.001220687
P26373	RL13	60S ribosomal protein L13	0.577224265	0.00341	0.001230266
O43865	SAHH2	Adenosylhomocysteinase 2	0.414700713	0.00343	0.001236222
Q9BXV9	CN142	Uncharacterized protein C14orf142	0.116092011	0.00344	0.001238565
P28838	AMPL	Cytosol aminopeptidase	0.745736461	0.00349	0.00125529
Q9P0J0	NDUAD	NADH dehydrogenase [ubiquinone] 1 alpha subcomplex subunit 13	2.7537209	0.00351	0.001261202
O75323	NIPS2	Protein NipSnap homolog 2	1.998234569	0.00352	0.001263512
Q9NYL9	TMOD3	Tropomodulin-3	0.344318801	0.00353	0.001265818
Q16698	DECR	2,4-dienoyl-CoA reductase, mitochondrial	1.695432441	0.00358	0.001282448
O43570	CAH12	Carbonic anhydrase 12	2.251167145	0.00359	0.00128473
Q01629	IFM2	Interferon-induced transmembrane protein 2	2.144565029	0.00363	0.001297732
P23634	AT2B4	Plasma membrane calcium-transporting ATPase 4	1.898705603	0.00366	0.001307137
Q5TGZ0	MIC10	MICOS complex subunit MIC10	1.774023887	0.00369	0.001316523
Q8NB37	PDDC1	Parkinson disease 7 domain-containing protein 1	0.232323152	0.00374	0.001331677
Q7LBR1	CHM1B	Charged multivesicular body protein 1b	0.461291478	0.00374	0.001331677
P21589	5NTD	5'-nucleotidase	3.313825601	0.00375	0.001333896
Q9GZU8	F192A	Protein FAM192A	0.390873274	0.00383	0.001360984
P62330	ARF6	ADP-ribosylation factor 6	0.555265966	0.0039	0.001384469
Q71UI9	H2AV	Histone H2A.V	0.402695816	0.00396	0.00140436
P46779	RL28	60S ribosomal protein L28	0.492634587	0.00397	0.001406497
Q8N183	MIMIT	Mimitin, mitochondrial	1.671082951	0.004	0.001415708
P30536	TSPOA	Translocator protein	0.500551032	0.00401	0.00141783
O95834	EMAL2	Echinoderm microtubule-associated protein-like 2	0.386508742	0.00407	0.001437608
O15212	PFD6	Prefoldin subunit 6	0.196877845	0.00408	0.001439703
Q9NUB1	ACS2L	Acetyl-coenzyme A synthetase 2-like, mitochondrial	2.361493966	0.00409	0.001441794
P49189	AL9A1	4-trimethylaminobutyraldehyde dehydrogenase	0.419097788	0.0041	0.001442446
Q12797	ASPH	Aspartyl/asparaginyl beta-hydroxylase	1.657678208	0.0041	0.001442446
P06731	CEAM5	Carcinoembryonic antigen-related cell adhesion molecule 5	2.656301928	0.00413	0.001451558
Q99733	NP1L4	Nucleosome assembly protein 1-like 4	0.36907998	0.00414	0.001452188
P53985	MOT1	Monocarboxylate transporter 1	2.017927121	0.00414	0.001452188
Q8TAT6	NPL4	Nuclear protein localization protein 4 homolog	0.168583396	0.00418	0.001464767
Q9H190	SDCB2	Syntenin-2	0.583994653	0.00421	0.001472364
O43920	NDUS5	NADH dehydrogenase [ubiquinone] iron-sulfur protein 5	1.418297233	0.00421	0.001472364
Q02543	RL18A	60S ribosomal protein L18a	0.461545597	0.00425	0.001484886
P43034	LIS1	Platelet-activating factor acetylhydrolase IB subunit alpha	0.421674201	0.00428	0.001493893
P36578	RL4	60S ribosomal protein L4	0.441589231	0.00435	0.00151683
P07686	HEXB	Beta-hexosaminidase subunit beta	1.630242842	0.00445	0.001550172
O95168	NDUB4	NADH dehydrogenase [ubiquinone] 1 beta subcomplex subunit 4	3.043679342	0.00449	0.001562569
Q9Y5K5	UCHL5	Ubiquitin carboxyl-terminal hydrolase isozyme L5	0.327464731	0.00452	0.001571464
A6NDG6	PGP	Phosphoglycolate phosphatase	0.375838014	0.00457	0.001587288
P09110	THIK	3-ketoacyl-CoA thiolase, peroxisomal	1.471179528	0.00465	0.001613491
Q8N9N8	EIF1A	Probable RNA-binding protein EIF1AD	0.424789611	0.00467	0.001618843
P23246	SFPQ	Splicing factor, proline- and glutamine-rich	2.306385719	0.00481	0.001665743
P35222	CTNB1	Catenin beta-1	1.334087145	0.00489	0.001691792
Q9BQA1	MEP50	Methylosome protein 50	0.211058338	0.00496	0.001714334
Q9NPA8	ENY2	Transcription and mRNA export factor ENY2	0.255166369	0.00497	0.001716114
Q16795	NDUA9	NADH dehydrogenase [ubiquinone] 1 alpha subcomplex subunit 9, mitochondrial	1.507847988	0.00501	0.00172824
P50402	EMD	Emerin	0.7000482	0.00506	0.001742092
Q14739	LBR	Lamin-B receptor	1.27360992	0.00506	0.001742092
Q14247	SRC8	Src substrate cortactin	0.525560185	0.00507	0.001743839
P62306	RUXF	Small nuclear ribonucleoprotein F	0.485825961	0.00508	0.001745582
Q9UBR2	CATZ	Cathepsin Z	1.281675822	0.0051	0.001750754
Q16891	MIC60	MICOS complex subunit MIC	1.404850249	0.00524	0.001797071
O95182	NDUA7	NADH dehydrogenase [ubiquinone] 1 alpha subcomplex subunit 7	1.321143424	0.00532	0.001822741
Q02218	ODO1	2-oxoglutarate dehydrogenase, mitochondrial	0.624831915	0.00539	0.001843156
Q14802	FXYD3	FXYD domain-containing ion transport regulator 3	2.003712048	0.00539	0.001843156
P61081	UBC12	NEDD8-conjugating enzyme Ubc12	0.448536065	0.00543	0.001855042
O75306	NDUS2	NADH dehydrogenase [ubiquinone] iron-sulfur protein 2, mitochondrial	2.13535749	0.00548	0.001870318
Q9P289	STK26	Serine/threonine-protein kinase 26	0.490175444	0.00549	0.001871926
P63244	RACK1	Receptor of activated protein C kinase 1	0.563424543	0.0055	0.001873531
Q15008	PSMD6	26S proteasome non-ATPase regulatory subunit 6	0.196088276	0.00555	0.001888745
Q9NUM4	T106B	Transmembrane protein 106B	4.011199363	0.00565	0.00192093
Q9HD42	CHM1A	Charged multivesicular body protein 1a	0.266354364	0.00568	0.001927426
P01008	ANT3	Antithrombin-III	2.384453333	0.00568	0.001927426
Q15056	IF4H	Eukaryotic translation initiation factor 4H	0.404788159	0.00576	0.001952701
Q9H488	OFUT1	GDP-fucose protein O-fucosyltransferase 1	1.970931414	0.00579	0.001960993
Q8N5N7	RM50	39S ribosomal protein L50, mitochondrial	0.473290499	0.00581	0.001965885
Q10471	GALT2	Polypeptide N-acetylgalactosaminyltransferase 2	1.824240237	0.00585	0.001977529
O95816	BAG2	BAG family molecular chaperone regulator 2	0.268056178	0.00588	0.001985774
Q02878	RL6	60S ribosomal protein L6	0.507131278	0.00591	0.001994003
Q9H4A4	AMPB	Aminopeptidase B	0.53801707	0.00597	0.002012328
P06703	S10A6	Protein S100-A6	0.276832247	0.00612	0.002060926
P02753	RET4	Retinol-binding protein 4	4.854911995	0.00624	0.002099339
Q9UNL2	SSRG	Translocon-associated protein subunit gamma	2.382184324	0.00636	0.002137679
O75208	COQ9	Ubiquinone biosynthesis protein COQ9, mitochondrial	2.002616377	0.00641	0.00215244
P14927	QCR7	Cytochrome b-c1 complex subunit 7	2.456618506	0.00647	0.002170529
Q9GZT6	CC90B	Coiled-coil domain-containing protein 90B, mitochondrial	1.630573043	0.0065	0.002178528
Q96RQ3	MCCA	Methylcrotonoyl-CoA carboxylase subunit alpha, mitochondrial	0.593448678	0.00651	0.002179815
Q6RW13	ATRAP	Type-1 angiotensin II receptor-associated protein	2.129524919	0.00655	0.002189067
P02774	VTDB	Vitamin D-binding protein	2.152870632	0.00655	0.002189067
P36955	PEDF	Pigment epithelium-derived factor	3.575526388	0.00656	0.002190341
P49589	SYCC	Cysteine--tRNA ligase, cytoplasmic	0.623262604	0.0066	0.00220162
P23368	MAOM	NAD-dependent malic enzyme, mitochondrial	1.914490348	0.00661	0.002202879
O75367	H2AY	Core histone macro-H2A.1	2.783562294	0.00664	0.002210795
Q8WZA0	LZIC	Protein LZIC	0.291503374	0.00673	0.002238655
P0DMV9	HS71B	Heat shock 70 kDa protein 1B	0.598951634	0.00674	0.002239876
O75947	ATP5H	ATP synthase subunit d, mitochondrial	1.454260975	0.00678	0.002251056
Q96DA6	TIM14	Mitochondrial import inner membrane translocase subunit TIM14	1.544966836	0.00682	0.002262214
Q9HD43	PTPRH	Receptor-type tyrosine-protein phosphatase H	2.305648173	0.00685	0.002270038
Q10589	BST2	Bone marrow stromal antigen 2	1.826739213	0.00686	0.002271225
O43852	CALU	Calumenin	1.515007129	0.00689	0.002279025
Q9NZ08	ERAP1	Endoplasmic reticulum aminopeptidase 1	3.57190335	0.0069	0.002280202
Q99747	SNAG	Gamma-soluble NSF attachment protein	0.415981776	0.00695	0.002292444
Q13232	NDK3	Nucleoside diphosphate kinase 3	1.433387138	0.00695	0.002292444
O00330	ODPX	Pyruvate dehydrogenase protein X component, mitochondrial	0.61868026	0.00696	0.002293605
P63218	GBG5	Guanine nucleotide-binding protein G(I)/G(S)/G(O) subunit gamma-5	0.392813638	0.00699	0.002301349
P49441	INPP	Inositol polyphosphate 1-phosphatase	0.319315976	0.00717	0.002358417
Q8TEX9	IPO4	Importin-4	0.176943472	0.00719	0.002360608
Q9BSJ8	ESYT1	Extended synaptotagmin-1	0.62900754	0.00719	0.002360608
Q6DD88	ATLA3	Atlastin-3	0.59751697	0.00727	0.002384661
P26885	FKBP2	Peptidyl-prolyl cis-trans isomerase FKBP2	2.133880863	0.00728	0.00238573
Q99470	SDF2	Stromal cell-derived factor 2	2.069002342	0.00729	0.002386797
P47813	IF1AX	Eukaryotic translation initiation factor 1A, X-chromosomal	0.247477078	0.00734	0.002400947
P15529	MCP	Membrane cofactor protein	1.3860625	0.00736	0.002405266
P05534	1A24	HLA class I histocompatibility antigen, A-24 alpha chain	1.582601957	0.00743	0.002425902
Q92688	AN32B	Acidic leucine-rich nuclear phosphoprotein 32 family member B	0.357850542	0.00749	0.002440988
Q15758	AAAT	Neutral amino acid transporter B(0)	1.499338089	0.00749	0.002440988
P42330	AK1C3	Aldo-keto reductase family 1 member C3	0.416095025	0.00751	0.002445255
P17568	NDUB7	NADH dehydrogenase [ubiquinone] 1 beta subcomplex subunit 7	1.75856811	0.00759	0.002469031
O43278	SPIT1	Kunitz-type protease inhibitor 1	1.646826233	0.00761	0.002473264
O75844	FACE1	CAAX prenyl protease 1 homolog	2.160089948	0.00767	0.002489157
Q96IZ0	PAWR	PRKC apoptosis WT1 regulator protein	0.458907461	0.00768	0.002489157
P05166	PCCB	Propionyl-CoA carboxylase beta chain, mitochondrial	1.865830914	0.00768	0.002489157
Q9BXJ9	NAA15	N-alpha-acetyltransferase 15, NatA auxiliary subunit	0.337320223	0.00771	0.002496594
P48735	IDHP	Isocitrate dehydrogenase [NADP], mitochondrial	0.730367939	0.00777	0.002513723
P62873	GBB1	Guanine nucleotide-binding protein G(I)/G(S)/G(T) subunit beta-1	1.504152977	0.00801	0.002589
P43246	MSH2	DNA mismatch repair protein Msh2	0.551920363	0.00806	0.002602784
Q9BUN8	DERL1	Derlin-1	1.400077192	0.00813	0.002622996
Q9P258	RCC2	Protein RCC2	0.527852403	0.00837	0.002693063
P52758	UK114	Ribonuclease UK114	1.854591516	0.00837	0.002693063
O15382	BCAT2	Branched-chain-amino-acid aminotransferase, mitochondrial	1.883290026	0.00837	0.002693063
Q96HY6	DDRGK	DDRGK domain-containing protein 1	2.791027417	0.00842	0.00270669
Q14103	HNRPD	Heterogeneous nuclear ribonucleoprotein D0	0.593991784	0.00847	0.002720292
P02545	LMNA	Prelamin-A/C	1.59455458	0.00867	0.002782001
O43291	SPIT2	Kunitz-type protease inhibitor 2	1.336394051	0.00873	0.002798716
O00469	PLOD2	Procollagen-lysine,2-oxoglutarate 5-dioxygenase 2	1.888792863	0.00876	0.002805793
Q9UHG3	PCYOX	Prenylcysteine oxidase 1	1.746614882	0.00878	0.002809656
Q10567	AP1B1	AP-1 complex subunit beta-1	2.284763151	0.00882	0.002819906
Q5RI15	COX20	Cytochrome c oxidase protein 20 homolog	2.068340356	0.00885	0.002826944
P67809	YBOX1	Nuclease-sensitive element-binding protein 1	0.390233613	0.00892	0.002846735
P18124	RL7	60S ribosomal protein L7	0.575358158	0.00907	0.002891998
Q01082	SPTB2	Spectrin beta chain, non-erythrocytic 1	0.668028226	0.00916	0.002918066
Q9BYD3	RM04	39S ribosomal protein L4, mitochondrial	0.539376686	0.00924	0.002940904
P03905	NU4M	NADH-ubiquinone oxidoreductase chain 4	1.90328986	0.0093	0.002957342
O60506	HNRPQ	Heterogeneous nuclear ribonucleoprotein Q	0.595803775	0.00934	0.002967395
Q12929	EPS8	Epidermal growth factor receptor kinase substrate 8	1.78625228	0.00944	0.002996476
P07237	PDIA1	Protein disulfide-isomerase	1.620951871	0.00947	0.003003305
P04899	GNAI2	Guanine nucleotide-binding protein G(i) subunit alpha-2	1.302445896	0.00952	0.00301646
Q92692	PVRL2	Nectin-2	1.651152527	0.00957	0.00302959
O43324	MCA3	Eukaryotic translation elongation factor 1 epsilon-1	0.419533501	0.00964	0.003049023
O95994	AGR2	Anterior gradient protein 2 homolog	2.265531511	0.01004	0.003172703
Q16595	FRDA	Frataxin, mitochondrial	1.823229415	0.01015	0.003204602
P57088	TMM33	Transmembrane protein 33	0.574668812	0.01016	0.003204901
P38606	VATA	V-type proton ATPase catalytic subunit A	0.638079117	0.01041	0.003280837
P23381	SYWC	Tryptophan--tRNA ligase, cytoplasmic	0.677974602	0.01067	0.003356801
P53801	PTTG	Pituitary tumor-transforming gene 1 protein-interacting protein	2.981906883	0.01067	0.003356801
Q8WTS6	SETD7	Histone-lysine N-methyltransferase SETD7	2.267459324	0.01083	0.003404112
Q9BR76	COR1B	Coronin-1B	0.453322292	0.01091	0.003426215
P00441	SODC	Superoxide dismutase [Cu-Zn]	0.385988081	0.01093	0.003429452
P78381	S35A2	UDP-galactose translocator	1.578471693	0.01094	0.00342955
Q15392	DHC24	Delta(24)-sterol reductase	0.621397406	0.01105	0.003460968
Q7L5N7	PCAT2	Lysophosphatidylcholine acyltransferase 2	0.572875927	0.01109	0.003470425
Q8IXB1	DJC10	DnaJ homolog subfamily C member 10	2.749515596	0.01115	0.003486119
Q9H3K2	GHITM	Growth hormone-inducible transmembrane protein	1.377835146	0.01116	0.003486166
Q9BWF3	RBM4	RNA-binding protein 4	0.42876716	0.0114	0.00355798
Q02818	NUCB1	Nucleobindin-1	1.581872904	0.01141	0.00355798
Q9P1F3	ABRAL	Costars family protein ABRACL	0.078690427	0.01147	0.003573541
O75396	SC22B	Vesicle-trafficking protein SEC22b	0.560587773	0.01163	0.003620203
O00762	UBE2C	Ubiquitin-conjugating enzyme E2 C	0.260327999	0.01181	0.003673004
Q16864	VATF	V-type proton ATPase subunit F	0.390658582	0.01207	0.00375057
Q9P035	HACD3	Very-long-chain (3R)-3-hydroxyacyl-CoA dehydratase 3	1.594716597	0.01231	0.003821791
P52565	GDIR1	Rho GDP-dissociation inhibitor 1	0.577670501	0.01236	0.003833951
Q13596	SNX1	Sorting nexin-1	0.434578014	0.01274	0.003944908
P50914	RL14	60S ribosomal protein L14	0.54179891	0.01274	0.003944908
O60664	PLIN3	Perilipin-3	0.646718146	0.01281	0.003963116
P14735	IDE	Insulin-degrading enzyme	0.536805236	0.01297	0.004009112
Q01130	SRSF2	Serine/arginine-rich splicing factor 2	0.44855906	0.01314	0.004054578
P53041	PPP5	Serine/threonine-protein phosphatase 5	0.576826688	0.01314	0.004054578
P04003	C4BPA	C4b-binding protein alpha chain	4.96182803	0.01322	0.00407571
P19404	NDUV2	NADH dehydrogenase [ubiquinone] flavoprotein 2, mitochondrial	1.37852159	0.01333	0.004106046
Q99729	ROAA	Heterogeneous nuclear ribonucleoprotein A/B	0.524299714	0.01342	0.004130174
P18077	RL35A	60S ribosomal protein L35a	0.487230593	0.0135	0.004151186
P02461	CO3A1	Collagen alpha-1(III) chain	2.755666075	0.01372	0.004215173
Q9Y624	JAM1	Junctional adhesion molecule A	1.407958314	0.01377	0.004226865
O75347	TBCA	Tubulin-specific chaperone A	0.33428069	0.01385	0.004247738
P30046	DOPD	D-dopachrome decarboxylase	0.473286647	0.01393	0.004268574
Q86U42	PABP2	Polyadenylate-binding protein 2	0.553525509	0.01423	0.004356731
P17812	PYRG1	CTP synthase 1	0.417558537	0.01436	0.004392733
Q9Y6Q5	AP1M2	AP-1 complex subunit mu-2	0.376306707	0.01439	0.004398109
Q8N766	EMC1	ER membrane protein complex subunit 1	1.581819027	0.01463	0.004467603
Q9H223	EHD4	EH domain-containing protein 4	0.656687978	0.01472	0.004491212
Q15019	SEPT2	Septin-2	0.659518103	0.01475	0.004496489
P55036	PSMD4	26S proteasome non-ATPase regulatory subunit 4	0.54904396	0.01485	0.004523078
Q13217	DNJC3	DnaJ homolog subfamily C member 3	1.483822057	0.01491	0.004537448
P35268	RL22	60S ribosomal protein L22	0.213882078	0.01496	0.004548753
Q6IAA8	LTOR1	Ragulator complex protein LAMTOR1	1.850146864	0.015	0.004557
Q8WWI5	CTL1	Choline transporter-like protein 1	1.570258164	0.01507	0.00457434
P54105	ICLN	Methylosome subunit pICln	0.173727824	0.01517	0.004599839
P48163	MAOX	NADP-dependent malic enzyme	0.458936639	0.01518	0.004599839
O95757	HS74L	Heat shock 70 kDa protein 4L	0.632200432	0.01535	0.004647374
P67812	SC11A	Signal peptidase complex catalytic subunit SEC11A	0.197153169	0.01542	0.004664577
Q92597	NDRG1	Protein NDRG1	1.72474022	0.01549	0.00468175
P32322	P5CR1	Pyrroline-5-carboxylate reductase 1, mitochondrial	0.641266906	0.01579	0.004768351
P68400	CSK21	Casein kinase II subunit alpha	0.309152929	0.01581	0.004770321
Q9NQR4	NIT2	Omega-amidase NIT2	0.777940756	0.01586	0.004781331
Q14320	FA50A	Protein FAM50A	0.279141373	0.0159	0.00478931
Q96P70	IPO9	Importin-9	0.567208331	0.01623	0.004884554
Q8TCJ2	STT3B	Dolichyl-diphosphooligosaccharide--protein glycosyltransferase subunit STT3B	1.76829547	0.01626	0.004889425
Q8IXQ4	GPAM1	GPALPP motifs-containing protein 1	0.207380044	0.0163	0.004897292
P61604	CH10	10 kDa heat shock protein, mitochondrial	1.869154124	0.01647	0.004944171
P16615	AT2A2	Sarcoplasmic/endoplasmic reticulum calcium ATPase 2	0.80647777	0.01655	0.004963976
P00734	THRB	Prothrombin	2.01409366	0.01665	0.004989742
P61313	RL15	60S ribosomal protein L15	0.684639635	0.01673	0.005009475
Q9Y320	TMX2	Thioredoxin-related transmembrane protein 2	0.770299449	0.01675	0.005011224
P25205	MCM3	DNA replication licensing factor MCM3	0.525253	0.0168	0.005021937
Q9P2R7	SUCB1	Succinyl-CoA ligase [ADP-forming] subunit beta, mitochondrial	0.740374251	0.01685	0.005032633
Q10713	MPPA	Mitochondrial-processing peptidase subunit alpha	1.346784352	0.01696	0.005061216
Q4VC31	CCD58	Coiled-coil domain-containing protein 58	1.421264902	0.01701	0.005071861
P82664	RT10	28S ribosomal protein S10, mitochondrial	0.362744059	0.01704	0.005076529
Q96C86	DCPS	m7GpppX diphosphatase	0.469167964	0.01741	0.005182397
O15127	SCAM2	Secretory carrier-associated membrane protein 2	2.287490797	0.01758	0.005228603
P30838	AL3A1	Aldehyde dehydrogenase, dimeric NADP-preferring	0.329550548	0.01796	0.005337136
Q9Y295	DRG1	Developmentally-regulated GTP-binding protein 1	0.322290879	0.01813	0.005383135
P31040	SDHA	Succinate dehydrogenase [ubiquinone] flavoprotein subunit, mitochondrial	1.268880319	0.01824	0.005411256
Q9GZP8	IMUP	Immortalization up-regulated protein	0.238114672	0.01857	0.005504543
Q8IWT0	ARCH	Protein archease	0.390424728	0.01908	0.005650985
P48147	PPCE	Prolyl endopeptidase	0.515017942	0.01921	0.005684731
Q9Y277	VDAC3	Voltage-dependent anion-selective channel protein 3	1.517847919	0.01925	0.005691809
O60476	MA1A2	Mannosyl-oligosaccharide 1,2-alpha-mannosidase IB	3.496069203	0.01933	0.005710692
Q86TX2	ACOT1	Acyl-coenzyme A thioesterase 1	1.511944513	0.01937	0.005717737
Q6P1L8	RM14	39S ribosomal protein L14, mitochondrial	0.573859579	0.01947	0.005742466
O15260	SURF4	Surfeit locus protein 4	0.777924806	0.01972	0.005811358
P20073	ANXA7	Annexin A7	1.547134451	0.01989	0.005856579
Q9BTT0	AN32E	Acidic leucine-rich nuclear phosphoprotein 32 family member E	0.500751696	0.02021	0.005945856
Q16563	SYPL1	Synaptophysin-like protein 1	1.501746654	0.02025	0.005947736
P56211	ARP19	cAMP-regulated phosphoprotein 19	2.073592747	0.02025	0.005947736
Q96A26	F162A	Protein FAM162A	1.316045621	0.02056	0.006033781
O95299	NDUAA	NADH dehydrogenase [ubiquinone] 1 alpha subcomplex subunit 10, mitochondrial	1.835413312	0.02061	0.006043443
P56181	NDUV3	NADH dehydrogenase [ubiquinone] flavoprotein 3, mitochondrial	1.589376887	0.02064	0.00604723
P21926	CD9	CD9 antigen	1.453865946	0.02068	0.006053938
A1L0T0	ILVBL	Acetolactate synthase-like protein	1.715402785	0.02101	0.00614546
Q5JWF2	GNAS1	Guanine nucleotide-binding protein G(s) subunit alpha isoforms XLas	1.706072353	0.02115	0.006181302
Q8NFU3	TSTD1	Thiosulfate sulfurtransferase/rhodanese-like domain-containing protein 1	0.540916694	0.02129	0.006217084
Q8WUY1	THEM6	Protein THEM6	2.704773924	0.02134	0.006226548
O60869	EDF1	Endothelial differentiation-related factor 1	0.603082602	0.02154	0.006279727
Q9NP79	VTA1	Vacuolar protein sorting-associated protein VTA1 homolog	0.414854661	0.02187	0.006370686
Q99653	CHP1	Calcineurin B homologous protein 1	0.65052343	0.02209	0.00642948
Q6P587	FAHD1	Acylpyruvase FAHD1, mitochondrial	1.542608227	0.02217	0.006447463
O15400	STX7	Syntaxin-7	1.358402076	0.02233	0.006488662
Q9Y678	COPG1	Coatomer subunit gamma-1	0.514083629	0.02249	0.006529794
Q8NFQ8	TOIP2	Torsin-1A-interacting protein 2	1.203735926	0.0226	0.006556353
Q9Y5J7	TIM9	Mitochondrial import inner membrane translocase subunit Tim9	1.890891774	0.02284	0.006620551
P09496	CLCA	Clathrin light chain A	0.321783926	0.02296	0.006644452
Q9BYD6	RM01	39S ribosomal protein L1, mitochondrial	0.387035967	0.02296	0.006644452
Q15006	EMC2	ER membrane protein complex subunit 2	1.389019821	0.02306	0.006667939
Q96KP4	CNDP2	Cytosolic non-specific dipeptidase	0.595501966	0.02312	0.006679831
P15954	COX7C	Cytochrome c oxidase subunit 7C, mitochondrial	1.808549612	0.02329	0.006723459
Q96NB2	SFXN2	Sideroflexin-2	1.450703311	0.02339	0.006744212
Q7KZF4	SND1	Staphylococcal nuclease domain-containing protein 1	0.61950605	0.0234	0.006744212
P14406	CX7A2	Cytochrome c oxidase subunit 7A2, mitochondrial	1.821062684	0.02376	0.006842397
Q9Y5J6	T10B	Mitochondrial import inner membrane translocase subunit Tim10 B	0.652756889	0.02401	0.006908771
Q15181	IPYR	Inorganic pyrophosphatase	0.624027588	0.02459	0.007069915
P20645	MPRD	Cation-dependent mannose-6-phosphate receptor	1.738356952	0.02485	0.007138869
O15484	CAN5	Calpain-5	2.073521889	0.02592	0.007440218
P53992	SC24C	Protein transport protein Sec24C	0.694484598	0.02606	0.007474342
Q9Y2Z4	SYYM	Tyrosine--tRNA ligase, mitochondrial	0.526590117	0.02635	0.007551398
P19075	TSN8	Tetraspanin-8	1.852413835	0.02639	0.007556743
P48739	PIPNB	Phosphatidylinositol transfer protein beta isoform	0.447900437	0.02655	0.007596413
P20674	COX5A	Cytochrome c oxidase subunit 5A, mitochondrial	1.458512345	0.02663	0.007613148
Q12849	GRSF1	G-rich sequence factor 1	0.692050439	0.02679	0.007652708
Q9BW72	HIG2A	HIG1 domain family member 2A, mitochondrial	3.611842822	0.0269	0.007677933
Q9BUP3	HTAI2	Oxidoreductase HTATIP2	0.684787021	0.027	0.007694066
O95881	TXD12	Thioredoxin domain-containing protein 12	1.5042811	0.027	0.007694066
Q9BZE1	RM37	39S ribosomal protein L37, mitochondrial	0.567798507	0.02712	0.007722044
P10515	ODP2	Dihydrolipoyllysine-residue acetyltransferase component of pyruvate dehydrogenase complex, mitochondrial	0.645138734	0.02727	0.007758513
Q9NRX4	PHP14	14 kDa phosphohistidine phosphatase	0.405665937	0.02735	0.007775023
Q13247	SRSF6	Serine/arginine-rich splicing factor 6	0.5914971	0.02741	0.007785826
Q00839	HNRPU	Heterogeneous nuclear ribonucleoprotein U	0.497714431	0.02768	0.007856215
P84103	SRSF3	Serine/arginine-rich splicing factor 3	0.589218918	0.02787	0.007903803
O95395	GCNT3	Beta-1,3-galactosyl-O-glycosyl-glycoprotein beta-1,6-N-acetylglucosaminyltransferase 3	2.148436245	0.02803	0.007942814
Q9H8S9	MOB1A	MOB kinase activator 1A	0.299251497	0.02811	0.007959111
Q27J81	INF2	Inverted formin-2	0.509697051	0.02818	0.007972553
Q15005	SPCS2	Signal peptidase complex subunit 2	1.398114022	0.02822	0.007977492
P21399	ACOC	Cytoplasmic aconitate hydratase	0.644699813	0.02839	0.008018395
P49207	RL34	60S ribosomal protein L34	0.611470381	0.02841	0.008018395
Q9HBL7	PLRKT	Plasminogen receptor (KT)	2.003598275	0.02845	0.008023286
Q9Y4W6	AFG32	AFG3-like protein 2	1.300637243	0.02876	0.008104253
Q9Y282	ERGI3	Endoplasmic reticulum-Golgi intermediate compartment protein 3	1.584403335	0.0288	0.008109068
Q5JS37	NHLC3	NHL repeat-containing protein 3	1.6753302	0.0294	0.008271426
O60220	TIM8A	Mitochondrial import inner membrane translocase subunit Tim8 A	1.621771166	0.0298	0.008377304
O43181	NDUS4	NADH dehydrogenase [ubiquinone] iron-sulfur protein 4, mitochondrial	1.389258374	0.03057	0.008586944
Q13443	ADAM9	Disintegrin and metalloproteinase domain-containing protein 9	2.522659712	0.03065	0.008602588
P18065	IBP2	Insulin-like growth factor-binding protein 2	1.46889423	0.03071	0.008612598
O00115	DNS2A	Deoxyribonuclease-2-alpha	1.878298619	0.0308	0.008629771
Q5SRD1	TI23B	Putative mitochondrial import inner membrane translocase subunit Tim23B	1.71228891	0.03082	0.008629771
Q99798	ACON	Aconitate hydratase, mitochondrial	1.502698548	0.03102	0.008677642
P07858	CATB	Cathepsin B	1.172585182	0.03104	0.008677642
P07148	FABPL	Fatty acid-binding protein, liver	0.552760532	0.03173	0.008863539
Q9UKK9	NUDT5	ADP-sugar pyrophosphatase	0.629001619	0.03203	0.008940286
P62341	SELT	Selenoprotein T	0.496263219	0.03215	0.008966709
P08697	A2AP	Alpha-2-antiplasmin	1.969543144	0.03218	0.008968009
P09012	SNRPA	U1 small nuclear ribonucleoprotein A	0.615574117	0.03275	0.009119677
Q9H300	PARL	Presenilins-associated rhomboid-like protein, mitochondrial	2.131229712	0.03292	0.009159809
Q7Z2K6	ERMP1	Endoplasmic reticulum metallopeptidase 1	1.755099303	0.03321	0.009233242
O75608	LYPA1	Acyl-protein thioesterase 1	0.36392675	0.03324	0.009234328
Q07955	SRSF1	Serine/arginine-rich splicing factor 1	0.608909446	0.03328	0.009238189
Q14240	IF4A2	Eukaryotic initiation factor 4A-II	0.700261336	0.03332	0.009242044
Q01650	LAT1	Large neutral amino acids transporter small subunit 1	1.585510637	0.03344	0.009266352
P07910	HNRPC	Heterogeneous nuclear ribonucleoproteins C1/C2	0.395997475	0.03346	0.009266352
P17066	HSP76	Heat shock 70 kDa protein 6	1.998810619	0.03349	0.009267409
Q16763	UBE2S	Ubiquitin-conjugating enzyme E2 S	0.46689957	0.03373	0.00932653
P02768	ALBU	Serum albumin	1.747334461	0.03423	0.009457394
Q9Y3B8	ORN	Oligoribonuclease, mitochondrial	0.722654446	0.03484	0.009618422
Q15029	U5S1	116 kDa U5 small nuclear ribonucleoprotein component	0.487762908	0.03502	0.00966058
P53597	SUCA	Succinyl-CoA ligase [ADP/GDP-forming] subunit alpha, mitochondrial	1.221302457	0.03555	0.009799148
Q16629	SRSF7	Serine/arginine-rich splicing factor 7	0.655903766	0.03629	0.00999534
O95302	FKBP9	Peptidyl-prolyl cis-trans isomerase FKBP9	1.937671484	0.03639	0.01001509
O00483	NDUA4	Cytochrome c oxidase subunit NDUFA4	0.443879473	0.03711	0.01020531
P30153	2AAA	Serine/threonine-protein phosphatase 2A 65 kDa regulatory subunit A alpha isoform	0.480080998	0.03718	0.01021662
Q07020	RL18	60S ribosomal protein L18	0.703480716	0.03754	0.01030754
O95298	NDUC2	NADH dehydrogenase [ubiquinone] 1 subunit C2	1.617443278	0.03761	0.01031876
P07919	QCR6	Cytochrome b-c1 complex subunit 6, mitochondrial	2.220249019	0.03778	0.01035737
P43490	NAMPT	Nicotinamide phosphoribosyltransferase	0.512927884	0.03784	0.01036579
Q9BRQ8	AIFM2	Apoptosis-inducing factor 2	0.488093464	0.03799	0.01039883
Q9Y2B0	CNPY2	Protein canopy homolog 2	1.6037155	0.03855	0.01054396
Q9NUJ1	ABHDA	Mycophenolic acid acyl-glucuronide esterase, mitochondrial	1.246424463	0.03875	0.01059048
Q00059	TFAM	Transcription factor A, mitochondrial	0.730681879	0.03894	0.01063145
Q9H446	RWDD1	RWD domain-containing protein 1	4.231545053	0.03896	0.01063145
Q9Y333	LSM2	U6 snRNA-associated Sm-like protein LSm2	0.435937998	0.03915	0.0106723
P13473	LAMP2	Lysosome-associated membrane glycoprotein 2	1.507322704	0.03917	0.0106723
Q8N0U8	VKORL	Vitamin K epoxide reductase complex subunit 1-like protein 1	1.482058679	0.0393	0.01069949
Q9Y2A7	NCKP1	Nck-associated protein 1	1.723275727	0.04003	0.01088985
Q9H2U2	IPYR2	Inorganic pyrophosphatase 2, mitochondrial	1.206781853	0.04008	0.01089508
P62316	SMD2	Small nuclear ribonucleoprotein Sm D2	0.601923262	0.04067	0.01104698
P41252	SYIC	Isoleucine--tRNA ligase, cytoplasmic	0.553107554	0.04084	0.01108465
O43488	ARK72	Aflatoxin B1 aldehyde reductase member 2	0.597907052	0.04155	0.01126871
P61970	NTF2	Nuclear transport factor 2	0.452306036	0.04183	0.01133596
P17096	HMGA1	High mobility group protein HMG-I/HMG-Y	0.174010451	0.0423	0.01145456
Q9Y263	PLAP	Phospholipase A-2-activating protein	0.427823931	0.04269	0.01155133
Q5TFE4	NT5D1	5'-nucleotidase domain-containing protein 1	0.329472099	0.04287	0.01159118
O75368	SH3L1	SH3 domain-binding glutamic acid-rich-like protein	0.508050261	0.04298	0.01161205
Q9Y224	CN166	UPF0568 protein C14orf166	0.253242734	0.04317	0.011651
Q53GQ0	DHB12	Very-long-chain 3-oxoacyl-CoA reductase	1.44562392	0.04319	0.011651
Q9H3Z4	DNJC5	DnaJ homolog subfamily C member 5	1.603325745	0.04327	0.01166369
Q99460	PSMD1	26S proteasome non-ATPase regulatory subunit 1	0.61228042	0.04341	0.01169252
P02771	FETA	Alpha-fetoprotein	1.9569086	0.04438	0.0119447
O75340	PDCD6	Programmed cell death protein 6	0.624606862	0.0445	0.0119679
P50895	BCAM	Basal cell adhesion molecule	1.869177186	0.04631	0.01244522
Q8N4V1	MMGT1	Membrane magnesium transporter 1	0.494799617	0.04659	0.01251097
P52594	AGFG1	Arf-GAP domain and FG repeat-containing protein 1	0.359425266	0.04766	0.0127886
Q9P032	NDUF4	NADH dehydrogenase [ubiquinone] 1 alpha subcomplex assembly factor 4	1.314030643	0.04776	0.01280572
P08243	ASNS	Asparagine synthetase [glutamine-hydrolyzing]	0.447648428	0.04808	0.01288176
P22528	SPR1B	Cornifin-B	0.163189986	0.04826	0.01292021
P39023	RL3	60S ribosomal protein L3	0.640019293	0.04847	0.01296662
Q16836	HCDH	Hydroxyacyl-coenzyme A dehydrogenase, mitochondrial	1.314214815	0.04943	0.01321345
Q9HAW8	UD110	UDP-glucuronosyltransferase 1-10	1.404952241	0.04988	0.01332368
Q15836	VAMP3	Vesicle-associated membrane protein 3	3.562421355	0.05014	0.01338303
P36639	8ODP	7,8-dihydro-8-oxoguanine triphosphatase	0.405826198	0.0502	0.01338895
Q99685	MGLL	Monoglyceride lipase	0.531580911	0.05116	0.01363472
Q9UHD1	CHRD1	Cysteine and histidine-rich domain-containing protein 1	0.593104261	0.05125	0.01364843
P51690	ARSE	Arylsulfatase E	2.611803451	0.05135	0.01366478
Q96AA3	RFT1	Protein RFT1 homolog	2.128860657	0.05146	0.01368376
P16989	YBOX3	Y-box-binding protein 3	0.292049656	0.05157	0.01370272
P25787	PSA2	Proteasome subunit alpha type-2	0.628500147	0.05245	0.01392609
Q15833	STXB2	Syntaxin-binding protein 2	0.298299793	0.05251	0.01393157
Q14534	ERG1	Squalene monooxygenase	0.712952696	0.05259	0.01394234
P23588	IF4B	Eukaryotic translation initiation factor 4B	0.601979337	0.05269	0.01395839
Q9NR28	DBLOH	Diablo homolog, mitochondrial	3.143230404	0.05327	0.01410149
O95340	PAPS2	Bifunctional 3'-phosphoadenosine 5'-phosphosulfate synthase 2	0.605220957	0.05345	0.01413856
Q9NPA0	EMC7	ER membrane protein complex subunit 7	2.006334027	0.05424	0.01433682
P13688	CEAM1	Carcinoembryonic antigen-related cell adhesion molecule 1	2.582650675	0.05435	0.01435517
Q9GZT3	SLIRP	SRA stem-loop-interacting RNA-binding protein, mitochondrial	0.593359397	0.0549	0.01448963
P62861	RS30	40S ribosomal protein S30	0.574629302	0.05507	0.01452367
P53367	ARFP1	Arfaptin-1	0.520972398	0.05554	0.01463671
Q5T6F2	UBAP2	Ubiquitin-associated protein 2	0.35916537	0.05564	0.01465216
Q14728	MFS10	Major facilitator superfamily domain-containing protein 10	1.407671216	0.05582	0.01468863
Q9BY44	EIF2A	Eukaryotic translation initiation factor 2A	0.459260824	0.05594	0.01470927
Q6UWP7	LCLT1	Lysocardiolipin acyltransferase 1	0.683875441	0.05667	0.01489016
P13647	K2C5	Keratin, type II cytoskeletal 5	9.646265922	0.05695	0.01495263
P20839	IMDH1	Inosine-5'-monophosphate dehydrogenase 1	0.480804304	0.0574	0.01505961
Q15436	SC23A	Protein transport protein Sec23A	0.472298031	0.05827	0.01527654
Q9HCY8	S10AE	Protein S100-A14	0.698459779	0.05891	0.01543289
Q9UII2	ATIF1	ATPase inhibitor, mitochondrial	1.475385517	0.05917	0.01548856
P15586	GNS	N-acetylglucosamine-6-sulfatase	2.098136748	0.05921	0.01548856
P49407	ARRB1	Beta-arrestin-1	0.324323495	0.05982	0.01563657
O00217	NDUS8	NADH dehydrogenase [ubiquinone] iron-sulfur protein 8, mitochondrial	1.401759272	0.06039	0.01577391
P78344	IF4G2	Eukaryotic translation initiation factor 4 gamma 2	0.568563352	0.0608	0.0158576
Q01844	EWS	RNA-binding protein EWS	0.636281306	0.0608	0.0158576
P43007	SATT	Neutral amino acid transporter A	2.126400009	0.06125	0.0159632
P28799	GRN	Granulins	1.366148944	0.0622	0.01619887
Q16706	MA2A1	Alpha-mannosidase 2	1.800750095	0.06309	0.01641857
P49419	AL7A1	Alpha-aminoadipic semialdehyde dehydrogenase	0.565701056	0.06326	0.01644903
O00204	ST2B1	Sulfotransferase family cytosolic 2B member 1	0.464531283	0.0633	0.01644903
Q86UE4	LYRIC	Protein LYRIC	2.413867671	0.06352	0.01649409
O00499	BIN1	Myc box-dependent-interacting protein 1	0.455179203	0.06373	0.01653649
P54725	RD23A	UV excision repair protein RAD23 homolog A	0.443916922	0.06411	0.0166229
P22626	ROA2	Heterogeneous nuclear ribonucleoproteins A2/B1	1.553935149	0.06526	0.0169087
Q9H7Z7	PGES2	Prostaglandin E synthase 2	1.412018987	0.06552	0.01696364
P08240	SRPRA	Signal recognition particle receptor subunit alpha	0.784102708	0.06604	0.01708578
Q6YP21	KAT3	Kynurenine--oxoglutarate transaminase 3	1.305339749	0.06615	0.01710173
P46459	NSF	Vesicle-fusing ATPase	0.440463316	0.0666	0.0172055
Q99797	MIPEP	Mitochondrial intermediate peptidase	0.626531973	0.0667	0.01721877
Q53H82	LACB2	Beta-lactamase-like protein 2	0.698940865	0.06704	0.01729393
P62072	TIM10	Mitochondrial import inner membrane translocase subunit Tim10	1.83082972	0.06715	0.01730224
P55145	MANF	Mesencephalic astrocyte-derived neurotrophic factor	1.224613201	0.06717	0.01730224
Q9NPQ8	RIC8A	Synembryn-A	0.422363813	0.06758	0.01739519
P82650	RT22	28S ribosomal protein S22, mitochondrial	2.271511992	0.06777	0.01742647
P51148	RAB5C	Ras-related protein Rab-5C	0.780210297	0.0678	0.01742647
P07951	TPM2	Tropomyosin beta chain	0.399242343	0.0698	0.01792751
Q8WTV0	SCRB1	Scavenger receptor class B member 1	1.97540718	0.07082	0.01817082
P23284	PPIB	Peptidyl-prolyl cis-trans isomerase B	1.61489033	0.07085	0.01817082
Q9UBM7	DHCR7	7-dehydrocholesterol reductase	1.227448822	0.07161	0.01835244
Q9Y2S7	PDIP2	Polymerase delta-interacting protein 2	0.569517079	0.07174	0.01837245
P98172	EFNB1	Ephrin-B1	0.660155028	0.07193	0.01840779
P21281	VATB2	V-type proton ATPase subunit B, brain isoform	1.355454777	0.07275	0.01860418
O75937	DNJC8	DnaJ homolog subfamily C member 8	0.577939886	0.07296	0.01864442
Q9NWU5	RM22	39S ribosomal protein L22, mitochondrial	0.639700751	0.07305	0.01865395
P14854	CX6B1	Cytochrome c oxidase subunit 6B1	1.820050467	0.07311	0.01865581
Q8NI60	ADCK3	Atypical kinase ADCK3, mitochondrial	1.957569696	0.0737	0.01879281
P13693	TCTP	Translationally-controlled tumor protein	0.711306071	0.07391	0.01883279
P29992	GNA11	Guanine nucleotide-binding protein subunit alpha-11	0.594938581	0.07425	0.01889986
Q9UBS4	DJB11	DnaJ homolog subfamily B member 11	1.930947896	0.07428	0.01889986
Q09666	AHNK	Neuroblast differentiation-associated protein AHNAK	1.519932028	0.07583	0.01928038
Q7Z4H3	HDDC2	HD domain-containing protein 2	0.706688571	0.07591	0.01928686
O95573	ACSL3	Long-chain-fatty-acid--CoA ligase 3	0.767143656	0.07698	0.01954469
Q96ER9	CCD51	Coiled-coil domain-containing protein 51	1.34817659	0.07741	0.01963978
P67775	PP2AA	Serine/threonine-protein phosphatase 2A catalytic subunit alpha isoform	0.543715838	0.0776	0.01967388
P13645	K1C10	Keratin, type I cytoskeletal 10	3.074835476	0.07815	0.01979914
Q9NYJ1	COA4	Cytochrome c oxidase assembly factor 4 homolog, mitochondrial	0.428762372	0.07834	0.01983308
Q9Y6B6	SAR1B	GTP-binding protein SAR1b	0.618645599	0.07929	0.02005924
Q9Y6C9	MTCH2	Mitochondrial carrier homolog 2	1.181314313	0.07984	0.02018395
P24752	THIL	Acetyl-CoA acetyltransferase, mitochondrial	1.305959742	0.0805	0.02033628
O75439	MPPB	Mitochondrial-processing peptidase subunit beta	0.767030979	0.08058	0.02034197
P14324	FPPS	Farnesyl pyrophosphate synthase	0.615954324	0.08198	0.02068064
P04264	K2C1	Keratin, type II cytoskeletal 1	3.477282331	0.08304	0.02093312
Q96GC5	RM48	39S ribosomal protein L48, mitochondrial	0.581727388	0.0844	0.02125072
P30048	PRDX3	Thioredoxin-dependent peroxide reductase, mitochondrial	1.478687555	0.08442	0.02125072
Q13595	TRA2A	Transformer-2 protein homolog alpha	0.318993506	0.08496	0.02137146
O15427	MOT4	Monocarboxylate transporter 4	1.502396927	0.08566	0.02153224
Q9BRP8	PYM1	Partner of Y14 and mago	0.543567247	0.08575	0.02153956
Q92890	UFD1	Ubiquitin fusion degradation protein 1 homolog	0.65389994	0.08595	0.02157425
Q9NRV9	HEBP1	Heme-binding protein 1	0.575570499	0.08601	0.02157425
Q9HB71	CYBP	Calcyclin-binding protein	0.734931245	0.08627	0.02162414
Q9UBQ5	EIF3K	Eukaryotic translation initiation factor 3 subunit K	0.540264275	0.08638	0.02163639
Q9Y512	SAM50	Sorting and assembly machinery component 50 homolog	1.786768849	0.08778	0.02197151
Q96K49	TM87B	Transmembrane protein 87B	0.398218566	0.08803	0.02201851
P12236	ADT3	ADP/ATP translocase 3	0.691508197	0.08819	0.02203989
Q6P4A7	SFXN4	Sideroflexin-4	1.507000571	0.08824	0.02203989
O43678	NDUA2	NADH dehydrogenase [ubiquinone] 1 alpha subcomplex subunit 2	1.19932311	0.08847	0.02208175
P61803	DAD1	Dolichyl-diphosphooligosaccharide--protein glycosyltransferase subunit DAD1	1.498072353	0.08872	0.02212855
P98179	RBM3	RNA-binding protein 3	0.456618161	0.09031	0.02250926
P20700	LMNB1	Lamin-B1	1.395909702	0.0916	0.02281472
P10768	ESTD	S-formylglutathione hydrolase	0.605531688	0.0919	0.02287334
P06396	GELS	Gelsolin	1.180016442	0.09282	0.02308609
Q9BW60	ELOV1	Elongation of very long chain fatty acids protein 1	0.705677078	0.09401	0.02336565
Q01581	HMCS1	Hydroxymethylglutaryl-CoA synthase, cytoplasmic	0.743941518	0.09437	0.02343866
P62841	RS15	40S ribosomal protein S15	0.644945766	0.09447	0.02344704
Q15738	NSDHL	Sterol-4-alpha-carboxylate 3-dehydrogenase, decarboxylating	1.277591158	0.09553	0.02369352
Q13724	MOGS	Mannosyl-oligosaccharide glucosidase	2.224260194	0.09585	0.02375624
Q9Y584	TIM22	Mitochondrial import inner membrane translocase subunit Tim22	1.541793573	0.09617	0.02381887
P18859	ATP5J	ATP synthase-coupling factor 6, mitochondrial	1.227318485	0.0968	0.02395814
P55010	IF5	Eukaryotic translation initiation factor 5	0.61763862	0.0976	0.0241224
Q9Y5M8	SRPRB	Signal recognition particle receptor subunit beta	0.738659614	0.0976	0.0241224
Q02978	M2OM	Mitochondrial 2-oxoglutarate/malate carrier protein	1.373456159	0.09797	0.02419695
P07954	FUMH	Fumarate hydratase, mitochondrial	1.286921321	0.09886	0.02439974
Q9Y2L1	RRP44	Exosome complex exonuclease RRP44	0.538082606	0.10007	0.02468117
O00303	EIF3F	Eukaryotic translation initiation factor 3 subunit F	0.574459973	0.10037	0.02473302
Q06136	KDSR	3-ketodihydrosphingosine reductase	1.774290101	0.10042	0.02473302
Q9Y3A6	TMED5	Transmembrane emp24 domain-containing protein 5	1.295139019	0.10471	0.0257717
Q86Y56	DAAF5	Dynein assembly factor 5, axonemal	0.478306864	0.1048	0.02577592
Q6PI78	TMM65	Transmembrane protein 65	1.415403473	0.10551	0.02593253
Q9UHQ9	NB5R1	NADH-cytochrome b5 reductase 1	0.480015537	0.10561	0.02593909
Q8NBJ4	GOLM1	Golgi membrane protein 1	1.507126184	0.10578	0.02596283
P48506	GSH1	Glutamate--cysteine ligase catalytic subunit	2.236928018	0.10659	0.02614351
P35908	K22E	Keratin, type II cytoskeletal 2 epidermal	3.308833612	0.10811	0.02649432
Q9Y673	ALG5	Dolichyl-phosphate beta-glucosyltransferase	1.47754615	0.10817	0.02649432
P61769	B2MG	Beta-2-microglobulin	2.066824206	0.10833	0.02651516
Q8N6M9	ZFN2A	AN1-type zinc finger protein 2A	1.77346933	0.10863	0.02657021
Q9NS69	TOM22	Mitochondrial import receptor subunit TOM22 homolog	1.55799527	0.10911	0.02666918
Q9Y2Q9	RT28	28S ribosomal protein S28, mitochondrial	0.832503073	0.11139	0.02720768
Q13885	TBB2A	Tubulin beta-2A chain	0.581572101	0.11272	0.02751355
Q9NRF9	DPOE3	DNA polymerase epsilon subunit 3	0.582429714	0.11428	0.02787511
Q99873	ANM1	Protein arginine N-methyltransferase 1	0.676779528	0.11503	0.02803872
P10620	MGST1	Microsomal glutathione S-transferase 1	0.710878001	0.11611	0.0282825
P36957	ODO2	Dihydrolipoyllysine-residue succinyltransferase component of 2-oxoglutarate dehydrogenase complex, mitochondrial	0.898859525	0.11659	0.02837988
P58546	MTPN	Myotrophin	0.769585791	0.11724	0.02851849
Q15435	PP1R7	Protein phosphatase 1 regulatory subunit 7	0.732682798	0.11824	0.02870714
P30405	PPIF	Peptidyl-prolyl cis-trans isomerase F, mitochondrial	1.216455504	0.11827	0.02870714
P46060	RAGP1	Ran GTPase-activating protein 1	0.668728558	0.11828	0.02870714
Q8IYB3	SRRM1	Serine/arginine repetitive matrix protein 1	0.519423938	0.11834	0.02870714
P51884	LUM	Lumican	0.402809157	0.11869	0.02877233
Q8N2K0	ABD12	Monoacylglycerol lipase ABHD12	1.353837465	0.11976	0.02901184
P32929	CGL	Cystathionine gamma-lyase	0.741645059	0.12077	0.0292365
P51809	VAMP7	Vesicle-associated membrane protein 7	0.646413862	0.12198	0.02950924
Q13813	SPTN1	Spectrin alpha chain, non-erythrocytic 1	0.866528932	0.12322	0.02978886
P02533	K1C14	Keratin, type I cytoskeletal 14	2.078155715	0.12335	0.02979993
Q9NRN7	ADPPT	L-aminoadipate-semialdehyde dehydrogenase-phosphopantetheinyl transferase	0.690615345	0.1244	0.0300331
A0FGR8	ESYT2	Extended synaptotagmin-2	0.857307696	0.12496	0.03014773
P33991	MCM4	DNA replication licensing factor MCM4	0.579916021	0.12643	0.0304816
O75380	NDUS6	NADH dehydrogenase [ubiquinone] iron-sulfur protein 6, mitochondrial	1.320029972	0.12913	0.03111137
Q5JRX3	PREP	Presequence protease, mitochondrial	1.164879263	0.13013	0.03133097
Q9Y3E0	GOT1B	Vesicle transport protein GOT1B	1.836061802	0.13112	0.03154787
Q9BT09	CNPY3	Protein canopy homolog 3	1.800289299	0.13153	0.03162501
P23786	CPT2	Carnitine O-palmitoyltransferase 2, mitochondrial	1.860547312	0.13267	0.03187746
Q16222	UAP1	UDP-N-acetylhexosamine pyrophosphorylase	0.521174156	0.13287	0.03190386
P30533	AMRP	Alpha-2-macroglobulin receptor-associated protein	1.130681564	0.13343	0.0319973
Q9BUJ2	HNRL1	Heterogeneous nuclear ribonucleoprotein U-like protein 1	2.043590035	0.13344	0.0319973
P13861	KAP2	cAMP-dependent protein kinase type II-alpha regulatory subunit	0.808290559	0.13354	0.0319996
Q92499	DDX1	ATP-dependent RNA helicase DDX1	0.733514214	0.13719	0.03285199
P61966	AP1S1	AP-1 complex subunit sigma-1A	0.569301663	0.13821	0.03307387
P10619	PPGB	Lysosomal protective protein	0.765542734	0.13879	0.03319022
Q92614	MY18A	Unconventional myosin-XVIIIa	0.554847129	0.13939	0.0333112
Q6ZRP7	QSOX2	Sulfhydryl oxidase 2	1.617751247	0.13994	0.03342007
Q5ZPR3	CD276	CD276 antigen	2.854268902	0.14077	0.03359562
Q9NZZ3	CHMP5	Charged multivesicular body protein 5	0.30232134	0.14187	0.03383533
Q13084	RM28	39S ribosomal protein L28, mitochondrial	0.469144282	0.1448	0.03449955
Q9Y6M5	ZNT1	Zinc transporter 1	1.368746449	0.14485	0.03449955
P30825	CTR1	High affinity cationic amino acid transporter 1	1.150002005	0.14579	0.03470008
Q96C01	F136A	Protein FAM136A	1.182132104	0.14625	0.03478617
Q5BJF2	TMM97	Transmembrane protein 97	1.43422525	0.14765	0.03509558
Q9UDW1	QCR9	Cytochrome b-c1 complex subunit 9	1.727568136	0.14932	0.03546871
P05161	ISG15	Ubiquitin-like protein ISG15	0.530928678	0.15022	0.03564178
Q96AB3	ISOC2	Isochorismatase domain-containing protein 2	1.274641579	0.15025	0.03564178
Q9NX62	IMPA3	Inositol monophosphatase 3	1.504802685	0.15243	0.03613469
Q9BZH6	WDR11	WD repeat-containing protein 11	0.636060958	0.15294	0.03623132
Q96S97	MYADM	Myeloid-associated differentiation marker	1.353962618	0.15339	0.03631362
P16401	H15	Histone H1.5	1.584329409	0.15352	0.0363201
Q9NYK5	RM39	39S ribosomal protein L39, mitochondrial	0.730690018	0.15422	0.03646134
Q9BPW8	NIPS1	Protein NipSnap homolog 1	1.751285049	0.15475	0.03656222
Q9NUN5	LMBD1	Probable lysosomal cobalamin transporter	4.256382224	0.15524	0.03665352
RePLiCal_iRT	RePLiCal	RePLiCal_iRT	1.562627397	0.15546	0.036681
Q9H6Z4	RANB3	Ran-binding protein 3	0.477756374	0.15731	0.03709278
P62273	RS29	40S ribosomal protein S29	0.607009774	0.15933	0.03754407
P62318	SMD3	Small nuclear ribonucleoprotein Sm D3	0.731433673	0.15995	0.03766509
Q12906	ILF3	Interleukin enhancer-binding factor 3	0.60763651	0.16022	0.03770358
P40199	CEAM6	Carcinoembryonic antigen-related cell adhesion molecule 6	1.641338568	0.16066	0.037782
Q9Y2R9	RT07	28S ribosomal protein S7, mitochondrial	0.265455104	0.16158	0.03797313
Q9NQC3	RTN4	Reticulon-4	0.81167522	0.16274	0.03822036
Q9H0W9	CK054	Ester hydrolase C11orf54	0.717490402	0.16311	0.03828185
Q8NI22	MCFD2	Multiple coagulation factor deficiency protein 2	0.703343545	0.16482	0.03865756
Q14790	CASP8	Caspase-8	1.871255139	0.16565	0.03880549
Q15046	SYK	Lysine--tRNA ligase	0.661887946	0.16567	0.03880549
Q96QV6	H2A1A	Histone H2A type 1-A	2.443233214	0.16748	0.0392035
O75352	MPU1	Mannose-P-dolichol utilization defect 1 protein	1.307188592	0.16848	0.03941152
Q96HR9	REEP6	Receptor expression-enhancing protein 6	1.619550126	0.16862	0.03941821
Q99808	S29A1	Equilibrative nucleoside transporter 1	1.705171843	0.17128	0.04001361
Q9P0L0	VAPA	Vesicle-associated membrane protein-associated protein A	1.106633459	0.17461	0.04076464
O00571	DDX3X	ATP-dependent RNA helicase DDX3X	0.429393791	0.1748	0.0407821
Q14152	EIF3A	Eukaryotic translation initiation factor 3 subunit A	0.748963787	0.17589	0.04100937
P29317	EPHA2	Ephrin type-A receptor 2	3.752195901	0.17762	0.04138546
Q9NPH0	PPA6	Lysophosphatidic acid phosphatase type 6	1.76819476	0.18095	0.04213362
P01009	A1AT	Alpha-1-antitrypsin	1.332120435	0.18271	0.04251545
Q7Z6Z7	HUWE1	E3 ubiquitin-protein ligase HUWE1	0.528370909	0.184	0.0427875
Q5JS54	PSMG4	Proteasome assembly chaperone 4	0.568316295	0.18584	0.043187
O75390	CISY	Citrate synthase, mitochondrial	1.152863093	0.18603	0.04320278
P80303	NUCB2	Nucleobindin-2	2.022191296	0.18839	0.04372217
P35527	K1C9	Keratin, type I cytoskeletal 9	5.781341508	0.18964	0.04398343
P02647	APOA1	Apolipoprotein A-I	0.369608523	0.19194	0.04448772
O15258	RER1	Protein RER1	0.738196987	0.19415	0.04495035
P47914	RL29	60S ribosomal protein L29	0.699926743	0.19419	0.04495035
P62314	SMD1	Small nuclear ribonucleoprotein Sm D1	1.238195228	0.1944	0.04496955
Q96IR7	HPDL	4-hydroxyphenylpyruvate dioxygenase-like protein	1.274181286	0.19602	0.04531468
Q9UNN8	EPCR	Endothelial protein C receptor	1.310415561	0.19751	0.04562933
P09601	HMOX1	Heme oxygenase 1	1.327336623	0.19796	0.04570345
P12694	ODBA	2-oxoisovalerate dehydrogenase subunit alpha, mitochondrial	0.778504209	0.19828	0.04574749
Q9UI12	VATH	V-type proton ATPase subunit H	2.556533093	0.19844	0.04575458
Q14444	CAPR1	Caprin-1	0.152430209	0.19872	0.04578931
Q8IWA5	CTL2	Choline transporter-like protein 2	3.195879455	0.19962	0.04596676
Q9BPW9	DHRS9	Dehydrogenase/reductase SDR family member 9	1.185361143	0.20005	0.04603583
Q13630	FCL	GDP-L-fucose synthase	0.716037199	0.20097	0.04621749
P31937	3HIDH	3-hydroxyisobutyrate dehydrogenase, mitochondrial	0.797665055	0.20117	0.04623344
Q5T4S7	UBR4	E3 ubiquitin-protein ligase UBR4	0.658046819	0.20362	0.04676614
P12830	CADH1	Cadherin-1	1.284328564	0.20523	0.04710535
O60841	IF2P	Eukaryotic translation initiation factor 5B	2.916373363	0.20957	0.04807031
O00116	ADAS	Alkyldihydroxyacetonephosphate synthase, peroxisomal	0.803982864	0.21042	0.04823402
P42167	LAP2B	Lamina-associated polypeptide 2, isoforms beta/gamma	1.267413605	0.21073	0.04827381
Q8TC12	RDH11	Retinol dehydrogenase 11	0.833540477	0.212	0.0485317
Q9H0E2	TOLIP	Toll-interacting protein	0.667757227	0.21213	0.0485317
P13284	GILT	Gamma-interferon-inducible lysosomal thiol reductase	2.168499917	0.21259	0.04860552
Q9UBQ0	VPS29	Vacuolar protein sorting-associated protein 29	0.494246095	0.21524	0.04917963
P31431	SDC4	Syndecan-4	0.601923757	0.2156	0.04923011
Q96QD8	S38A2	Sodium-coupled neutral amino acid transporter 2	1.697924583	0.21805	0.04975744
Q96K17	BT3L4	Transcription factor BTF3 homolog 4	0.576702423	0.21889	0.04991694
Q9BVK6	TMED9	Transmembrane emp24 domain-containing protein 9	1.712845257	0.21977	0.05008535
Q96EY8	MMAB	Cob(I)yrinic acid a,c-diamide adenosyltransferase, mitochondrial	0.775305864	0.21992	0.05008728
Q9NQP4	PFD4	Prefoldin subunit 4	0.545203164	0.22078	0.05025081
Q9NSE4	SYIM	Isoleucine--tRNA ligase, mitochondrial	0.809715734	0.22344	0.05082356
P60981	DEST	Destrin	0.691050276	0.22427	0.05097958
P62308	RUXG	Small nuclear ribonucleoprotein G	0.738112669	0.22744	0.05166698
P83731	RL24	60S ribosomal protein L24	0.823926796	0.22922	0.05203794
Q9Y570	PPME1	Protein phosphatase methylesterase 1	3.928429479	0.22992	0.0521634
P49748	ACADV	Very long-chain specific acyl-CoA dehydrogenase, mitochondrial	0.864735988	0.23352	0.05294621
Q99613	EIF3C	Eukaryotic translation initiation factor 3 subunit C	1.296224061	0.2357	0.05340627
Q9H061	T126A	Transmembrane protein 126A	0.815897125	0.23759	0.05380008
O14828	SCAM3	Secretory carrier-associated membrane protein 3	1.294233168	0.23861	0.0539965
Q9Y399	RT02	28S ribosomal protein S2, mitochondrial	0.705263597	0.24037	0.05436002
Q9H845	ACAD9	Acyl-CoA dehydrogenase family member 9, mitochondrial	0.82795393	0.24153	0.05455755
O00425	IF2B3	Insulin-like growth factor 2 mRNA-binding protein 3	1.672329862	0.2417	0.05455755
Q6NUK1	SCMC1	Calcium-binding mitochondrial carrier protein SCaMC-1	1.240070471	0.24176	0.05455755
P27338	AOFB	Amine oxidase [flavin-containing] B	2.027470928	0.24186	0.05455755
P51649	SSDH	Succinate-semialdehyde dehydrogenase, mitochondrial	1.261648762	0.24392	0.05498718
P98088	MUC5A	Mucin-5AC	1.768448718	0.24578	0.05537122
Q9UBI6	GBG12	Guanine nucleotide-binding protein G(I)/G(S)/G(O) subunit gamma-12	0.662291909	0.24641	0.05547784
O43684	BUB3	Mitotic checkpoint protein BUB3	0.5660974	0.2483	0.05586782
Q9BTW9	TBCD	Tubulin-specific chaperone D	0.546416405	0.25169	0.05656091
Q8WUM4	PDC6I	Programmed cell death 6-interacting protein	0.656111494	0.2517	0.05656091
Q96N66	MBOA7	Lysophospholipid acyltransferase 7	2.94665424	0.25258	0.05672264
Q9Y3D0	MIP18	Mitotic spindle-associated MMXD complex subunit MIP18	0.581537724	0.25448	0.05711309
Q15388	TOM20	Mitochondrial import receptor subunit TOM20 homolog	1.169309968	0.25515	0.05720178
Q9NP58	ABCB6	ATP-binding cassette sub-family B member 6, mitochondrial	1.696715107	0.25525	0.05720178
Q56VL3	OCAD2	OCIA domain-containing protein 2	1.119264934	0.25536	0.05720178
Q14257	RCN2	Reticulocalbin-2	1.186106454	0.25665	0.05745438
O75915	PRAF3	PRA1 family protein 3	1.69957905	0.25973	0.05810712
P50416	CPT1A	Carnitine O-palmitoyltransferase 1, liver isoform	0.798466427	0.26083	0.05831635
P51452	DUS3	Dual specificity protein phosphatase 3	0.737470763	0.26112	0.05834433
Q13409	DC1I2	Cytoplasmic dynein 1 intermediate chain 2	0.637598325	0.26292	0.05870946
Q53FZ2	ACSM3	Acyl-coenzyme A synthetase ACSM3, mitochondrial	0.642391197	0.26362	0.05882057
Q15363	TMED2	Transmembrane emp24 domain-containing protein 2	1.397832926	0.26375	0.05882057
P28074	PSB5	Proteasome subunit beta type-5	0.719151424	0.26566	0.05920923
O95070	YIF1A	Protein YIF1A	1.354300739	0.26979	0.06009186
P61163	ACTZ	Alpha-centractin	0.728161205	0.27175	0.06049036
Q96G23	CERS2	Ceramide synthase 2	1.168540298	0.27231	0.06057691
P30510	1C14	HLA class I histocompatibility antigen, Cw-14 alpha chain	1.714910663	0.27254	0.06058999
Q9UI10	EI2BD	Translation initiation factor eIF-2B subunit delta	2.012857679	0.27287	0.06062528
Q13098	CSN1	COP9 signalosome complex subunit 1	1.564359406	0.27472	0.06095977
Q9Y3D6	FIS1	Mitochondrial fission 1 protein	0.776631557	0.2765	0.0613163
Q8WVM8	SCFD1	Sec1 family domain-containing protein 1	0.5347176	0.27759	0.06151948
P22061	PIMT	Protein-L-isoaspartate(D-aspartate) -methyltransferase	0.644668582	0.27918	0.06183313
P03923	NU6M	NADH-ubiquinone oxidoreductase chain 6	1.34553948	0.28001	0.06197818
O15269	SPTC1	Serine palmitoyltransferase 1	1.436341027	0.28281	0.06255881
Q92888	ARHG1	Rho guanine nucleotide exchange factor 1	1.906307965	0.28366	0.06261905
Q99828	CIB1	Calcium and integrin-binding protein 1	1.796278328	0.28368	0.06261905
P16070	CD44	CD44 antigen	0.832820395	0.28372	0.06261905
Q02338	BDH	D-beta-hydroxybutyrate dehydrogenase, mitochondrial	0.887255334	0.28379	0.06261905
Q0P6H9	TMM62	Transmembrane protein 62	1.377252767	0.28428	0.06268808
O95817	BAG3	BAG family molecular chaperone regulator 3	1.768773244	0.2871	0.06327052
Q9NX63	MIC19	MICOS complex subunit MIC19	1.347934546	0.28758	0.06333686
P56470	LEG4	Galectin-4	1.254282743	0.28873	0.06355059
P31689	DNJA1	DnaJ homolog subfamily A member 1	0.709702275	0.29056	0.06391363
Q03405	UPAR	Urokinase plasminogen activator surface receptor	1.333395383	0.29406	0.06460266
Q8NCW5	NNRE	NAD(P)H-hydrate epimerase	1.136628712	0.29407	0.06460266
Q02750	MP2K1	Dual specificity mitogen-activated protein kinase kinase 1	0.77756453	0.29424	0.06460266
P26599	PTBP1	Polypyrimidine tract-binding protein 1	1.304489754	0.2976	0.06529986
Q9Y316	MEMO1	Protein MEMO1	1.437438861	0.29869	0.06546664
Q8WU90	ZC3HF	Zinc finger CCCH domain-containing protein 15	0.610269985	0.29873	0.06546664
P53701	CCHL	Cytochrome c-type heme lyase	0.768046792	0.30038	0.0657875
P30408	T4S1	Transmembrane 4 L6 family member 1	1.282918703	0.305	0.06675803
P63279	UBC9	SUMO-conjugating enzyme UBC9	0.577502598	0.30578	0.0668874
Q9HC07	TM165	Transmembrane protein 165	1.293951353	0.3096	0.06768117
P09668	CATH	Pro-cathepsin H	1.174410816	0.31027	0.06778576
O00161	SNP23	Synaptosomal-associated protein 23	2.684151953	0.31113	0.06793172
Q9Y6H1	CHCH2	Coiled-coil-helix-coiled-coil-helix domain-containing protein 2	1.207137598	0.3125	0.06818878
O43760	SNG2	Synaptogyrin-2	1.274237813	0.31351	0.06836701
O95793	STAU1	Double-stranded RNA-binding protein Staufen homolog 1	0.770352852	0.31836	0.0693819
Q9Y3B7	RM11	39S ribosomal protein L11, mitochondrial	1.363180418	0.32111	0.06993816
Q9NX20	RM16	39S ribosomal protein L16, mitochondrial	0.582865187	0.32303	0.07026147
O76094	SRP72	Signal recognition particle subunit SRP72	1.626609841	0.32308	0.07026147
P03915	NU5M	NADH-ubiquinone oxidoreductase chain 5	0.238754683	0.32319	0.07026147
P60842	IF4A1	Eukaryotic initiation factor 4A-I	0.682226547	0.3264	0.07091576
Q06481	APLP2	Amyloid-like protein 2	0.829301933	0.32711	0.07102193
Q9UQB8	BAIP2	Brain-specific angiogenesis inhibitor 1-associated protein 2	0.865466323	0.32729	0.07102193
P15151	PVR	Poliovirus receptor	1.124510322	0.32814	0.07116275
O60313	OPA1	Dynamin-like 120 kDa protein, mitochondrial	0.845441367	0.3287	0.07124055
Q9BUL8	PDC10	Programmed cell death protein 10	2.719871611	0.334	0.07234494
Q96I99	SUCB2	Succinyl-CoA ligase [GDP-forming] subunit beta, mitochondrial	1.09569311	0.33538	0.07259182
Q15233	NONO	Non-POU domain-containing octamer-binding protein	1.37471248	0.33555	0.07259182
Q92876	KLK6	Kallikrein-6	1.097156632	0.33871	0.07323068
P33947	ERD22	ER lumen protein-retaining receptor 2	0.824171193	0.34221	0.07394223
P18283	GPX2	Glutathione peroxidase 2	2.306689183	0.34446	0.07432467
Q8NBN3	TM87A	Transmembrane protein 87A	1.422345888	0.3446	0.07432467
Q9HA77	SYCM	Probable cysteine--tRNA ligase, mitochondrial	0.819593781	0.34461	0.07432467
O15144	ARPC2	Actin-related protein 2/3 complex subunit 2	1.306110456	0.34484	0.07432899
Q13561	DCTN2	Dynactin subunit 2	2.320710783	0.34569	0.07446685
Q9BW30	TPPP3	Tubulin polymerization-promoting protein family member 3	0.564992307	0.34843	0.07501143
P50897	PPT1	Palmitoyl-protein thioesterase 1	1.275359977	0.35279	0.0759039
Q8TCT9	HM13	Minor histocompatibility antigen H13	1.140782906	0.3547	0.07626848
P56556	NDUA6	NADH dehydrogenase [ubiquinone] 1 alpha subcomplex subunit 6	1.413685662	0.36163	0.07771137
O60762	DPM1	Dolichol-phosphate mannosyltransferase subunit 1	0.73593268	0.36308	0.07797562
P23434	GCSH	Glycine cleavage system H protein, mitochondrial	1.318166054	0.36657	0.0786774
O75363	BCAS1	Breast carcinoma-amplified sequence 1	0.868954064	0.36823	0.07894801
Q86SF2	GALT7	N-acetylgalactosaminyltransferase 7	1.327712447	0.36841	0.07894801
Q9NVJ2	ARL8B	ADP-ribosylation factor-like protein 8B	1.712876955	0.3685	0.07894801
P62805	H4	Histone H4	0.851320768	0.3712	0.07947835
P60903	S10AA	Protein S100-A10	1.280334515	0.37608	0.08044088
O14880	MGST3	Microsomal glutathione S-transferase 3	1.20311963	0.37615	0.08044088
P30049	ATPD	ATP synthase subunit delta, mitochondrial	1.185532255	0.37714	0.08060389
P35914	HMGCL	Hydroxymethylglutaryl-CoA lyase, mitochondrial	1.197437232	0.37772	0.08067913
P04792	HSPB1	Heat shock protein beta-1	1.808175954	0.37817	0.08072653
Q14166	TTL12	Tubulin--tyrosine ligase-like protein 12	0.59896787	0.38226	0.08155042
P26440	IVD	Isovaleryl-CoA dehydrogenase, mitochondrial	0.926288894	0.38623	0.08234773
O14493	CLD4	Claudin-4	1.296075548	0.38775	0.08262204
P00995	ISK1	Serine protease inhibitor Kazal-type 1	1.261934994	0.38833	0.08269584
Q10469	MGAT2	Alpha-1,6-mannosyl-glycoprotein 2-beta-N-acetylglucosaminyltransferase	1.514819344	0.39596	0.08425973
P11908	PRPS2	Ribose-phosphate pyrophosphokinase 2	1.497457785	0.39615	0.08425973
P56134	ATPK	ATP synthase subunit f, mitochondrial	0.769026545	0.39817	0.08463851
P40939	ECHA	Trifunctional enzyme subunit alpha, mitochondrial	0.905226257	0.39912	0.08478953
O75821	EIF3G	Eukaryotic translation initiation factor 3 subunit G	0.792688889	0.40568	0.08610315
P82979	SARNP	SAP domain-containing ribonucleoprotein	1.264613128	0.40579	0.08610315
Q6P1X6	CH082	UPF0598 protein C8orf82	0.685299759	0.40743	0.08639933
P21291	CSRP1	Cysteine and glycine-rich protein 1	1.292477644	0.40833	0.08653834
P47755	CAZA2	F-actin-capping protein subunit alpha-2	0.633347051	0.40936	0.08670471
P27695	APEX1	DNA-(apurinic or apyrimidinic site) lyase	1.322089428	0.40965	0.08671424
P24539	AT5F1	ATP synthase F(0) complex subunit B1, mitochondrial	1.195767745	0.41097	0.08694165
Q7L2H7	EIF3M	Eukaryotic translation initiation factor 3 subunit M	0.657546475	0.41186	0.08707789
P36543	VATE1	V-type proton ATPase subunit E 1	1.495799445	0.41611	0.08792392
Q9Y490	TLN1	Talin-1	0.814445949	0.41974	0.08863802
O95197	RTN3	Reticulon-3	1.236969783	0.42152	0.08896083
Q6QNY0	BL1S3	Biogenesis of lysosome-related organelles complex 1 subunit 3	1.416441698	0.42196	0.08900062
O14561	ACPM	Acyl carrier protein, mitochondrial	0.876512943	0.42409	0.08939661
P37235	HPCL1	Hippocalcin-like protein 1	0.700243753	0.42551	0.08959133
P56385	ATP5I	ATP synthase subunit e, mitochondrial	0.762950995	0.42552	0.08959133
P82932	RT06	28S ribosomal protein S6, mitochondrial	3.394107355	0.43453	0.09143395
P62328	TYB4	Thymosin beta-4	0.655124242	0.43484	0.09144482
O00560	SDCB1	Syntenin-1	1.082813176	0.44013	0.09250232
Q4KMQ2	ANO6	Anoctamin-6	1.567607438	0.44344	0.09314267
P63010	AP2B1	AP-2 complex subunit beta	0.717524457	0.4443	0.09326796
O95861	BPNT1	3'(2'),5'-bisphosphate nucleotidase 1	2.284814662	0.44499	0.09335743
P52655	TF2AA	Transcription initiation factor IIA subunit 1	0.720901201	0.44531	0.09336922
Q01813	PFKAP	ATP-dependent 6-phosphofructokinase, platelet type	4.036837266	0.4457	0.09339566
O94811	TPPP	Tubulin polymerization-promoting protein	0.620394359	0.45356	0.09490348
O14773	TPP1	Tripeptidyl-peptidase 1	0.908600726	0.45356	0.09490348
Q9UBQ7	GRHPR	Glyoxylate reductase/hydroxypyruvate reductase	0.799741125	0.4537	0.09490348
O43583	DENR	Density-regulated protein	1.392638944	0.45511	0.09514219
Q9H5V8	CDCP1	CUB domain-containing protein 1	1.19689971	0.45584	0.09523854
Q8NBZ7	UXS1	UDP-glucuronic acid decarboxylase 1	1.577735261	0.45671	0.09536402
O43615	TIM44	Mitochondrial import inner membrane translocase subunit TIM44	1.440967893	0.46483	0.0970023
O00584	RNT2	Ribonuclease T2	1.185984618	0.47363	0.09878047
P11586	C1TC	C-1-tetrahydrofolate synthase, cytoplasmic	1.549743394	0.47393	0.09878483
P51665	PSMD7	26S proteasome non-ATPase regulatory subunit 7	1.901340039	0.47553	0.09905999
P12956	XRCC6	X-ray repair cross-complementing protein 6	0.852851685	0.4772	0.0993494
O00442	RTCA	RNA 3'-terminal phosphate cyclase	0.832387877	0.47801	0.09945953
P54577	SYYC	Tyrosine--tRNA ligase, cytoplasmic	1.231565096	0.47864	0.0995321
Q13363	CTBP1	C-terminal-binding protein 1	0.827278992	0.48191	0.1001532
Q9UMS0	NFU1	NFU1 iron-sulfur cluster scaffold homolog, mitochondrial	0.832777005	0.48423	0.1005763
Q9UBX3	DIC	Mitochondrial dicarboxylate carrier	0.880274652	0.48554	0.1007893
Q96CN7	ISOC1	Isochorismatase domain-containing protein 1	1.65875648	0.48648	0.1009252
P08910	ABHD2	Abhydrolase domain-containing protein 2	1.350478358	0.48774	0.1011273
Q99714	HCD2	3-hydroxyacyl-CoA dehydrogenase type-2	1.074455177	0.48898	0.1013251
Q969T9	WBP2	WW domain-binding protein 2	0.647787515	0.4911	0.1017048
P61225	RAP2B	Ras-related protein Rap-2b	0.72469731	0.49513	0.1024795
Q9GZL7	WDR12	Ribosome biogenesis protein WDR12	1.439440223	0.49767	0.102945
Q99536	VAT1	Synaptic vesicle membrane protein VAT-1 homolog	0.911889329	0.49877	0.1031123
Q92685	ALG3	Dol-P-Man:Man(5)GlcNAc(2)-PP-Dol alpha-1,3-mannosyltransferase	0.79392253	0.50849	0.1050603
P61916	NPC2	Epididymal secretory protein E1	1.190329412	0.51049	0.105412
Q6NVY1	HIBCH	3-hydroxyisobutyryl-CoA hydrolase, mitochondrial	1.119148681	0.51108	0.1054723
Q13148	TADBP	TAR DNA-binding protein 43	1.780415952	0.51441	0.1060977
Q32MZ4	LRRF1	Leucine-rich repeat flightless-interacting protein 1	0.841689656	0.51691	0.1065512
Q86V81	THOC4	THO complex subunit 4	0.719839754	0.5217	0.107476
O43772	MCAT	Mitochondrial carnitine/acylcarnitine carrier protein	0.739674825	0.52701	0.1085067
Q9Y606	TRUA	tRNA pseudouridine synthase A, mitochondrial	1.090152129	0.529	0.1088531
Q9UMX0	UBQL1	Ubiquilin-1	0.739972494	0.53393	0.1098038
Q8NE62	CHDH	Choline dehydrogenase, mitochondrial	1.250683518	0.53513	0.1099866
O00592	PODXL	Podocalyxin	1.166191069	0.53787	0.1104856
P30519	HMOX2	Heme oxygenase 2	0.872278614	0.54321	0.1115178
Q9P2E9	RRBP1	Ribosome-binding protein 1	1.155083812	0.54728	0.1122882
Q9BRQ6	MIC25	MICOS complex subunit MIC25	0.832812251	0.55006	0.1127932
Q9Y696	CLIC4	Chloride intracellular channel protein 4	0.835204318	0.55314	0.1133591
Q9Y5X3	SNX5	Sorting nexin-5	0.771088623	0.56367	0.1153504
Q03154	ACY1	Aminoacylase-1	0.821902534	0.5638	0.1153504
Q9Y5J9	TIM8B	Mitochondrial import inner membrane translocase subunit Tim8 B	0.880738729	0.56386	0.1153504
Q92504	S39A7	Zinc transporter SLC39A7	1.134927041	0.56416	0.1153504
Q9UJZ1	STML2	Stomatin-like protein 2, mitochondrial	1.078469528	0.56542	0.1155093
O95202	LETM1	LETM1 and EF-hand domain-containing protein 1, mitochondrial	1.045541572	0.56559	0.1155093
Q9NSD9	SYFB	Phenylalanine--tRNA ligase beta subunit	1.254386787	0.56935	0.1162101
Q9UM00	TMCO1	Transmembrane and coiled-coil domain-containing protein 1	1.069880564	0.57045	0.1163657
P40925	MDHC	Malate dehydrogenase, cytoplasmic	1.216839904	0.57077	0.1163657
Q9UKM9	RALY	RNA-binding protein Raly	1.385486409	0.57409	0.1169752
Q16181	SEPT7	Septin-7	0.873700434	0.57678	0.1174557
Q53H12	AGK	Acylglycerol kinase, mitochondrial	0.808574128	0.58123	0.1182523
Q9ULC5	ACSL5	Long-chain-fatty-acid--CoA ligase 5	0.920870652	0.58136	0.1182523
O43493	TGON2	Trans-Golgi network integral membrane protein 2	1.144957752	0.58205	0.1183247
P46379	BAG6	Large proline-rich protein BAG6	1.259644261	0.58276	0.118401
P00918	CAH2	Carbonic anhydrase 2	1.183382342	0.58437	0.11866
Q96KN1	FA84B	Protein FAM84B	1.180076239	0.58691	0.1191074
O43169	CYB5B	Cytochrome b5 type B	1.127432942	0.58845	0.1193515
O76003	GLRX3	Glutaredoxin-3	0.837412515	0.59072	0.1197433
P33121	ACSL1	Long-chain-fatty-acid--CoA ligase 1	0.777102005	0.59162	0.1198209
P04920	B3A2	Anion exchange protein 2	0.74451564	0.59178	0.1198209
Q3ZCQ8	TIM50	Mitochondrial import inner membrane translocase subunit TIM50	0.878641458	0.59395	0.1201915
P05141	ADT2	ADP/ATP translocase 2	1.082563194	0.59506	0.1203473
Q9Y6M1	IF2B2	Insulin-like growth factor 2 mRNA-binding protein 2	1.243697174	0.59659	0.1205878
Q9H2J4	PDCL3	Phosducin-like protein 3	0.819817587	0.60202	0.121616
Q92804	RBP56	TATA-binding protein-associated factor 2N	0.747756224	0.60378	0.1219019
P19367	HXK1	Hexokinase-1	0.936758164	0.6075	0.122583
P11310	ACADM	Medium-chain specific acyl-CoA dehydrogenase, mitochondrial	0.827080168	0.60847	0.1227088
Q8TD06	AGR3	Anterior gradient protein 3	0.903762337	0.60933	0.1228123
O60635	TSN1	Tetraspanin-1	1.181799864	0.61236	0.1233527
P81605	DCD	Dermcidin	0.838554129	0.61302	0.1234154
Q9UKD2	MRT4	mRNA turnover protein 4 homolog	1.406656471	0.61846	0.1244399
P07814	SYEP	Bifunctional glutamate/proline--tRNA ligase	1.151996225	0.6203	0.1246945
P50453	SPB9	Serpin B9	0.826957323	0.62043	0.1246945
Q8N4Q1	MIA40	Mitochondrial intermembrane space import and assembly protein 40	0.864932808	0.62348	0.1252363
Q16401	PSMD5	26S proteasome non-ATPase regulatory subunit 5	0.803017023	0.62613	0.1256882
P28072	PSB6	Proteasome subunit beta type-6	1.472360288	0.62644	0.1256882
P61619	S61A1	Protein transport protein Sec61 subunit alpha isoform 1	1.167262508	0.62726	0.1257815
Q9P0S9	TM14C	Transmembrane protein 14C	1.212618561	0.62968	0.1261952
P08754	GNAI3	Guanine nucleotide-binding protein G(k) subunit alpha	1.051404943	0.6325	0.1266886
Q92841	DDX17	Probable ATP-dependent RNA helicase DDX17	0.880157717	0.63311	0.1267391
Q9UHA4	LTOR3	Ragulator complex protein LAMTOR3	0.880753502	0.63374	0.1267935
Q9P003	CNIH4	Protein cornichon homolog 4	0.818097982	0.64313	0.1285995
O60637	TSN3	Tetraspanin-3	0.907118678	0.65195	0.1302539
Q93052	LPP	Lipoma-preferred partner	0.865618877	0.65214	0.1302539
Q9Y2R5	RT17	28S ribosomal protein S17, mitochondrial	0.766073098	0.65312	0.1303761
Q9H936	GHC1	Mitochondrial glutamate carrier 1	0.97685675	0.65382	0.1304423
P80188	NGAL	Neutrophil gelatinase-associated lipocalin	1.180226944	0.65784	0.1311703
P00387	NB5R3	NADH-cytochrome b5 reductase 3	1.039685803	0.66168	0.1318617
P21980	TGM2	Protein-glutamine gamma-glutamyltransferase 2	0.911575505	0.66451	0.1323512
P05091	ALDH2	Aldehyde dehydrogenase, mitochondrial	1.07779499	0.66719	0.1327535
O95758	PTBP3	Polypyrimidine tract-binding protein 3	1.156985252	0.66728	0.1327535
Q07157	ZO1	Tight junction protein ZO-1	0.845840547	0.67223	0.1336631
Q6UXH1	CREL2	Cysteine-rich with EGF-like domain protein 2	1.162814587	0.68754	0.1365504
P10301	RRAS	Ras-related protein R-Ras	0.947138227	0.68758	0.1365504
O15126	SCAM1	Secretory carrier-associated membrane protein 1	1.102741121	0.68819	0.1365504
Q9UK41	VPS28	Vacuolar protein sorting-associated protein 28 homolog	1.208851165	0.68851	0.1365504
Q15437	SC23B	Protein transport protein Sec23B	1.223508191	0.68868	0.1365504
Q16822	PCKGM	Phosphoenolpyruvate carboxykinase [GTP], mitochondrial	1.02033266	0.69056	0.1368465
Q9NVI7	ATD3A	ATPase family AAA domain-containing protein 3A	1.133641647	0.69116	0.1368888
P06737	PYGL	Glycogen phosphorylase, liver form	1.309717533	0.69795	0.1381562
Q05639	EF1A2	Elongation factor 1-alpha 2	1.3164039	0.69957	0.1383934
P31942	HNRH3	Heterogeneous nuclear ribonucleoprotein H3	0.880677965	0.69993	0.1383934
O15145	ARPC3	Actin-related protein 2/3 complex subunit 3	0.861731286	0.7029	0.138903
Q8NFV4	ABHDB	Protein ABHD11	0.937622829	0.70644	0.1394559
P27701	CD82	CD82 antigen	0.904707669	0.70678	0.1394559
O43504	LTOR5	Ragulator complex protein LAMTOR5	0.912328255	0.70688	0.1394559
Q99880	H2B1L	Histone H2B type 1-L	1.082580172	0.71155	0.140299
Q5T9L3	WLS	Protein wntless homolog	1.09556716	0.72059	0.1420024
Q8N257	H2B3B	Histone H2B type 3-B	1.144739427	0.73084	0.1439421
Q9UL25	RAB21	Ras-related protein Rab-21	0.871513369	0.73871	0.1454113
P62879	GBB2	Guanine nucleotide-binding protein G(I)/G(S)/G(T) subunit beta-2	1.026400804	0.74129	0.145838
Q14061	COX17	Cytochrome c oxidase copper chaperone	0.931191769	0.74185	0.1458671
Q96C36	P5CR2	Pyrroline-5-carboxylate reductase 2	0.838009846	0.74346	0.1461025
P63167	DYL1	Dynein light chain 1, cytoplasmic	1.246004329	0.74801	0.1469151
P02766	TTHY	Transthyretin	1.145740195	0.75416	0.1480408
P07203	GPX1	Glutathione peroxidase 1	0.887028582	0.75658	0.1484335
P51553	IDH3G	Isocitrate dehydrogenase [NAD] subunit gamma, mitochondrial	1.253677421	0.76044	0.1491082
P21953	ODBB	2-oxoisovalerate dehydrogenase subunit beta, mitochondrial	0.913719012	0.7617	0.1492725
Q9BV40	VAMP8	Vesicle-associated membrane protein 8	1.067019648	0.76323	0.1494896
O95292	VAPB	Vesicle-associated membrane protein-associated protein B/C	1.032854885	0.76472	0.1496986
O43598	DNPH1	2'-deoxynucleoside 5'-phosphate N-hydrolase 1	0.906114002	0.76535	0.1497391
P12931	SRC	Proto-oncogene tyrosine-protein kinase Src	0.976446085	0.7663	0.1498421
Q9NRR5	UBQL4	Ubiquilin-4	1.193652976	0.76688	0.1498728
O95470	SGPL1	Sphingosine-1-phosphate lyase 1	1.117522151	0.77175	0.1507413
P05556	ITB1	Integrin beta-1	1.025347701	0.77696	0.1516752
Q13277	STX3	Syntaxin-3	1.138008399	0.78331	0.1528305
Q9Y5U9	IR3IP	Immediate early response 3-interacting protein 1	1.109915266	0.79561	0.1551448
O95833	CLIC3	Chloride intracellular channel protein 3	1.24395845	0.80251	0.1564042
O00461	GOLI4	Golgi integral membrane protein 4	0.926341599	0.80424	0.1566551
Q9Y6A9	SPCS1	Signal peptidase complex subunit 1	1.044568653	0.81737	0.1590979
P51991	ROA3	Heterogeneous nuclear ribonucleoprotein A3	1.064317888	0.81768	0.1590979
Q9NZ45	CISD1	CDGSH iron-sulfur domain-containing protein 1	1.018156386	0.82237	0.1599225
P52815	RM12	39S ribosomal protein L12, mitochondrial	1.0433315	0.8231	0.1599766
Q00765	REEP5	Receptor expression-enhancing protein 5	1.074329061	0.8257	0.1603938
Q5XKP0	MIC13	MICOS complex subunit MIC13	1.114977166	0.82794	0.1607407
P48230	T4S4	Transmembrane 4 L6 family member 4	0.925680291	0.83049	0.1611386
Q9BRK5	CAB45	45 kDa calcium-binding protein	0.965821699	0.8309	0.1611386
Q5JTJ3	COA6	Cytochrome c oxidase assembly factor 6 homolog	1.02719615	0.83194	0.1612044
P61011	SRP54	Signal recognition particle 54 kDa protein	0.887734636	0.83215	0.1612044
Q9UKU7	ACAD8	Isobutyryl-CoA dehydrogenase, mitochondrial	0.966760301	0.83368	0.1614124
Q96RQ1	ERGI2	Endoplasmic reticulum-Golgi intermediate compartment protein 2	0.884125194	0.83935	0.1623618
Q86Y82	STX12	Syntaxin-12	1.070269546	0.83968	0.1623618
O75436	VP26A	Vacuolar protein sorting-associated protein 26A	0.927470734	0.83996	0.1623618
P53007	TXTP	Tricarboxylate transport protein, mitochondrial	1.039711172	0.84434	0.1631194
P54886	P5CS	Delta-1-pyrroline-5-carboxylate synthase	0.931039286	0.84764	0.1636676
P09651	ROA1	Heterogeneous nuclear ribonucleoprotein A1	1.043798007	0.84957	0.1639508
P39748	FEN1	Flap endonuclease 1	0.945592437	0.85128	0.1641597
Q13564	ULA1	NEDD8-activating enzyme E1 regulatory subunit	0.955222871	0.85158	0.1641597
P36542	ATPG	ATP synthase subunit gamma, mitochondrial	1.05673405	0.85629	0.1649778
P07477	TRY1	Trypsin-1	1.118239181	0.85928	0.1654638
Q99615	DNJC7	DnaJ homolog subfamily C member 7	1.063950614	0.87002	0.1674408
Q9Y305	ACOT9	Acyl-coenzyme A thioesterase 9, mitochondrial	1.10525344	0.87321	0.1679634
O95139	NDUB6	NADH dehydrogenase [ubiquinone] 1 beta subcomplex subunit 6	0.950239774	0.8766	0.1685239
Q9HAV7	GRPE1	GrpE protein homolog 1, mitochondrial	1.025186945	0.87728	0.168563
P00167	CYB5	Cytochrome b5	1.039445199	0.87899	0.1688
P61009	SPCS3	Signal peptidase complex subunit 3	1.049041121	0.88286	0.1694512
Q9Y5L4	TIM13	Mitochondrial import inner membrane translocase subunit Tim13	0.984856249	0.88353	0.1694879
Q86VR2	F134C	Protein FAM134C	0.966449952	0.8897	0.170579
P27708	PYR1	CAD protein	1.053413674	0.89064	0.1706668
O95571	ETHE1	Persulfide dioxygenase ETHE1, mitochondrial	0.981652578	0.89335	0.1710935
P82930	RT34	28S ribosomal protein S34, mitochondrial	0.946339395	0.89518	0.1713512
Q7Z2W9	RM21	39S ribosomal protein L21, mitochondrial	0.945260316	0.897	0.1716068
Q07021	C1QBP	Complement component 1 Q subcomponent-binding protein, mitochondrial	1.024359718	0.8998	0.1720495
Q96QR8	PURB	Transcriptional activator protein Pur-beta	0.965842964	0.91499	0.1748594
O95857	TSN13	Tetraspanin-13	0.97586898	0.91599	0.1749561
Q08211	DHX9	ATP-dependent RNA helicase A	1.020468063	0.91936	0.175505
Q9NZN4	EHD2	EH domain-containing protein 2	0.954759285	0.92635	0.1767441
O96005	CLPT1	Cleft lip and palate transmembrane protein 1	1.01961393	0.93704	0.1786874
O14617	AP3D1	AP-3 complex subunit delta-1	1.034002452	0.93995	0.1791084
Q13242	SRSF9	Serine/arginine-rich splicing factor 9	0.977969471	0.94026	0.1791084
P07602	SAP	Prosaposin	0.989877477	0.94267	0.1794709
Q13951	PEBB	Core-binding factor subunit beta	0.980117415	0.94361	0.1795533
P82909	RT36	28S ribosomal protein S36, mitochondrial	0.982825024	0.95332	0.1813034
Q07812	BAX	Apoptosis regulator BAX	1.018459536	0.95411	0.1813562
P32969	RL9	60S ribosomal protein L9	1.014734898	0.95641	0.1816958
O75964	ATP5L	ATP synthase subunit g, mitochondrial	0.984407352	0.95937	0.1821604
P33176	KINH	Kinesin-1 heavy chain	0.972602393	0.96022	0.1821681
O15438	MRP3	Canalicular multispecific organic anion transporter 2	1.006139916	0.96044	0.1821681
Q9UNS2	CSN3	COP9 signalosome complex subunit 3	1.02209176	0.96266	0.1824914
P08758	ANXA5	Annexin A5	0.994799908	0.9643	0.1826578
E9PAV3	NACAM	Nascent polypeptide-associated complex subunit alpha, muscle-specific form	1.034664737	0.96457	0.1826578
Q9UM54	MYO6	Unconventional myosin-VI	0.982901709	0.96596	0.1828232
O15551	CLD3	Claudin-3	0.985288795	0.96775	0.1830641
Q14258	TRI25	E3 ubiquitin/ISG15 ligase TRIM25	1.021371239	0.96831	0.1830722
P03928	ATP8	ATP synthase protein 8	0.980043232	0.9705	0.1833882
Q08209	PP2BA	Serine/threonine-protein phosphatase 2B catalytic subunit alpha isoform	1.008593699	0.97178	0.1835321
Q53EU6	GPAT3	Glycerol-3-phosphate acyltransferase 3	1.006426081	0.98361	0.1856673
Q96S52	PIGS	GPI transamidase component PIG-S	0.997042945	0.98656	0.1861249
O14735	CDIPT	CDP-diacylglycerol--inositol 3-phosphatidyltransferase	0.996722278	0.98925	0.1865329
P57105	SYJ2B	Synaptojanin-2-binding protein	1.001447254	0.99411	0.1873495
Q15070	OXA1L	Mitochondrial inner membrane protein OXA1L	1.00153209	0.99616	0.1876359
Q9NZ01	TECR	Very-long-chain enoyl-CoA reductase	1.000415538	0.99876	0.1878689
O95379	TFIP8	Tumor necrosis factor alpha-induced protein 8	1.000907591	0.99904	0.1878689
P24592	IBP6	Insulin-like growth factor-binding protein 6	0.9997728	0.99928	0.1878689
P27694	RFA1	Replication protein A 70 kDa DNA-binding subunit	0.999713377	0.99952	0.1878689
