# Supplementary material for: SWATH Differential Abundance Proteomics and Cellular Assays Show In Vitro Anticancer Activity of Arachidonic Acid- and Docosahexaenoic Acid-Based Monoacylglycerols in HT-29 Colorectal Cancer Cells
Source: Nutrients. 2019 Dec 6;11(12):2984. doi: 10.3390/nu11122984 (PMC6950369; doi:10.3390/nu11122984)
Supplement: Supplementary file 1 [file nutrients-11-02984-s001.zip › Table S4.csv]

protein accession	protein id	protein name	Fold Change	p-value	q-value
P08910	ABHD2	Abhydrolase domain-containing protein 2	6.144820748	3.82E-09	2.40E-06
P31350	RIR2	Ribonucleoside-diphosphate reductase subunit M2	0.226300153	5.79E-09	2.40E-06
P06493	CDK1	Cyclin-dependent kinase 1	0.430317457	1.38E-08	3.81E-06
P27144	KAD4	Adenylate kinase 4, mitochondrial	0.607717587	4.50E-08	8.35E-06
Q8N6M9	ZFN2A	AN1-type zinc finger protein 2A	2.887535797	5.05E-08	8.35E-06
Q13405	RM49	39S ribosomal protein L49, mitochondrial	0.549998176	2.24E-07	3.09E-05
P0DMV9	HS71B	Heat shock 70 kDa protein 1B	3.99008788	4.47E-07	5.29E-05
Q9NUJ1	ABHDA	Mycophenolic acid acyl-glucuronide esterase, mitochondrial	0.475810347	5.95E-07	6.05E-05
P17066	HSP76	Heat shock 70 kDa protein 6	6.208370722	6.58E-07	6.05E-05
Q9BZX2	UCK2	Uridine-cytidine kinase 2	0.419310581	9.61E-07	7.63E-05
Q9H190	SDCB2	Syntenin-2	5.307272128	0.000001014	7.63E-05
Q99541	PLIN2	Perilipin-2	3.764191273	1.26E-06	8.71E-05
Q13895	BYST	Bystin	0.248065794	0.000001494	8.93E-05
Q15785	TOM34	Mitochondrial import receptor subunit TOM34	0.679247152	1.51E-06	8.93E-05
Q9BYN0	SRXN1	Sulfiredoxin-1	4.808468066	2.35E-06	0.000126585
P60981	DEST	Destrin	0.607850182	2.63E-06	0.000126585
P61289	PSME3	Proteasome activator complex subunit 3	0.465812404	2.64E-06	0.000126585
P13489	RINI	Ribonuclease inhibitor	0.580595881	2.87E-06	0.000126585
Q92876	KLK6	Kallikrein-6	0.57074495	2.91E-06	0.000126585
Q99439	CNN2	Calponin-2	0.56227046	3.45E-06	0.000142603
P48507	GSH0	Glutamate--cysteine ligase regulatory subunit	2.546277057	3.89E-06	0.000153485
Q9Y3C8	UFC1	Ubiquitin-fold modifier-conjugating enzyme 1	0.632187615	4.54E-06	0.00017071
P09601	HMOX1	Heme oxygenase 1	18.27010983	4.84E-06	0.000174087
P40227	TCPZ	T-complex protein 1 subunit zeta	0.73870124	7.25E-06	0.000250051
Q9UNE7	CHIP	E3 ubiquitin-protein ligase CHIP	0.385050018	7.91E-06	0.000261966
O15347	HMGB3	High mobility group protein B3	0.382452834	8.80E-06	0.000273056
Q7L0Y3	MRRP1	Mitochondrial ribonuclease P protein 1	0.720972569	8.91E-06	0.000273056
O00170	AIP	AH receptor-interacting protein	0.545723254	9.43E-06	0.00027869
P35900	K1C20	Keratin, type I cytoskeletal 20	2.233198204	0.000012053	0.000343995
Q9NT62	ATG3	Ubiquitin-like-conjugating enzyme ATG3	0.591744098	0.000014715	0.000384087
O95202	LETM1	LETM1 and EF-hand domain-containing protein 1, mitochondrial	0.573538296	0.000014945	0.000384087
Q9NRX2	RM17	39S ribosomal protein L17, mitochondrial	0.460392277	0.000014952	0.000384087
Q16543	CDC37	Hsp90 co-chaperone Cdc37	0.744261665	0.000015314	0.000384087
P78371	TCPB	T-complex protein 1 subunit beta	0.663696659	0.000016896	0.000411301
Q14019	COTL1	Coactosin-like protein	0.599079224	0.000019611	0.00045038
P04183	KITH	Thymidine kinase, cytosolic	0.556394852	0.00002019	0.00045038
P48643	TCPE	T-complex protein 1 subunit epsilon	0.730503238	0.000020297	0.00045038
O94760	DDAH1	N(G),N(G)-dimethylarginine dimethylaminohydrolase 1	0.753808997	0.000020678	0.00045038
P04632	CPNS1	Calpain small subunit 1	0.762671787	0.000021331	0.00045269
P61221	ABCE1	ATP-binding cassette sub-family E member 1	0.631395782	0.000022999	0.000475887
Q96C36	P5CR2	Pyrroline-5-carboxylate reductase 2	0.70453457	0.000024886	0.000502372
P12259	FA5	Coagulation factor V	1.975549665	0.000026529	0.000522789
P33993	MCM7	DNA replication licensing factor MCM7	0.369606956	0.000033247	0.000639939
P21912	SDHB	Succinate dehydrogenase [ubiquinone] iron-sulfur subunit, mitochondrial	0.730070915	0.000034574	0.000650357
Q99615	DNJC7	DnaJ homolog subfamily C member 7	0.651592432	0.00003563	0.000655327
P37802	TAGL2	Transgelin-2	0.737544482	0.000036867	0.000663338
Q14566	MCM6	DNA replication licensing factor MCM6	0.505876626	0.000039275	0.000685169
P23526	SAHH	Adenosylhomocysteinase	0.655334585	0.000039736	0.000685169
Q9UEW8	STK39	STE20/SPS1-related proline-alanine-rich protein kinase	0.63713739	0.000047364	0.000800031
P49736	MCM2	DNA replication licensing factor MCM2	0.463433726	0.000049861	0.000825364
P78417	GSTO1	Glutathione S-transferase omega-1	0.71416328	0.000051238	0.000831527
P29692	EF1D	Elongation factor 1-delta	0.638457569	0.000058304	0.000928003
Q8TE68	ES8L1	Epidermal growth factor receptor kinase substrate 8-like protein 1	0.734806529	0.000059896	0.000935355
Q9H936	GHC1	Mitochondrial glutamate carrier 1	0.676848286	0.000063752	0.000977135
Q9BV86	NTM1A	N-terminal Xaa-Pro-Lys N-methyltransferase 1	0.380814427	0.000066677	0.000991252
Q9HAV4	XPO5	Exportin-5	0.542177474	0.00006715	0.000991252
Q9BPW9	DHRS9	Dehydrogenase/reductase SDR family member 9	1.959975436	0.000068266	0.000991252
Q92597	NDRG1	Protein NDRG1	1.375234401	0.000071881	0.001025748
P00747	PLMN	Plasminogen	1.867855184	0.000074535	0.001045593
P00374	DYR	Dihydrofolate reductase	0.492868686	0.000081154	0.001119274
P98172	EFNB1	Ephrin-B1	0.316177025	0.000082492	0.001119274
Q14108	SCRB2	Lysosome membrane protein 2	1.445966472	0.000086423	0.001153698
P07437	TBB5	Tubulin beta chain	0.63871737	0.000092557	0.001202597
Q92598	HS105	Heat shock protein 105 kDa	1.808979789	0.000092992	0.001202597
P23193	TCEA1	Transcription elongation factor A protein 1	0.565014212	0.000096369	0.001217154
Q9H2J4	PDCL3	Phosducin-like protein 3	0.296173061	0.0001	0.001217154
Q9Y266	NUDC	Nuclear migration protein nudC	0.609030068	0.0001	0.001217154
Q9UMY4	SNX12	Sorting nexin-12	0.704139285	0.0001	0.001217154
Q53GA4	PHLA2	Pleckstrin homology-like domain family A member 2	0.611181394	0.00011	0.001300616
P25685	DNJB1	DnaJ homolog subfamily B member 1	2.007473427	0.00011	0.001300616
P33240	CSTF2	Cleavage stimulation factor subunit 2	0.470763998	0.00012	0.001360545
P30520	PURA2	Adenylosuccinate synthetase isozyme 2	0.544420238	0.00012	0.001360545
P40926	MDHM	Malate dehydrogenase, mitochondrial	0.57063001	0.00012	0.001360545
Q96C19	EFHD2	EF-hand domain-containing protein D2	0.534727409	0.00014	0.001544975
P30626	SORCN	Sorcin	0.694041313	0.00014	0.001544975
O14907	TX1B3	Tax1-binding protein 3	0.514422382	0.00015	0.001571516
Q9Y570	PPME1	Protein phosphatase methylesterase 1	1.413190316	0.00015	0.001571516
O15118	NPC1	Niemann-Pick C1 protein	2.04923538	0.00015	0.001571516
Q9Y6M5	ZNT1	Zinc transporter 1	2.382853816	0.00015	0.001571516
P43487	RANG	Ran-specific GTPase-activating protein	0.424220268	0.00016	0.001614956
Q8N392	RHG18	Rho GTPase-activating protein 18	0.455539674	0.00016	0.001614956
P37108	SRP14	Signal recognition particle 14 kDa protein	0.731351243	0.00016	0.001614956
Q8IZW8	TENS4	Tensin-4	0.37174545	0.00018	0.001773568
Q9H9B4	SFXN1	Sideroflexin-1	0.628811414	0.00018	0.001773568
P08708	RS17	40S ribosomal protein S17	0.642804901	0.00019	0.001850075
P61088	UBE2N	Ubiquitin-conjugating enzyme E2 N	0.725281471	0.0002	0.001924802
P32119	PRDX2	Peroxiredoxin-2	0.797686297	0.00021	0.001997812
P55209	NP1L1	Nucleosome assembly protein 1-like 1	0.498421469	0.00022	0.002045913
O43396	TXNL1	Thioredoxin-like protein 1	0.731305581	0.00022	0.002045913
P13647	K2C5	Keratin, type II cytoskeletal 5	3.866503241	0.00025	0.002299069
Q9H773	DCTP1	dCTP pyrophosphatase 1	0.402087516	0.00026	0.002313902
O15355	PPM1G	Protein phosphatase 1G	0.675060876	0.00026	0.002313902
Q9Y371	SHLB1	Endophilin-B1	0.738496023	0.00026	0.002313902
P00492	HPRT	Hypoxanthine-guanine phosphoribosyltransferase	0.77376734	0.00027	0.002352311
Q14914	PTGR1	Prostaglandin reductase 1	1.522469329	0.00027	0.002352311
P23528	COF1	Cofilin-1	0.675623903	0.00028	0.002389136
P31946	1433B	14-3-3 protein beta/alpha	0.74322317	0.00028	0.002389136
P62888	RL30	60S ribosomal protein L30	0.698153215	0.0003	0.002533668
P19105	ML12A	Myosin regulatory light chain 12A	0.5821694	0.00031	0.002591678
Q01658	NC2B	Protein Dr1	0.500780404	0.00033	0.002731294
Q8TCD5	NT5C	5'(3')-deoxyribonucleotidase, cytosolic type	0.465934839	0.00034	0.002758883
P24534	EF1B	Elongation factor 1-beta	0.667311811	0.00034	0.002758883
P16949	STMN1	Stathmin	0.360933437	0.00036	0.002892809
P61758	PFD3	Prefoldin subunit 3	0.647139983	0.0004	0.003153009
P07900	HS90A	Heat shock protein HSP 90-alpha	1.67504369	0.0004	0.003153009
O15511	ARPC5	Actin-related protein 2/3 complex subunit 5	0.739424206	0.00041	0.003171426
Q99880	H2B1L	Histone H2B type 1-L	1.799243593	0.00041	0.003171426
Q9BQE3	TBA1C	Tubulin alpha-1C chain	0.702227132	0.00042	0.003218697
O60701	UGDH	UDP-glucose 6-dehydrogenase	1.638017646	0.00043	0.0032651
P35270	SPRE	Sepiapterin reductase	0.774695578	0.00048	0.003547135
Q13011	ECH1	Delta(3,5)-Delta(2,4)-dienoyl-CoA isomerase, mitochondrial	1.430365341	0.00048	0.003547135
P21589	5NTD	5'-nucleotidase	1.485950083	0.00048	0.003547135
P60468	SC61B	Protein transport protein Sec61 subunit beta	1.392805583	0.0005	0.003662234
Q9Y230	RUVB2	RuvB-like 2	0.686144356	0.00051	0.003670514
Q9BQ69	MACD1	O-acetyl-ADP-ribose deacetylase MACROD1	0.752373058	0.00051	0.003670514
P30044	PRDX5	Peroxiredoxin-5, mitochondrial	0.687326688	0.00052	0.003710222
Q01469	FABP5	Fatty acid-binding protein, epidermal	0.627002972	0.00056	0.003961473
O95721	SNP29	Synaptosomal-associated protein 29	0.544275283	0.00057	0.003964445
P18669	PGAM1	Phosphoglycerate mutase 1	0.683049296	0.00057	0.003964445
Q15369	ELOC	Transcription elongation factor B polypeptide 1	0.709032227	0.00058	0.00396732
P08195	4F2	4F2 cell-surface antigen heavy chain	1.555400856	0.00058	0.00396732
Q9UHV9	PFD2	Prefoldin subunit 2	0.605428377	0.00062	0.00417197
P63241	IF5A1	Eukaryotic translation initiation factor 5A-1	0.739292627	0.00062	0.00417197
P02795	MT2	Metallothionein-2	16.49481822	0.00063	0.004205072
P49406	RM19	39S ribosomal protein L19, mitochondrial	0.656063612	0.00065	0.004303858
Q9NX20	RM16	39S ribosomal protein L16, mitochondrial	0.416555215	0.00066	0.004335388
P61026	RAB10	Ras-related protein Rab-10	1.284041589	0.00068	0.004431592
Q9NTK5	OLA1	Obg-like ATPase 1	0.749303422	0.00072	0.004655615
Q71DI3	H32	Histone H3.2	1.786868085	0.00073	0.004683685
Q9HDC9	APMAP	Adipocyte plasma membrane-associated protein	1.362285093	0.00074	0.004711323
Q08945	SSRP1	FACT complex subunit SSRP1	0.682731354	0.00075	0.00473854
P06454	PTMA	Prothymosin alpha	0.37378267	0.00076	0.004765344
P49915	GUAA	GMP synthase [glutamine-hydrolyzing]	0.722339204	0.00078	0.004853975
P30041	PRDX6	Peroxiredoxin-6	0.729262861	0.0008	0.004941283
P13639	EF2	Elongation factor 2	0.747421019	0.00081	0.00496599
Q9Y399	RT02	28S ribosomal protein S2, mitochondrial	0.548581812	0.00082	0.004990333
P37235	HPCL1	Hippocalcin-like protein 1	0.612400204	0.00084	0.005012619
P05787	K2C8	Keratin, type II cytoskeletal 8	1.644506792	0.00084	0.005012619
O14737	PDCD5	Programmed cell death protein 5	0.401927867	0.00085	0.005012619
Q15366	PCBP2	Poly(rC)-binding protein 2	0.780913836	0.00085	0.005012619
Q14166	TTL12	Tubulin--tyrosine ligase-like protein 12	0.631386282	0.00086	0.005012619
P32322	P5CR1	Pyrroline-5-carboxylate reductase 1, mitochondrial	0.710079688	0.00086	0.005012619
Q86SX6	GLRX5	Glutaredoxin-related protein 5, mitochondrial	0.392998939	0.00089	0.005151201
Q9H9J2	RM44	39S ribosomal protein L44, mitochondrial	0.253643337	0.00094	0.005297056
P17987	TCPA	T-complex protein 1 subunit alpha	0.847399855	0.00094	0.005297056
P33992	MCM5	DNA replication licensing factor MCM5	0.553166503	0.00095	0.005297056
O43809	CPSF5	Cleavage and polyadenylation specificity factor subunit 5	0.590083322	0.00095	0.005297056
Q9Y3D9	RT23	28S ribosomal protein S23, mitochondrial	0.389719117	0.00096	0.005297056
Q8IXM3	RM41	39S ribosomal protein L41, mitochondrial	0.55782883	0.00096	0.005297056
P61457	PHS	Pterin-4-alpha-carbinolamine dehydratase	0.669723985	0.00096	0.005297056
P25205	MCM3	DNA replication licensing factor MCM3	0.418777917	0.00099	0.005426412
P05783	K1C18	Keratin, type I cytoskeletal 18	2.018062216	0.001	0.005428192
P0C0L5	CO4B	Complement C4-B	1.827500559	0.00101	0.005428192
Q9P2E9	RRBP1	Ribosome-binding protein 1	2.068277729	0.00101	0.005428192
P82933	RT09	28S ribosomal protein S9, mitochondrial	0.617028345	0.00103	0.005464711
Q13263	TIF1B	Transcription intermediary factor 1-beta	0.697153384	0.00103	0.005464711
Q9BRA2	TXD17	Thioredoxin domain-containing protein 17	0.739763063	0.00105	0.005535339
Q7Z7F7	RM55	39S ribosomal protein L55, mitochondrial	0.600734943	0.00108	0.005657456
P15374	UCHL3	Ubiquitin carboxyl-terminal hydrolase isozyme L3	0.75951344	0.00111	0.005778038
O00273	DFFA	DNA fragmentation factor subunit alpha	0.611960995	0.00114	0.005897113
P11717	MPRI	Cation-independent mannose-6-phosphate receptor	1.273321229	0.00116	0.0059633
Q06323	PSME1	Proteasome activator complex subunit 1	0.571415257	0.00117	0.00597758
P10606	COX5B	Cytochrome c oxidase subunit 5B, mitochondrial	0.709295818	0.00119	0.006019381
P12004	PCNA	Proliferating cell nuclear antigen	0.720965845	0.0012	0.006019381
Q96HE7	ERO1A	ERO1-like protein alpha	1.324494901	0.0012	0.006019381
Q9Y2V2	CHSP1	Calcium-regulated heat stable protein 1	0.43295842	0.00124	0.006145536
O95817	BAG3	BAG family molecular chaperone regulator 3	3.735484639	0.00124	0.006145536
Q9Y6E2	BZW2	Basic leucine zipper and W2 domain-containing protein 2	0.687132971	0.00128	0.006306019
O14828	SCAM3	Secretory carrier-associated membrane protein 3	0.562828389	0.00129	0.006317679
P02749	APOH	Beta-2-glycoprotein 1	1.959021993	0.00137	0.006670006
Q13098	CSN1	COP9 signalosome complex subunit 1	0.534538344	0.00142	0.006833048
Q9NQG5	RPR1B	Regulation of nuclear pre-mRNA domain-containing protein 1B	0.557368092	0.00142	0.006833048
Q8NFV4	ABHDB	Protein ABHD11	0.687923012	0.00143	0.006841392
Q9H910	HN1L	Hematological and neurological expressed 1-like protein	0.515347032	0.00148	0.006999681
Q14126	DSG2	Desmoglein-2	1.283748733	0.00148	0.006999681
Q9BRK5	CAB45	45 kDa calcium-binding protein	0.532235145	0.00152	0.007148015
Q15102	PA1B3	Platelet-activating factor acetylhydrolase IB subunit gamma	0.553281451	0.00153	0.007154392
Q92530	PSMF1	Proteasome inhibitor PI31 subunit	0.43913309	0.00161	0.007403003
Q9ULC5	ACSL5	Long-chain-fatty-acid--CoA ligase 5	1.185305357	0.00161	0.007403003
P00505	AATM	Aspartate aminotransferase, mitochondrial	1.371454673	0.00161	0.007403003
Q9NVS9	PNPO	Pyridoxine-5'-phosphate oxidase	0.57285562	0.00164	0.00745808
O75223	GGCT	Gamma-glutamylcyclotransferase	0.803481397	0.00164	0.00745808
P51148	RAB5C	Ras-related protein Rab-5C	0.789561201	0.00165	0.007462553
Q8WW12	PCNP	PEST proteolytic signal-containing nuclear protein	0.536301257	0.0017	0.00762323
P26583	HMGB2	High mobility group protein B2	0.66520971	0.00172	0.00762323
P18283	GPX2	Glutathione peroxidase 2	0.616780354	0.00174	0.00762323
P08240	SRPRA	Signal recognition particle receptor subunit alpha	1.528413923	0.00174	0.00762323
Q9NP92	RT30	28S ribosomal protein S30, mitochondrial	0.316075839	0.00175	0.00762323
P24666	PPAC	Low molecular weight phosphotyrosine protein phosphatase	0.699233959	0.00175	0.00762323
P08727	K1C19	Keratin, type I cytoskeletal 19	1.730930693	0.00175	0.00762323
Q07960	RHG01	Rho GTPase-activating protein 1	0.61930642	0.00176	0.007626651
O95372	LYPA2	Acyl-protein thioesterase 2	0.40815622	0.0018	0.007719155
Q13085	ACACA	Acetyl-CoA carboxylase 1	0.59649419	0.0018	0.007719155
Q15631	TSN	Translin	0.647567406	0.00184	0.007850018
O00505	IMA4	Importin subunit alpha-4	0.696755576	0.00185	0.007852206
O43920	NDUS5	NADH dehydrogenase [ubiquinone] iron-sulfur protein 5	0.764456538	0.00188	0.007938827
Q9UI30	TR112	Multifunctional methyltransferase subunit TRM112-like protein	0.685224537	0.00189	0.007940542
O60218	AK1BA	Aldo-keto reductase family 1 member B10	1.315654819	0.00191	0.00798404
Q9H4A6	GOLP3	Golgi phosphoprotein 3	0.530143713	0.00192	0.007985511
Q04917	1433F	14-3-3 protein eta	0.601293717	0.00196	0.008111116
P53367	ARFP1	Arfaptin-1	0.627863496	0.00197	0.00811194
Q9UK76	HN1	Hematological and neurological expressed 1 protein	0.357097517	0.00198	0.008112755
P04114	APOB	Apolipoprotein B-100	1.694429765	0.00199	0.008113563
Q9GZT3	SLIRP	SRA stem-loop-interacting RNA-binding protein, mitochondrial	0.573866431	0.00203	0.008236077
Q9BY43	CHM4A	Charged multivesicular body protein 4a	0.639745148	0.00204	0.008236275
P63218	GBG5	Guanine nucleotide-binding protein G(I)/G(S)/G(O) subunit gamma-5	0.433239477	0.00208	0.008357005
P30084	ECHM	Enoyl-CoA hydratase, mitochondrial	0.772836107	0.0021	0.008396601
Q14240	IF4A2	Eukaryotic initiation factor 4A-II	1.278340748	0.00213	0.008475607
Q9HAV7	GRPE1	GrpE protein homolog 1, mitochondrial	0.651602004	0.00215	0.008514256
P52597	HNRPF	Heterogeneous nuclear ribonucleoprotein F	0.773540404	0.00219	0.008631363
Q9NP79	VTA1	Vacuolar protein sorting-associated protein VTA1 homolog	0.205780576	0.00224	0.00878418
P19404	NDUV2	NADH dehydrogenase [ubiquinone] flavoprotein 2, mitochondrial	0.749961158	0.00225	0.00878418
P33316	DUT	Deoxyuridine 5'-triphosphate nucleotidohydrolase, mitochondrial	0.711009197	0.0023	0.008895464
P41250	SYG	Glycine--tRNA ligase	1.507040953	0.0023	0.008895464
Q99426	TBCB	Tubulin-folding cofactor B	0.740247682	0.00236	0.009085066
P24592	IBP6	Insulin-like growth factor-binding protein 6	0.558574069	0.00243	0.009263773
P39748	FEN1	Flap endonuclease 1	0.677111607	0.00243	0.009263773
O00429	DNM1L	Dynamin-1-like protein	0.7691271	0.00244	0.009263773
Q9NPD8	UBE2T	Ubiquitin-conjugating enzyme E2 T	0.525083211	0.00251	0.009486023
O00515	LAD1	Ladinin-1	0.689650443	0.00254	0.009555768
Q8N5K1	CISD2	CDGSH iron-sulfur domain-containing protein 2	0.608306319	0.00256	0.009587431
Q9Y6N5	SQRD	Sulfide:quinone oxidoreductase, mitochondrial	1.322772659	0.00258	0.009618809
O94826	TOM70	Mitochondrial import receptor subunit TOM70	0.763985549	0.0026	0.00961979
Q5RI15	COX20	Cytochrome c oxidase protein 20 homolog	0.754669196	0.00261	0.00961979
Q9P032	NDUF4	NADH dehydrogenase [ubiquinone] 1 alpha subcomplex assembly factor 4	0.663085507	0.00262	0.00961979
Q8IZ81	ELMD2	ELMO domain-containing protein 2	0.66457634	0.00263	0.00961979
Q96GC5	RM48	39S ribosomal protein L48, mitochondrial	0.558623587	0.00264	0.00961979
P63104	1433Z	14-3-3 protein zeta/delta	0.792829569	0.00265	0.00961979
P20290	BTF3	Transcription factor BTF3	0.672662463	0.00269	0.009722352
Q96C01	F136A	Protein FAM136A	0.61892667	0.00272	0.009788037
P49321	NASP	Nuclear autoantigenic sperm protein	0.512786956	0.00283	0.01008053
O00410	IPO5	Importin-5	0.538603984	0.00284	0.01008053
Q53EU6	GPAT3	Glycerol-3-phosphate acyltransferase 3	2.088074038	0.00284	0.01008053
P30043	BLVRB	Flavin reductase (NADPH)	1.522814805	0.00285	0.01008053
Q12931	TRAP1	Heat shock protein 75 kDa, mitochondrial	0.738577357	0.00287	0.01008499
P12268	IMDH2	Inosine-5'-monophosphate dehydrogenase 2	0.563929903	0.00289	0.01008499
Q96FW1	OTUB1	Ubiquitin thioesterase OTUB1	0.697938384	0.00289	0.01008499
P42330	AK1C3	Aldo-keto reductase family 1 member C3	1.226086001	0.0029	0.01008499
Q7Z434	MAVS	Mitochondrial antiviral-signaling protein	0.728105497	0.00292	0.01011206
Q6UWP7	LCLT1	Lysocardiolipin acyltransferase 1	0.581913997	0.00296	0.01020787
P00568	KAD1	Adenylate kinase isoenzyme 1	0.66012782	0.00302	0.01037157
Q92945	FUBP2	Far upstream element-binding protein 2	0.677177107	0.00305	0.01043131
P09429	HMGB1	High mobility group protein B1	0.610985964	0.00314	0.01069493
P55327	TPD52	Tumor protein D52	0.62329074	0.00324	0.0109903
Q92890	UFD1	Ubiquitin fusion degradation protein 1 homolog	1.500078253	0.0033	0.01114814
Q9HD33	RM47	39S ribosomal protein L47, mitochondrial	0.617653191	0.00334	0.01121352
O14745	NHRF1	Na(+)/H(+) exchange regulatory cofactor NHE-RF1	0.567822325	0.00335	0.01121352
P62906	RL10A	60S ribosomal protein L10a	0.785598007	0.00336	0.01121352
P05198	IF2A	Eukaryotic translation initiation factor 2 subunit 1	0.702382515	0.0034	0.01130145
P07339	CATD	Cathepsin D	1.395068588	0.00342	0.01132246
P49006	MRP	MARCKS-related protein	0.590311024	0.00349	0.01150817
Q9H6S3	ES8L2	Epidermal growth factor receptor kinase substrate 8-like protein 2	0.58666083	0.00352	0.01154805
P49585	PCY1A	Choline-phosphate cytidylyltransferase A	1.207342785	0.00353	0.01154805
P33991	MCM4	DNA replication licensing factor MCM4	0.510089246	0.00362	0.01172257
Q9H4G0	E41L1	Band 4.1-like protein 1	0.70468916	0.00362	0.01172257
Q9Y2Q3	GSTK1	Glutathione S-transferase kappa 1	0.676075	0.00364	0.01172257
Q16881	TRXR1	Thioredoxin reductase 1, cytoplasmic	1.400700181	0.00364	0.01172257
Q56VL3	OCAD2	OCIA domain-containing protein 2	0.736887308	0.00368	0.01176984
Q96AT9	RPE	Ribulose-phosphate 3-epimerase	0.465510713	0.00371	0.01176984
P50990	TCPQ	T-complex protein 1 subunit theta	0.83094474	0.00372	0.01176984
Q14254	FLOT2	Flotillin-2	1.687983459	0.00372	0.01176984
Q96C90	PP14B	Protein phosphatase 1 regulatory subunit 14B	0.25311372	0.00373	0.01176984
P46782	RS5	40S ribosomal protein S5	0.788098075	0.00374	0.01176984
P21964	COMT	Catechol O-methyltransferase	0.470723638	0.00382	0.01188602
O43617	TPPC3	Trafficking protein particle complex subunit 3	0.555720325	0.00382	0.01188602
Q15388	TOM20	Mitochondrial import receptor subunit TOM20 homolog	0.681977703	0.00382	0.01188602
Q06210	GFPT1	Glutamine--fructose-6-phosphate aminotransferase [isomerizing] 1	1.375168233	0.00384	0.0119035
P55060	XPO2	Exportin-2	0.630305883	0.0039	0.01204438
Q9NQ50	RM40	39S ribosomal protein L40, mitochondrial	0.46736769	0.00393	0.01209191
P50395	GDIB	Rab GDP dissociation inhibitor beta	0.72359405	0.00397	0.01216974
P46108	CRK	Adapter molecule crk	0.483071835	0.00401	0.012247
Q9NZL4	HPBP1	Hsp70-binding protein 1	0.500751112	0.00407	0.01238455
Q9NRN7	ADPPT	L-aminoadipate-semialdehyde dehydrogenase-phosphopantetheinyl transferase	0.621864895	0.0041	0.01243013
P11021	GRP78	78 kDa glucose-regulated protein	1.580717649	0.00424	0.01280766
P16435	NCPR	NADPH--cytochrome P450 reductase	1.309865961	0.00429	0.01291157
Q9Y6E0	STK24	Serine/threonine-protein kinase 24	0.727612779	0.00441	0.01322465
Q9Y244	POMP	Proteasome maturation protein	0.507652221	0.00449	0.01334943
P16070	CD44	CD44 antigen	0.667322421	0.00449	0.01334943
Q9Y265	RUVB1	RuvB-like 1	0.705622373	0.0045	0.01334943
P51858	HDGF	Hepatoma-derived growth factor	0.628907591	0.00457	0.01347157
P02794	FRIH	Ferritin heavy chain	1.325199576	0.00459	0.01347157
P01023	A2MG	Alpha-2-macroglobulin	1.987587781	0.00459	0.01347157
O60888	CUTA	Protein CutA	0.613780282	0.00461	0.01348246
P49281	NRAM2	Natural resistance-associated macrophage protein 2	1.638490605	0.00463	0.01349327
P08174	DAF	Complement decay-accelerating factor	1.55862049	0.0047	0.01364921
Q9NUQ9	FA49B	Protein FAM49B	0.715317266	0.00478	0.01379442
P23919	KTHY	Thymidylate kinase	0.546303968	0.0048	0.01379442
O75874	IDHC	Isocitrate dehydrogenase [NADP] cytoplasmic	1.297401283	0.0048	0.01379442
Q96A49	SYAP1	Synapse-associated protein 1	0.68676919	0.00486	0.01391852
P31939	PUR9	Bifunctional purine biosynthesis protein PURH	0.808071787	0.00494	0.01409884
Q8NF37	PCAT1	Lysophosphatidylcholine acyltransferase 1	0.655190839	0.00514	0.01456917
Q9UHX1	PUF60	Poly(U)-binding-splicing factor PUF60	0.745663482	0.00514	0.01456917
P04179	SODM	Superoxide dismutase [Mn], mitochondrial	1.253560533	0.00526	0.01483603
Q99832	TCPH	T-complex protein 1 subunit eta	0.828632319	0.00527	0.01483603
P42224	STAT1	Signal transducer and activator of transcription 1-alpha/beta	0.653592687	0.00533	0.01495408
P06396	GELS	Gelsolin	1.238272669	0.00535	0.01495948
O00151	PDLI1	PDZ and LIM domain protein 1	0.771942599	0.00545	0.01516924
Q92665	RT31	28S ribosomal protein S31, mitochondrial	0.714099671	0.00547	0.01516924
Q9H4M9	EHD1	EH domain-containing protein 1	0.671509105	0.00548	0.01516924
Q9H7Z7	PGES2	Prostaglandin E synthase 2	0.725737363	0.00551	0.01520145
Q9NVJ2	ARL8B	ADP-ribosylation factor-like protein 8B	1.466189476	0.00558	0.01534342
P22626	ROA2	Heterogeneous nuclear ribonucleoproteins A2/B1	1.366029325	0.0056	0.01534743
P30042	ES1	ES1 protein homolog, mitochondrial	0.755994557	0.00598	0.0162548
P38606	VATA	V-type proton ATPase catalytic subunit A	1.440549547	0.00598	0.0162548
O15460	P4HA2	Prolyl 4-hydroxylase subunit alpha-2	1.406959669	0.00599	0.0162548
P19823	ITIH2	Inter-alpha-trypsin inhibitor heavy chain H2	1.805336846	0.00604	0.01631066
Q9Y4L1	HYOU1	Hypoxia up-regulated protein 1	1.330214252	0.00605	0.01631066
P13674	P4HA1	Prolyl 4-hydroxylase subunit alpha-1	1.312130078	0.00613	0.01647268
P55010	IF5	Eukaryotic translation initiation factor 5	1.25139549	0.00618	0.0165266
P53999	TCP4	Activated RNA polymerase II transcriptional coactivator p15	0.732463755	0.00619	0.0165266
P35222	CTNB1	Catenin beta-1	1.440395836	0.00624	0.01660652
Q9Y262	EIF3L	Eukaryotic translation initiation factor 3 subunit L	0.865593582	0.00636	0.01687163
O95373	IPO7	Importin-7	0.652973204	0.00641	0.01694994
P30566	PUR8	Adenylosuccinate lyase	0.603259	0.00645	0.0170014
Q96AB3	ISOC2	Isochorismatase domain-containing protein 2	0.547756664	0.00653	0.0171277
P08243	ASNS	Asparagine synthetase [glutamine-hydrolyzing]	2.128300747	0.00655	0.0171277
P17812	PYRG1	CTP synthase 1	0.814684788	0.00656	0.0171277
P04003	C4BPA	C4b-binding protein alpha chain	2.939728886	0.00665	0.01730809
Q7Z7H8	RM10	39S ribosomal protein L10, mitochondrial	0.462803227	0.00669	0.01732682
Q96DV4	RM38	39S ribosomal protein L38, mitochondrial	0.48341542	0.00671	0.01732682
P60660	MYL6	Myosin light polypeptide 6	0.647454621	0.00672	0.01732682
Q7L5N7	PCAT2	Lysophosphatidylcholine acyltransferase 2	0.575774059	0.00676	0.01737582
Q9H098	F107B	Protein FAM107B	0.528688921	0.00682	0.01747577
P62341	SELT	Selenoprotein T	0.356821064	0.0071	0.0181371
Q9UNN8	EPCR	Endothelial protein C receptor	0.518309905	0.00717	0.01825433
P26038	MOES	Moesin	1.240895044	0.00719	0.01825433
P35244	RFA3	Replication protein A 14 kDa subunit	0.610085818	0.00729	0.01845161
P02533	K1C14	Keratin, type I cytoskeletal 14	1.791452881	0.00745	0.0187991
Q969L2	MAL2	Protein MAL2	1.358181458	0.00759	0.0190788
Q8TEX9	IPO4	Importin-4	0.183374286	0.00761	0.0190788
P25398	RS12	40S ribosomal protein S12	0.804058955	0.00763	0.0190788
P13667	PDIA4	Protein disulfide-isomerase A4	1.303277566	0.00773	0.01927063
O00264	PGRC1	Membrane-associated progesterone receptor component 1	0.698582546	0.00779	0.01936189
P78330	SERB	Phosphoserine phosphatase	0.712016043	0.00789	0.01955173
P55039	DRG2	Developmentally-regulated GTP-binding protein 2	0.832427905	0.008	0.01973663
Q9HAB8	PPCS	Phosphopantothenate--cysteine ligase	0.843257985	0.00802	0.01973663
Q05519	SRS11	Serine/arginine-rich splicing factor 11	0.410256007	0.00806	0.01973663
P46977	STT3A	Dolichyl-diphosphooligosaccharide--protein glycosyltransferase subunit STT3A	1.206085847	0.00806	0.01973663
Q9NRF9	DPOE3	DNA polymerase epsilon subunit 3	0.27417096	0.00818	0.01991264
O00592	PODXL	Podocalyxin	0.697322309	0.00818	0.01991264
P31930	QCR1	Cytochrome b-c1 complex subunit 1, mitochondrial	1.404490088	0.00825	0.020014
P61254	RL26	60S ribosomal protein L26	0.747858613	0.00827	0.020014
Q96DG6	CMBL	Carboxymethylenebutenolidase homolog	0.45784892	0.00837	0.02019695
P07686	HEXB	Beta-hexosaminidase subunit beta	1.327087984	0.00869	0.02090816
Q13404	UB2V1	Ubiquitin-conjugating enzyme E2 variant 1	0.836484013	0.00876	0.02101549
P51659	DHB4	Peroxisomal multifunctional enzyme type 2	1.413037042	0.00879	0.02102652
P29373	RABP2	Cellular retinoic acid-binding protein 2	0.787441542	0.00882	0.02103748
P36955	PEDF	Pigment epithelium-derived factor	1.914356933	0.00888	0.02111973
P31153	METK2	S-adenosylmethionine synthase isoform type-2	0.742916977	0.00896	0.02124893
P62269	RS18	40S ribosomal protein S18	0.774329501	0.009	0.02126934
Q12929	EPS8	Epidermal growth factor receptor kinase substrate 8	1.90062064	0.00902	0.02126934
Q9NZ45	CISD1	CDGSH iron-sulfur domain-containing protein 1	0.80303049	0.00909	0.02137351
P19623	SPEE	Spermidine synthase	0.624775919	0.00913	0.02140674
Q9BQ61	CS043	Uncharacterized protein C19orf43	0.646327851	0.00917	0.02143979
Q15392	DHC24	Delta(24)-sterol reductase	0.610308023	0.00934	0.02177575
P14625	ENPL	Endoplasmin	1.387092569	0.00939	0.02183082
P62857	RS28	40S ribosomal protein S28	0.757313456	0.00958	0.02221017
Q99733	NP1L4	Nucleosome assembly protein 1-like 4	0.685263037	0.00974	0.02251803
P23434	GCSH	Glycine cleavage system H protein, mitochondrial	0.532327545	0.00978	0.02254753
P05556	ITB1	Integrin beta-1	0.824357926	0.00981	0.02255387
P30085	KCY	UMP-CMP kinase	0.797877539	0.00988	0.02265188
O76003	GLRX3	Glutaredoxin-3	0.726643073	0.00994	0.02272649
E9PAV3	NACAM	Nascent polypeptide-associated complex subunit alpha, muscle-specific form	0.716936013	0.01	0.02280069
Q14677	EPN4	Clathrin interactor 1	0.637230854	0.01037	0.02357936
O75489	NDUS3	NADH dehydrogenase [ubiquinone] iron-sulfur protein 3, mitochondrial	0.799783795	0.01051	0.02383221
O15305	PMM2	Phosphomannomutase 2	0.827833906	0.01055	0.02385755
Q99797	MIPEP	Mitochondrial intermediate peptidase	0.776284038	0.01068	0.02408573
P08962	CD63	CD63 antigen	1.48243482	0.01083	0.02433649
P12429	ANXA3	Annexin A3	0.835905908	0.01085	0.02433649
Q9BYD3	RM04	39S ribosomal protein L4, mitochondrial	0.500607347	0.01098	0.02456152
P62158	CALM	Calmodulin	0.592441998	0.01102	0.02458455
Q16836	HCDH	Hydroxyacyl-coenzyme A dehydrogenase, mitochondrial	0.778928057	0.0111	0.02469645
Q9Y606	TRUA	tRNA pseudouridine synthase A, mitochondrial	0.650609157	0.0112	0.02482995
Q15155	NOMO1	Nodal modulator 1	1.478039108	0.01122	0.02482995
Q9H444	CHM4B	Charged multivesicular body protein 4b	0.62442803	0.0113	0.0249403
O43768	ENSA	Alpha-endosulfine	0.600947403	0.01139	0.02507208
P62306	RUXF	Small nuclear ribonucleoprotein F	0.576901341	0.01152	0.02529098
Q9Y3B3	TMED7	Transmembrane emp24 domain-containing protein 7	1.258246193	0.01168	0.02556855
Q8N1G4	LRC47	Leucine-rich repeat-containing protein 47	0.560292006	0.01176	0.02556855
P22234	PUR6	Multifunctional protein ADE2	0.742230634	0.01176	0.02556855
P82909	RT36	28S ribosomal protein S36, mitochondrial	0.560584817	0.01177	0.02556855
P51648	AL3A2	Fatty aldehyde dehydrogenase	0.762006529	0.01207	0.02615161
O75937	DNJC8	DnaJ homolog subfamily C member 8	0.64344325	0.01251	0.02703417
O95336	6PGL	6-phosphogluconolactonase	0.727345313	0.01256	0.02707154
Q96EK6	GNA1	Glucosamine 6-phosphate N-acetyltransferase	0.507480547	0.0127	0.02729579
Q9NZJ9	NUDT4	Diphosphoinositol polyphosphate phosphohydrolase 2	0.634083229	0.01273	0.02729579
O00154	BACH	Cytosolic acyl coenzyme A thioester hydrolase	0.656548942	0.01281	0.02739635
P82673	RT35	28S ribosomal protein S35, mitochondrial	0.605748658	0.0129	0.02751773
Q9Y6M1	IF2B2	Insulin-like growth factor 2 mRNA-binding protein 2	1.895604128	0.01326	0.02821295
P18206	VINC	Vinculin	0.825534011	0.01353	0.02871361
P22392	NDKB	Nucleoside diphosphate kinase B	0.721085492	0.01359	0.02876718
P04004	VTNC	Vitronectin	1.280896308	0.01368	0.02888382
P50454	SERPH	Serpin H1	1.253628116	0.01383	0.02912622
O60568	PLOD3	Procollagen-lysine,2-oxoglutarate 5-dioxygenase 3	1.357024869	0.01387	0.02913633
P43246	MSH2	DNA mismatch repair protein Msh2	0.518338361	0.01401	0.02935591
P21796	VDAC1	Voltage-dependent anion-selective channel protein 1	1.255284939	0.01407	0.02940719
P49368	TCPG	T-complex protein 1 subunit gamma	0.786264524	0.01411	0.0294165
P62424	RL7A	60S ribosomal protein L7a	0.821134096	0.01423	0.02959214
Q9UHD1	CHRD1	Cysteine and histidine-rich domain-containing protein 1	1.462112984	0.01438	0.02982913
P62310	LSM3	U6 snRNA-associated Sm-like protein LSm3	0.52182172	0.01443	0.02985801
P14923	PLAK	Junction plakoglobin	1.527122155	0.0145	0.02992803
Q9Y5B9	SP16H	FACT complex subunit SPT16	0.68666525	0.01462	0.03010065
P36952	SPB5	Serpin B5	1.182576761	0.01466	0.03010811
P62979	RS27A	Ubiquitin-40S ribosomal protein S27a	0.803257295	0.01486	0.03044332
Q07021	C1QBP	Complement component 1 Q subcomponent-binding protein, mitochondrial	0.690609289	0.01497	0.03059295
Q8NI60	ADCK3	Atypical kinase ADCK3, mitochondrial	0.595342238	0.0153	0.03117944
Q9P287	BCCIP	BRCA2 and CDKN1A-interacting protein	0.764081391	0.01537	0.03117944
Q00610	CLH1	Clathrin heavy chain 1	1.266372387	0.01537	0.03117944
P14324	FPPS	Farnesyl pyrophosphate synthase	0.735816236	0.01547	0.03130557
P43490	NAMPT	Nicotinamide phosphoribosyltransferase	1.538383758	0.01562	0.03153202
Q15046	SYK	Lysine--tRNA ligase	0.804140479	0.01568	0.03157612
Q9UJU6	DBNL	Drebrin-like protein	0.725281753	0.0158	0.03170378
Q15907	RB11B	Ras-related protein Rab-11B	0.813166151	0.01582	0.03170378
O14880	MGST3	Microsomal glutathione S-transferase 3	0.818135595	0.0159	0.03178713
Q16531	DDB1	DNA damage-binding protein 1	0.685951959	0.01596	0.03181647
Q14204	DYHC1	Cytoplasmic dynein 1 heavy chain 1	1.467017321	0.01601	0.03181647
P11908	PRPS2	Ribose-phosphate pyrophosphokinase 2	0.609565025	0.01603	0.03181647
Q01105	SET	Protein SET	0.569778887	0.01624	0.03215617
Q13572	ITPK1	Inositol-tetrakisphosphate 1-kinase	0.747797745	0.01649	0.03247749
Q96IR7	HPDL	4-hydroxyphenylpyruvate dioxygenase-like protein	0.435079515	0.0165	0.03247749
P55072	TERA	Transitional endoplasmic reticulum ATPase	1.29416395	0.01652	0.03247749
P42704	LPPRC	Leucine-rich PPR motif-containing protein, mitochondrial	0.640638914	0.01668	0.03269667
P33121	ACSL1	Long-chain-fatty-acid--CoA ligase 1	1.561531894	0.01672	0.03269667
Q15843	NEDD8	NEDD8	0.575446747	0.01675	0.03269667
Q9NYL9	TMOD3	Tropomodulin-3	0.494841733	0.01686	0.03283395
Q9Y383	LC7L2	Putative RNA-binding protein Luc7-like 2	0.71537782	0.01703	0.03308717
P48637	GSHB	Glutathione synthetase	0.872178786	0.01716	0.03322209
Q9Y5J6	T10B	Mitochondrial import inner membrane translocase subunit Tim10 B	0.692139002	0.0172	0.03322209
P11166	GTR1	Solute carrier family 2, facilitated glucose transporter member 1	1.440339073	0.01722	0.03322209
Q7Z2W9	RM21	39S ribosomal protein L21, mitochondrial	0.496193809	0.01726	0.03322209
P11940	PABP1	Polyadenylate-binding protein 1	0.810933835	0.01735	0.03331735
Q9Y3U8	RL36	60S ribosomal protein L36	0.717337963	0.01739	0.03331735
Q08J23	NSUN2	tRNA (cytosine(34)-C(5))-methyltransferase	0.727284382	0.01748	0.03341243
P39687	AN32A	Acidic leucine-rich nuclear phosphoprotein 32 family member A	0.631703318	0.01794	0.03421269
Q8WXX5	DNJC9	DnaJ homolog subfamily C member 9	0.605019976	0.01801	0.03424559
P11172	UMPS	Uridine 5'-monophosphate synthase	0.62083698	0.01804	0.03424559
P51397	DAP1	Death-associated protein 1	0.597746974	0.01823	0.03446714
P40199	CEAM6	Carcinoembryonic antigen-related cell adhesion molecule 6	0.39790015	0.01824	0.03446714
P08238	HS90B	Heat shock protein HSP 90-beta	1.261841524	0.01839	0.03467143
P52292	IMA1	Importin subunit alpha-1	0.683960994	0.01855	0.0348936
Q9NPA8	ENY2	Transcription and mRNA export factor ENY2	0.364566582	0.01874	0.0351664
P22676	CALB2	Calretinin	0.592900605	0.01878	0.0351664
Q9NWU5	RM22	39S ribosomal protein L22, mitochondrial	0.716207094	0.01887	0.03522691
Q13442	HAP28	28 kDa heat- and acid-stable phosphoprotein	0.598895157	0.01892	0.03522691
P22102	PUR2	Trifunctional purine biosynthetic protein adenosine-3	0.771840802	0.01894	0.03522691
P30040	ERP29	Endoplasmic reticulum resident protein 29	0.868448577	0.01908	0.03540567
P49257	LMAN1	Protein ERGIC-53	1.464354174	0.01916	0.03540567
P05387	RLA2	60S acidic ribosomal protein P2	0.518192763	0.01917	0.03540567
Q15008	PSMD6	26S proteasome non-ATPase regulatory subunit 6	0.364351453	0.01921	0.03540567
P20962	PTMS	Parathymosin	0.614652444	0.01925	0.03540567
Q13501	SQSTM	Sequestosome-1	1.49972093	0.01941	0.03562079
P55957	BID	BH3-interacting domain death agonist	0.658270404	0.01946	0.03563354
Q9BS26	ERP44	Endoplasmic reticulum resident protein 44	1.232800569	0.01959	0.03567145
Q15691	MARE1	Microtubule-associated protein RP/EB family member 1	0.848970195	0.0196	0.03567145
P27361	MK03	Mitogen-activated protein kinase 3	0.858010695	0.01961	0.03567145
P30519	HMOX2	Heme oxygenase 2	0.59848808	0.01967	0.03570213
Q04323	UBXN1	UBX domain-containing protein 1	0.535744316	0.01978	0.03582322
Q9Y3B8	ORN	Oligoribonuclease, mitochondrial	0.780800167	0.01986	0.0358834
P58546	MTPN	Myotrophin	0.743440619	0.0199	0.0358834
O75368	SH3L1	SH3 domain-binding glutamic acid-rich-like protein	0.46760102	0.01996	0.0358834
P50502	F10A1	Hsc70-interacting protein	0.797090636	0.02003	0.0358834
P52565	GDIR1	Rho GDP-dissociation inhibitor 1	0.841160985	0.02003	0.0358834
P62879	GBB2	Guanine nucleotide-binding protein G(I)/G(S)/G(T) subunit beta-2	1.177914857	0.02014	0.03600253
P49589	SYCC	Cysteine--tRNA ligase, cytoplasmic	1.264267064	0.02047	0.03651358
P21281	VATB2	V-type proton ATPase subunit B, brain isoform	1.537046805	0.02065	0.03675544
P46976	GLYG	Glycogenin-1	0.876920402	0.02079	0.03688315
P07996	TSP1	Thrombospondin-1	1.46942968	0.02083	0.03688315
Q9Y2R5	RT17	28S ribosomal protein S17, mitochondrial	0.572695392	0.02086	0.03688315
Q86U42	PABP2	Polyadenylate-binding protein 2	0.592921404	0.0209	0.03688315
Q9UIJ7	KAD3	GTP:AMP phosphotransferase AK3, mitochondrial	0.896903743	0.02107	0.03710404
Q9BRQ8	AIFM2	Apoptosis-inducing factor 2	1.815859272	0.02118	0.03721856
P38117	ETFB	Electron transfer flavoprotein subunit beta	0.873013357	0.02131	0.03736767
Q9H3K2	GHITM	Growth hormone-inducible transmembrane protein	1.211730537	0.02149	0.03760363
Q15125	EBP	3-beta-hydroxysteroid-Delta(8),Delta(7)-isomerase	1.240502496	0.02156	0.03764653
P23142	FBLN1	Fibulin-1	1.57579566	0.02177	0.03793319
P27487	DPP4	Dipeptidyl peptidase 4	1.504438982	0.02189	0.03806215
P27708	PYR1	CAD protein	0.76008544	0.02208	0.0382903
O43504	LTOR5	Ragulator complex protein LAMTOR5	0.642060313	0.02213	0.0382903
P67936	TPM4	Tropomyosin alpha-4 chain	0.643579943	0.02216	0.0382903
P02787	TRFE	Serotransferrin	2.017769327	0.02233	0.03850366
P49458	SRP09	Signal recognition particle 9 kDa protein	0.627731616	0.02245	0.0386301
O75380	NDUS6	NADH dehydrogenase [ubiquinone] iron-sulfur protein 6, mitochondrial	0.735750411	0.0227	0.03897924
Q6NVY1	HIBCH	3-hydroxyisobutyryl-CoA hydrolase, mitochondrial	0.659377759	0.023	0.03941262
P40429	RL13A	60S ribosomal protein L13a	0.781552034	0.02311	0.0394288
Q96S52	PIGS	GPI transamidase component PIG-S	0.604706517	0.02313	0.0394288
P49755	TMEDA	Transmembrane emp24 domain-containing protein 10	1.241274521	0.02317	0.0394288
O76070	SYUG	Gamma-synuclein	0.66691367	0.0232	0.0394288
Q9Y6C9	MTCH2	Mitochondrial carrier homolog 2	0.791892258	0.02337	0.03963633
Q96I99	SUCB2	Succinyl-CoA ligase [GDP-forming] subunit beta, mitochondrial	0.778825532	0.02366	0.04004612
P52788	SPSY	Spermine synthase	0.789689852	0.02412	0.04074138
P62258	1433E	14-3-3 protein epsilon	0.742963157	0.02445	0.04113142
O43399	TPD54	Tumor protein D54	0.700133032	0.02447	0.04113142
Q06830	PRDX1	Peroxiredoxin-1	1.204218578	0.0245	0.04113142
Q7Z7H5	TMED4	Transmembrane emp24 domain-containing protein 4	1.28860677	0.02465	0.04129947
Q96NB2	SFXN2	Sideroflexin-2	0.674533204	0.0247	0.04129964
P84085	ARF5	ADP-ribosylation factor 5	0.836935585	0.02491	0.0415668
Q7L5D6	GET4	Golgi to ER traffic protein 4 homolog	0.722030438	0.02505	0.04171631
Q9BVG4	PBDC1	Protein PBDC1	0.691892786	0.02548	0.04234719
Q14802	FXYD3	FXYD domain-containing ion transport regulator 3	0.764141268	0.02579	0.04272406
P18859	ATP5J	ATP synthase-coupling factor 6, mitochondrial	0.680851288	0.02581	0.04272406
Q8NBJ4	GOLM1	Golgi membrane protein 1	0.630749736	0.02612	0.04306496
O60716	CTND1	Catenin delta-1	0.836356869	0.02612	0.04306496
Q16630	CPSF6	Cleavage and polyadenylation specificity factor subunit 6	0.779089513	0.02623	0.04316034
O95302	FKBP9	Peptidyl-prolyl cis-trans isomerase FKBP9	0.695796968	0.02653	0.04351387
P51149	RAB7A	Ras-related protein Rab-7a	1.170326212	0.02655	0.04351387
P09211	GSTP1	Glutathione S-transferase P	0.839073314	0.02677	0.04356217
Q8N5N7	RM50	39S ribosomal protein L50, mitochondrial	0.625700424	0.02678	0.04356217
P27216	ANX13	Annexin A13	1.097603867	0.02678	0.04356217
Q96HY6	DDRGK	DDRGK domain-containing protein 1	1.38500803	0.02679	0.04356217
P54727	RD23B	UV excision repair protein RAD23 homolog B	0.721123848	0.02687	0.04360658
P46109	CRKL	Crk-like protein	0.6698349	0.0275	0.04448699
P09327	VILI	Villin-1	0.799372476	0.02752	0.04448699
Q8WZA0	LZIC	Protein LZIC	0.408008563	0.02758	0.04449707
P51571	SSRD	Translocon-associated protein subunit delta	1.318371512	0.02769	0.04458763
Q07065	CKAP4	Cytoskeleton-associated protein 4	1.158755878	0.02785	0.04475819
P62081	RS7	40S ribosomal protein S7	0.765551053	0.02811	0.04504931
P55145	MANF	Mesencephalic astrocyte-derived neurotrophic factor	0.785508422	0.02814	0.04504931
P04040	CATA	Catalase	1.403039413	0.02824	0.04512212
Q9H3K6	BOLA2	BolA-like protein 2	0.622187253	0.02855	0.04552954
Q9Y5L4	TIM13	Mitochondrial import inner membrane translocase subunit Tim13	0.787307523	0.02871	0.04569665
P07954	FUMH	Fumarate hydratase, mitochondrial	0.771450972	0.02878	0.04572015
Q9NX55	HYPK	Huntingtin-interacting protein K	0.674051104	0.02901	0.04599724
Q92552	RT27	28S ribosomal protein S27, mitochondrial	0.612738997	0.02932	0.04639988
P49023	PAXI	Paxillin	0.449223199	0.02978	0.0470379
O75363	BCAS1	Breast carcinoma-amplified sequence 1	0.635514754	0.03003	0.04734243
P48047	ATPO	ATP synthase subunit O, mitochondrial	0.852235807	0.03021	0.04753566
Q96CT7	CC124	Coiled-coil domain-containing protein 124	0.640333847	0.03027	0.04753969
P61956	SUMO2	Small ubiquitin-related modifier 2	0.607721481	0.03077	0.04823343
O95777	LSM8	U6 snRNA-associated Sm-like protein LSm8	0.486685124	0.03094	0.04840823
P05455	LA	Lupus La protein	0.846138201	0.0311	0.04852205
P04080	CYTB	Cystatin-B	0.68547493	0.03113	0.04852205
Q9UBE0	SAE1	SUMO-activating enzyme subunit 1	0.807881131	0.0312	0.04853975
Q8IWT0	ARCH	Protein archease	0.597545339	0.03135	0.04865432
Q6FI81	CPIN1	Anamorsin	0.591303557	0.03143	0.04865432
Q969H8	MYDGF	Myeloid-derived growth factor	1.28564667	0.03145	0.04865432
Q15029	U5S1	116 kDa U5 small nuclear ribonucleoprotein component	0.713039441	0.03155	0.04871796
P26640	SYVC	Valine--tRNA ligase	0.764625382	0.03175	0.0489355
Q9Y5Z4	HEBP2	Heme-binding protein 2	0.744260906	0.03181	0.04893684
P49721	PSB2	Proteasome subunit beta type-2	0.739457425	0.03231	0.04961383
P17931	LEG3	Galectin-3	0.880982531	0.03237	0.04961391
O75955	FLOT1	Flotillin-1	1.441989237	0.03258	0.04976679
Q9NPH0	PPA6	Lysophosphatidic acid phosphatase type 6	0.638761145	0.03259	0.04976679
Q16186	ADRM1	Proteasomal ubiquitin receptor ADRM1	0.775792529	0.03395	0.0516682
P20839	IMDH1	Inosine-5'-monophosphate dehydrogenase 1	0.655261053	0.03396	0.0516682
Q9GZU8	F192A	Protein FAM192A	0.585896854	0.03491	0.05301612
P20810	ICAL	Calpastatin	0.564666393	0.03524	0.05341925
Q9UMR2	DD19B	ATP-dependent RNA helicase DDX19B	0.775042696	0.03535	0.05348804
O43678	NDUA2	NADH dehydrogenase [ubiquinone] 1 alpha subcomplex subunit 2	0.772438638	0.03592	0.05419773
P07737	PROF1	Profilin-1	0.836523679	0.03595	0.05419773
Q12792	TWF1	Twinfilin-1	0.826689862	0.03607	0.05427803
O15400	STX7	Syntaxin-7	0.665174512	0.03618	0.05427803
P23396	RS3	40S ribosomal protein S3	0.760928697	0.0362	0.05427803
Q15181	IPYR	Inorganic pyrophosphatase	0.870692463	0.03644	0.05445557
Q9UBX3	DIC	Mitochondrial dicarboxylate carrier	0.599642834	0.03645	0.05445557
Q99417	MYCBP	C-Myc-binding protein	0.621283537	0.03652	0.05446184
Q99613	EIF3C	Eukaryotic translation initiation factor 3 subunit C	1.435229381	0.03678	0.05475093
P13987	CD59	CD59 glycoprotein	1.246866979	0.03704	0.05503897
Q9BSE5	SPEB	Agmatinase, mitochondrial	1.23021241	0.03784	0.05612696
P62805	H4	Histone H4	1.604206593	0.03795	0.05618942
P29966	MARCS	Myristoylated alanine-rich C-kinase substrate	0.699811251	0.03835	0.05663825
O15260	SURF4	Surfeit locus protein 4	0.815989062	0.03839	0.05663825
Q99961	SH3G1	Endophilin-A2	0.769178516	0.03883	0.05718546
Q9UGI8	TES	Testin	1.227251167	0.03901	0.05734851
P14735	IDE	Insulin-degrading enzyme	0.575049919	0.03932	0.05770175
Q92544	TM9S4	Transmembrane 9 superfamily member 4	0.783628617	0.03974	0.05811171
Q9UL46	PSME2	Proteasome activator complex subunit 2	0.723215984	0.03976	0.05811171
O94925	GLSK	Glutaminase kidney isoform, mitochondrial	1.283132062	0.03981	0.05811171
P23368	MAOM	NAD-dependent malic enzyme, mitochondrial	0.716986669	0.03998	0.05825712
P35527	K1C9	Keratin, type I cytoskeletal 9	1.965552293	0.04055	0.05898385
O43765	SGTA	Small glutamine-rich tetratricopeptide repeat-containing protein alpha	0.604266422	0.04075	0.05917078
P00558	PGK1	Phosphoglycerate kinase 1	1.178411255	0.04151	0.06016878
Q8N357	S35F6	Solute carrier family 35 member F6	1.294071458	0.04187	0.06058449
Q5XKP0	MIC13	MICOS complex subunit MIC13	2.397482696	0.04197	0.06062321
P61923	COPZ1	Coatomer subunit zeta-1	0.710836082	0.04218	0.0608204
O95881	TXD12	Thioredoxin domain-containing protein 12	0.751501683	0.04247	0.06113205
O95433	AHSA1	Activator of 90 kDa heat shock protein ATPase homolog 1	1.21053901	0.04267	0.0613133
P62899	RL31	60S ribosomal protein L31	0.890240822	0.0432	0.06196729
Q15393	SF3B3	Splicing factor 3B subunit 3	0.767110351	0.04329	0.06198895
P63220	RS21	40S ribosomal protein S21	0.856082939	0.04348	0.06207487
Q8N257	H2B3B	Histone H2B type 3-B	1.850193243	0.0435	0.06207487
P36639	8ODP	7,8-dihydro-8-oxoguanine triphosphatase	0.371808904	0.04365	0.06212439
Q14974	IMB1	Importin subunit beta-1	0.842163552	0.04373	0.06212439
Q99497	PARK7	Protein deglycase DJ-1	0.851613103	0.04388	0.06212439
Q15370	ELOB	Transcription elongation factor B polypeptide 2	0.630724925	0.04391	0.06212439
P16144	ITB4	Integrin beta-4	0.794853532	0.04391	0.06212439
Q9UJZ1	STML2	Stomatin-like protein 2, mitochondrial	0.799195621	0.04402	0.06217374
Q27J81	INF2	Inverted formin-2	0.657676612	0.04419	0.06230752
Q9NYU2	UGGG1	UDP-glucose:glycoprotein glucosyltransferase 1	1.326844626	0.04442	0.06251751
Q14320	FA50A	Protein FAM50A	0.488901059	0.04449	0.06251751
Q8NBS9	TXND5	Thioredoxin domain-containing protein 5	1.138251798	0.04467	0.06266405
P30838	AL3A1	Aldehyde dehydrogenase, dimeric NADP-preferring	0.427822896	0.04512	0.06318823
Q9Y2Q9	RT28	28S ribosomal protein S28, mitochondrial	0.786198042	0.04563	0.06379451
P07384	CAN1	Calpain-1 catalytic subunit	0.799204936	0.04639	0.06465261
P37837	TALDO	Transaldolase	0.870401954	0.0464	0.06465261
Q96G23	CERS2	Ceramide synthase 2	0.823890542	0.04695	0.06530902
P52907	CAZA1	F-actin-capping protein subunit alpha-1	0.851652098	0.04718	0.0653966
Q9UQB8	BAIP2	Brain-specific angiogenesis inhibitor 1-associated protein 2	0.558204319	0.04724	0.0653966
P09622	DLDH	Dihydrolipoyl dehydrogenase, mitochondrial	1.399410379	0.04725	0.0653966
Q8NBJ7	SUMF2	Sulfatase-modifying factor 2	1.307157697	0.04733	0.06539797
P51398	RT29	28S ribosomal protein S29, mitochondrial	0.656106784	0.04825	0.06648862
Q5JTJ3	COA6	Cytochrome c oxidase assembly factor 6 homolog	0.753297743	0.04828	0.06648862
P50238	CRIP1	Cysteine-rich protein 1	0.703529924	0.04847	0.06651466
P27797	CALR	Calreticulin	1.157654764	0.04852	0.06651466
O95757	HS74L	Heat shock 70 kDa protein 4L	1.232131917	0.04854	0.06651466
O95831	AIFM1	Apoptosis-inducing factor 1, mitochondrial	1.239611763	0.0488	0.06676041
Q9BRT3	MIEN1	Migration and invasion enhancer 1	0.599678069	0.04891	0.06678588
Q7KZF4	SND1	Staphylococcal nuclease domain-containing protein 1	1.283010808	0.04898	0.06678588
O95379	TFIP8	Tumor necrosis factor alpha-induced protein 8	0.251844415	0.04919	0.06685813
Q15006	EMC2	ER membrane protein complex subunit 2	0.77823323	0.04927	0.06685813
Q9H223	EHD4	EH domain-containing protein 4	0.898517861	0.04938	0.06685813
Q9HA77	SYCM	Probable cysteine--tRNA ligase, mitochondrial	0.803088782	0.0494	0.06685813
O95299	NDUAA	NADH dehydrogenase [ubiquinone] 1 alpha subcomplex subunit 10, mitochondrial	1.698946154	0.04953	0.06685813
O95295	SNAPN	SNARE-associated protein Snapin	0.638730564	0.0496	0.06685813
P62249	RS16	40S ribosomal protein S16	0.86919697	0.04966	0.06685813
P31943	HNRH1	Heterogeneous nuclear ribonucleoprotein H	1.296158884	0.04969	0.06685813
Q9Y5X3	SNX5	Sorting nexin-5	0.554892397	0.04976	0.06685813
O75976	CBPD	Carboxypeptidase D	1.251262949	0.05015	0.06719086
Q96P70	IPO9	Importin-9	0.753250401	0.05017	0.06719086
Q9NYJ1	COA4	Cytochrome c oxidase assembly factor 4 homolog, mitochondrial	0.344620566	0.05122	0.06848626
Q9Y2Z4	SYYM	Tyrosine--tRNA ligase, mitochondrial	0.560600502	0.05154	0.06880298
P31947	1433S	14-3-3 protein sigma	1.350931795	0.05183	0.0690787
Q9Y617	SERC	Phosphoserine aminotransferase	1.21457734	0.05205	0.06918907
O75822	EIF3J	Eukaryotic translation initiation factor 3 subunit J	0.762763332	0.05208	0.06918907
Q6DD88	ATLA3	Atlastin-3	1.403496843	0.05221	0.06920603
A6NDG6	PGP	Phosphoglycolate phosphatase	0.582671918	0.05226	0.06920603
Q6P587	FAHD1	Acylpyruvase FAHD1, mitochondrial	0.795011684	0.05305	0.07004131
Q6L8Q7	PDE12	2',5'-phosphodiesterase 12	0.578564518	0.05306	0.07004131
Q9HCN8	SDF2L	Stromal cell-derived factor 2-like protein 1	0.66130021	0.0538	0.07090505
P48506	GSH1	Glutamate--cysteine ligase catalytic subunit	1.408542146	0.05413	0.07122655
Q9UKY7	CDV3	Protein CDV3 homolog	0.723356503	0.05484	0.07204626
Q14165	MLEC	Malectin	1.462273076	0.05509	0.07226
P00995	ISK1	Serine protease inhibitor Kazal-type 1	0.632284196	0.05525	0.0723552
Q9NQP4	PFD4	Prefoldin subunit 4	0.483818324	0.05605	0.07328692
Q9Y584	TIM22	Mitochondrial import inner membrane translocase subunit Tim22	0.794113116	0.05644	0.07364263
Q92882	OSTF1	Osteoclast-stimulating factor 1	0.609950756	0.0565	0.07364263
Q99747	SNAG	Gamma-soluble NSF attachment protein	0.625726092	0.05664	0.07370903
P20073	ANXA7	Annexin A7	1.23035884	0.0568	0.07375039
P26599	PTBP1	Polypyrimidine tract-binding protein 1	1.248223372	0.05685	0.07375039
P04406	G3P	Glyceraldehyde-3-phosphate dehydrogenase	0.827456521	0.05712	0.0739847
P13284	GILT	Gamma-interferon-inducible lysosomal thiol reductase	0.456040207	0.05744	0.07428293
P13798	ACPH	Acylamino-acid-releasing enzyme	0.777872919	0.05767	0.07430964
Q8N0U8	VKORL	Vitamin K epoxide reductase complex subunit 1-like protein 1	1.365709259	0.05773	0.07430964
P01024	CO3	Complement C3	1.605695616	0.05773	0.07430964
Q9BPX5	ARP5L	Actin-related protein 2/3 complex subunit 5-like protein	0.681183729	0.05817	0.07475973
P00403	COX2	Cytochrome c oxidase subunit 2	1.264746927	0.05879	0.07543941
P06865	HEXA	Beta-hexosaminidase subunit alpha	1.797180451	0.05891	0.07546206
P31689	DNJA1	DnaJ homolog subfamily A member 1	1.380142992	0.05899	0.07546206
P01009	A1AT	Alpha-1-antitrypsin	0.679882713	0.0595	0.07594368
O95758	PTBP3	Polypyrimidine tract-binding protein 3	1.456916983	0.05955	0.07594368
P68371	TBB4B	Tubulin beta-4B chain	0.862904673	0.06011	0.07653991
P27824	CALX	Calnexin	1.159290964	0.06051	0.07693088
P31040	SDHA	Succinate dehydrogenase [ubiquinone] flavoprotein subunit, mitochondrial	0.794414635	0.06102	0.0774603
Q00169	PIPNA	Phosphatidylinositol transfer protein alpha isoform	0.669671312	0.06157	0.07794478
O43493	TGON2	Trans-Golgi network integral membrane protein 2	0.808019792	0.06159	0.07794478
O14561	ACPM	Acyl carrier protein, mitochondrial	0.671312969	0.06187	0.07817959
P04083	ANXA1	Annexin A1	1.189896829	0.06216	0.0784263
Q12797	ASPH	Aspartyl/asparaginyl beta-hydroxylase	1.217468881	0.06257	0.07880427
P68366	TBA4A	Tubulin alpha-4A chain	0.755080381	0.06265	0.07880427
P52209	6PGD	6-phosphogluconate dehydrogenase, decarboxylating	1.251726282	0.06284	0.07892331
P67775	PP2AA	Serine/threonine-protein phosphatase 2A catalytic subunit alpha isoform	1.150085778	0.06339	0.07932831
Q9UBT2	SAE2	SUMO-activating enzyme subunit 2	0.84076915	0.0634	0.07932831
P35237	SPB6	Serpin B6	0.761946841	0.06345	0.07932831
Q5TFE4	NT5D1	5'-nucleotidase domain-containing protein 1	0.348735711	0.06365	0.07945833
O00203	AP3B1	AP-3 complex subunit beta-1	0.713459294	0.06386	0.07960043
Q9NRP0	OSTC	Oligosaccharyltransferase complex subunit	0.795616867	0.06398	0.07963008
P27816	MAP4	Microtubule-associated protein 4	0.783879209	0.06421	0.07979634
Q7Z4W1	DCXR	L-xylulose reductase	1.408797507	0.06447	0.07999934
O14579	COPE	Coatomer subunit epsilon	0.829529579	0.06518	0.08072517
P13693	TCTP	Translationally-controlled tumor protein	0.762168063	0.06525	0.08072517
P63010	AP2B1	AP-2 complex subunit beta	1.268607426	0.06542	0.08081469
Q96DA6	TIM14	Mitochondrial import inner membrane translocase subunit TIM14	0.842424277	0.06553	0.08082993
P40939	ECHA	Trifunctional enzyme subunit alpha, mitochondrial	1.141746625	0.06589	0.08107438
O00461	GOLI4	Golgi integral membrane protein 4	0.410959057	0.06601	0.08107438
Q9Y5J7	TIM9	Mitochondrial import inner membrane translocase subunit Tim9	0.674933209	0.06609	0.08107438
O75844	FACE1	CAAX prenyl protease 1 homolog	0.924442435	0.06612	0.08107438
P51553	IDH3G	Isocitrate dehydrogenase [NAD] subunit gamma, mitochondrial	0.631088131	0.06629	0.08116259
P52895	AK1C2	Aldo-keto reductase family 1 member C2	2.019720471	0.06639	0.08116496
Q96QK1	VPS35	Vacuolar protein sorting-associated protein 35	0.729907321	0.06772	0.08266883
P11142	HSP7C	Heat shock cognate 71 kDa protein	1.206787927	0.0679	0.08269346
O95154	ARK73	Aflatoxin B1 aldehyde reductase member 3	0.831370706	0.06794	0.08269346
P04066	FUCO	Tissue alpha-L-fucosidase	1.307646143	0.06815	0.0827059
O95782	AP2A1	AP-2 complex subunit alpha-1	0.659534754	0.06817	0.0827059
P62140	PP1B	Serine/threonine-protein phosphatase PP1-beta catalytic subunit	1.321642809	0.06825	0.0827059
P05543	THBG	Thyroxine-binding globulin	1.574377704	0.06872	0.08308064
Q9UK41	VPS28	Vacuolar protein sorting-associated protein 28 homolog	0.780438112	0.06876	0.08308064
Q99623	PHB2	Prohibitin-2	1.192034024	0.0692	0.0834904
O14617	AP3D1	AP-3 complex subunit delta-1	0.543493468	0.06936	0.08356163
O75369	FLNB	Filamin-B	1.204464747	0.06981	0.08398152
O00193	SMAP	Small acidic protein	0.626576918	0.07035	0.08440983
Q9UHL4	DPP2	Dipeptidyl peptidase 2	1.33270854	0.07037	0.08440983
Q9UBR2	CATZ	Cathepsin Z	0.865807313	0.07052	0.08446734
P23921	RIR1	Ribonucleoside-diphosphate reductase large subunit	0.688363338	0.07066	0.08451272
P52815	RM12	39S ribosomal protein L12, mitochondrial	0.728767852	0.07085	0.08461769
Q15365	PCBP1	Poly(rC)-binding protein 1	0.892987909	0.07098	0.0846508
P01008	ANT3	Antithrombin-III	1.758818914	0.07148	0.08512444
O00762	UBE2C	Ubiquitin-conjugating enzyme E2 C	0.479588623	0.07171	0.0852566
P39019	RS19	40S ribosomal protein S19	0.80706206	0.0718	0.0852566
Q86Y56	DAAF5	Dynein assembly factor 5, axonemal	0.485884752	0.0719	0.0852566
Q9P1F3	ABRAL	Costars family protein ABRACL	0.342718343	0.07266	0.08598129
Q9H845	ACAD9	Acyl-CoA dehydrogenase family member 9, mitochondrial	0.814961775	0.07297	0.08598129
Q5VW32	BROX	BRO1 domain-containing protein BROX	0.790272043	0.07308	0.08598129
P46734	MP2K3	Dual specificity mitogen-activated protein kinase kinase 3	0.739526068	0.07326	0.08598129
P05091	ALDH2	Aldehyde dehydrogenase, mitochondrial	1.238262638	0.07335	0.08598129
Q9Y333	LSM2	U6 snRNA-associated Sm-like protein LSm2	0.611497053	0.07337	0.08598129
Q06033	ITIH3	Inter-alpha-trypsin inhibitor heavy chain H3	1.510547808	0.07337	0.08598129
P07099	HYEP	Epoxide hydrolase 1	1.322440648	0.07342	0.08598129
P53701	CCHL	Cytochrome c-type heme lyase	0.562796962	0.07348	0.08598129
P50991	TCPD	T-complex protein 1 subunit delta	0.856375428	0.07355	0.08598129
Q14103	HNRPD	Heterogeneous nuclear ribonucleoprotein D0	0.827268667	0.07373	0.08607015
Q9C0C2	TB182	182 kDa tankyrase-1-binding protein	0.826797444	0.07395	0.08620538
P12814	ACTN1	Alpha-actinin-1	0.900865079	0.07413	0.08629367
P56470	LEG4	Galectin-4	1.435647534	0.07424	0.08630034
P49588	SYAC	Alanine--tRNA ligase, cytoplasmic	1.227491907	0.07445	0.08642308
P12236	ADT3	ADP/ATP translocase 3	0.642381112	0.07474	0.0866382
P22695	QCR2	Cytochrome b-c1 complex subunit 2, mitochondrial	1.232934462	0.07486	0.08665594
Q8WWI1	LMO7	LIM domain only protein 7	1.165498884	0.07511	0.0868239
P06733	ENOA	Alpha-enolase	0.905277308	0.07545	0.08709528
P61353	RL27	60S ribosomal protein L27	0.740744692	0.07568	0.08719836
Q9BXJ9	NAA15	N-alpha-acetyltransferase 15, NatA auxiliary subunit	1.427033662	0.07575	0.08719836
O15126	SCAM1	Secretory carrier-associated membrane protein 1	0.784290143	0.07662	0.08806998
Q5JWF2	GNAS1	Guanine nucleotide-binding protein G(s) subunit alpha isoforms XLas	1.321219723	0.07672	0.08806998
Q13564	ULA1	NEDD8-activating enzyme E1 regulatory subunit	0.827587542	0.07726	0.08856703
Q9BXV9	CN142	Uncharacterized protein C14orf142	0.510235917	0.07808	0.08938323
P29992	GNA11	Guanine nucleotide-binding protein subunit alpha-11	0.655649087	0.07837	0.08950197
Q3LXA3	TKFC	Triokinase/FMN cyclase	0.72708103	0.0784	0.08950197
P38646	GRP75	Stress-70 protein, mitochondrial	1.092819429	0.07931	0.09030416
P04792	HSPB1	Heat shock protein beta-1	1.180238788	0.07938	0.09030416
P32929	CGL	Cystathionine gamma-lyase	1.749974388	0.07943	0.09030416
P49327	FAS	Fatty acid synthase	0.805537655	0.07962	0.090396
Q9UGV2	NDRG3	Protein NDRG3	0.673101492	0.08058	0.0913606
P05141	ADT2	ADP/ATP translocase 2	0.756645574	0.08174	0.09254902
P61106	RAB14	Ras-related protein Rab-14	0.771165217	0.08204	0.09276179
O00159	MYO1C	Unconventional myosin-Ic	0.79306914	0.08235	0.09298528
Q9NR28	DBLOH	Diablo homolog, mitochondrial	1.332561764	0.08301	0.09360281
O15173	PGRC2	Membrane-associated progesterone receptor component 2	0.844802272	0.0833	0.09380203
O14980	XPO1	Exportin-1	0.760465521	0.08396	0.0944122
P00966	ASSY	Argininosuccinate synthase	1.161172754	0.08407	0.0944122
Q96K17	BT3L4	Transcription factor BTF3 homolog 4	0.447511131	0.08457	0.09484502
Q9NPJ3	ACO13	Acyl-coenzyme A thioesterase 13	1.231986227	0.08487	0.09505267
P17096	HMGA1	High mobility group protein HMG-I/HMG-Y	0.291284245	0.08502	0.09508108
P00918	CAH2	Carbonic anhydrase 2	1.389345968	0.08515	0.09508108
P30408	T4S1	Transmembrane 4 L6 family member 1	1.246141631	0.08524	0.09508108
Q8NFJ5	RAI3	Retinoic acid-induced protein 3	1.387449712	0.08562	0.09537641
O60220	TIM8A	Mitochondrial import inner membrane translocase subunit Tim8 A	0.743376405	0.08684	0.09650906
Q9Y365	PCTL	PCTP-like protein	0.888049086	0.08687	0.09650906
P62333	PRS10	26S protease regulatory subunit 10B	0.694960079	0.08758	0.09716742
Q8TC12	RDH11	Retinol dehydrogenase 11	1.110525606	0.08783	0.09731434
P60983	GMFB	Glia maturation factor beta	0.843364752	0.08817	0.09744023
P28331	NDUS1	NADH-ubiquinone oxidoreductase 75 kDa subunit, mitochondrial	1.204617399	0.08828	0.09744023
Q99805	TM9S2	Transmembrane 9 superfamily member 2	0.917040725	0.08859	0.09744023
P51970	NDUA8	NADH dehydrogenase [ubiquinone] 1 alpha subcomplex subunit 8	0.807763831	0.08863	0.09744023
P67809	YBOX1	Nuclease-sensitive element-binding protein 1	0.627017435	0.08865	0.09744023
P62820	RAB1A	Ras-related protein Rab-1A	1.366660779	0.08865	0.09744023
Q15084	PDIA6	Protein disulfide-isomerase A6	1.151896752	0.08954	0.09819066
Q9NYL4	FKB11	Peptidyl-prolyl cis-trans isomerase FKBP11	1.250506683	0.08957	0.09819066
Q9H446	RWDD1	RWD domain-containing protein 1	1.867934645	0.09031	0.09876218
P08397	HEM3	Porphobilinogen deaminase	0.614341958	0.09033	0.09876218
Q8IXQ4	GPAM1	GPALPP motifs-containing protein 1	0.455218484	0.09116	0.09953817
P20742	PZP	Pregnancy zone protein	1.754488501	0.0917	0.09987374
P12931	SRC	Proto-oncogene tyrosine-protein kinase Src	1.219292145	0.09177	0.09987374
P62993	GRB2	Growth factor receptor-bound protein 2	0.802597818	0.09192	0.09987374
P07108	ACBP	Acyl-CoA-binding protein	0.659299801	0.09195	0.09987374
P69905	HBA	Hemoglobin subunit alpha	1.243705434	0.09231	0.1000988
Q9NZ08	ERAP1	Endoplasmic reticulum aminopeptidase 1	1.615358981	0.0925	0.1000988
P53396	ACLY	ATP-citrate synthase	0.797221854	0.09252	0.1000988
Q96G03	PGM2	Phosphoglucomutase-2	0.808621323	0.09297	0.1004543
P54136	SYRC	Arginine--tRNA ligase, cytoplasmic	0.812548708	0.09316	0.1005052
Q13363	CTBP1	C-terminal-binding protein 1	0.809308858	0.09326	0.1005052
P35908	K22E	Keratin, type II cytoskeletal 2 epidermal	1.806627636	0.09445	0.1015596
O14493	CLD4	Claudin-4	1.259690259	0.09451	0.1015596
P12694	ODBA	2-oxoisovalerate dehydrogenase subunit alpha, mitochondrial	1.302484711	0.09462	0.1015596
P02786	TFR1	Transferrin receptor protein 1	0.833460828	0.09475	0.1015596
P63279	UBC9	SUMO-conjugating enzyme UBC9	0.797280196	0.09495	0.1015596
P16989	YBOX3	Y-box-binding protein 3	0.412241462	0.0951	0.1015596
Q9Y5K5	UCHL5	Ubiquitin carboxyl-terminal hydrolase isozyme L5	0.594871527	0.09519	0.1015596
Q96CN7	ISOC1	Isochorismatase domain-containing protein 1	0.560511653	0.09522	0.1015596
P62277	RS13	40S ribosomal protein S13	0.781221698	0.0954	0.1016206
P54105	ICLN	Methylosome subunit pICln	0.403069931	0.09557	0.1016709
Q13185	CBX3	Chromobox protein homolog 3	0.762101578	0.09577	0.1016936
Q9H1E3	NUCKS	Nuclear ubiquitous casein and cyclin-dependent kinase substrate 1	1.450243132	0.09588	0.1016936
P47985	UCRI	Cytochrome b-c1 complex subunit Rieske, mitochondrial	1.200313883	0.09596	0.1016936
Q9NZL9	MAT2B	Methionine adenosyltransferase 2 subunit beta	0.874900445	0.09623	0.1018494
Q9UBQ5	EIF3K	Eukaryotic translation initiation factor 3 subunit K	0.551046803	0.09826	0.1038651
Q9BUJ2	HNRL1	Heterogeneous nuclear ribonucleoprotein U-like protein 1	0.758262159	0.09848	0.1039648
Q13200	PSMD2	26S proteasome non-ATPase regulatory subunit 2	1.17450292	0.09891	0.1042858
P12956	XRCC6	X-ray repair cross-complementing protein 6	0.777028394	0.09914	0.1043953
P02788	TRFL	Lactotransferrin	1.342283202	0.09962	0.104729
Q96EY8	MMAB	Cob(I)yrinic acid a,c-diamide adenosyltransferase, mitochondrial	0.75600441	0.09971	0.104729
Q15738	NSDHL	Sterol-4-alpha-carboxylate 3-dehydrogenase, decarboxylating	0.854993198	0.10095	0.1058971
O43570	CAH12	Carbonic anhydrase 12	1.350258586	0.10122	0.1060459
P30101	PDIA3	Protein disulfide-isomerase A3	1.218866397	0.10162	0.1063006
Q96KP4	CNDP2	Cytosolic non-specific dipeptidase	0.863438446	0.10172	0.1063006
Q01518	CAP1	Adenylyl cyclase-associated protein 1	1.159761888	0.1021	0.1065632
P29317	EPHA2	Ephrin type-A receptor 2	2.478034007	0.10226	0.1065957
Q13162	PRDX4	Peroxiredoxin-4	1.186956848	0.10266	0.106775
Q6NUK1	SCMC1	Calcium-binding mitochondrial carrier protein SCaMC-1	0.866405549	0.10269	0.106775
Q05397	FAK1	Focal adhesion kinase 1	0.781988691	0.10286	0.1067978
P63173	RL38	60S ribosomal protein L38	0.797920247	0.10297	0.1067978
P19367	HXK1	Hexokinase-1	1.251362835	0.10338	0.1070178
P46781	RS9	40S ribosomal protein S9	0.907325471	0.10355	0.1070178
Q9NP97	DLRB1	Dynein light chain roadblock-type 1	0.751623798	0.10357	0.1070178
O75531	BAF	Barrier-to-autointegration factor	0.559976934	0.10425	0.1074523
O15143	ARC1B	Actin-related protein 2/3 complex subunit 1B	1.270931505	0.10431	0.1074523
P07237	PDIA1	Protein disulfide-isomerase	1.151936856	0.10438	0.1074523
P62873	GBB1	Guanine nucleotide-binding protein G(I)/G(S)/G(T) subunit beta-1	1.31609106	0.10522	0.1081825
Q14061	COX17	Cytochrome c oxidase copper chaperone	0.676597803	0.1058	0.10854
Q9UKM9	RALY	RNA-binding protein Raly	0.456398533	0.10583	0.10854
Q86VP6	CAND1	Cullin-associated NEDD8-dissociated protein 1	0.809847099	0.10616	0.1086911
P14550	AK1A1	Alcohol dehydrogenase [NADP(+)]	0.839748978	0.10624	0.1086911
Q9Y2S7	PDIP2	Polymerase delta-interacting protein 2	0.647093474	0.10639	0.1087102
Q9BTT0	AN32E	Acidic leucine-rich nuclear phosphoprotein 32 family member E	0.698928815	0.10663	0.1088196
O75312	ZPR1	Zinc finger protein ZPR1	0.760952237	0.10676	0.1088196
P23588	IF4B	Eukaryotic translation initiation factor 4B	0.77506048	0.10709	0.1090217
P10599	THIO	Thioredoxin	0.63941243	0.10751	0.1093148
Q16401	PSMD5	26S proteasome non-ATPase regulatory subunit 5	0.419021776	0.10801	0.1094963
Q9BY44	EIF2A	Eukaryotic translation initiation factor 2A	1.469004068	0.10801	0.1094963
Q92614	MY18A	Unconventional myosin-XVIIIa	0.484624586	0.10819	0.1094963
Q9H299	SH3L3	SH3 domain-binding glutamic acid-rich-like protein 3	0.781991741	0.10833	0.1094963
P04920	B3A2	Anion exchange protein 2	1.471876277	0.10835	0.1094963
Q9GZL7	WDR12	Ribosome biogenesis protein WDR12	0.617383072	0.10875	0.1097665
P14174	MIF	Macrophage migration inhibitory factor	0.902575188	0.10906	0.1099454
P53801	PTTG	Pituitary tumor-transforming gene 1 protein-interacting protein	1.453829539	0.10927	0.1099497
P00491	PNPH	Purine nucleoside phosphorylase	0.861203841	0.10933	0.1099497
Q9UHR4	BI2L1	Brain-specific angiogenesis inhibitor 1-associated protein 2-like protein 1	1.224996528	0.1106	0.1110919
P60174	TPIS	Triosephosphate isomerase	0.901353848	0.11086	0.1112181
Q96RQ3	MCCA	Methylcrotonoyl-CoA carboxylase subunit alpha, mitochondrial	1.216761273	0.1113	0.1115243
P62304	RUXE	Small nuclear ribonucleoprotein E	0.653677701	0.11179	0.1118799
Q6UXH1	CREL2	Cysteine-rich with EGF-like domain protein 2	0.653972629	0.11208	0.1120346
P63167	DYL1	Dynein light chain 1, cytoplasmic	0.601908033	0.11247	0.1122889
Q9BY32	ITPA	Inosine triphosphate pyrophosphatase	0.672479976	0.11371	0.1133901
P36543	VATE1	V-type proton ATPase subunit E 1	1.287728685	0.11463	0.11417
Q6IBS0	TWF2	Twinfilin-2	0.837290746	0.11487	0.1142715
Q9NSD9	SYFB	Phenylalanine--tRNA ligase beta subunit	1.516951009	0.11502	0.1142833
Q9UMS0	NFU1	NFU1 iron-sulfur cluster scaffold homolog, mitochondrial	0.642789942	0.1155	0.1146227
P31948	STIP1	Stress-induced-phosphoprotein 1	0.844913013	0.11564	0.1146242
P26373	RL13	60S ribosomal protein L13	0.877256606	0.11653	0.1153682
P10301	RRAS	Ras-related protein R-Ras	1.199094372	0.11673	0.1154281
Q9NPA0	EMC7	ER membrane protein complex subunit 7	0.534443825	0.11749	0.1158534
Q8N183	MIMIT	Mimitin, mitochondrial	0.831521549	0.11755	0.1158534
Q8NB37	PDDC1	Parkinson disease 7 domain-containing protein 1	0.606981679	0.11762	0.1158534
Q9H0U4	RAB1B	Ras-related protein Rab-1B	0.848964619	0.11772	0.1158534
P33947	ERD22	ER lumen protein-retaining receptor 2	0.730634373	0.11878	0.1167578
P43686	PRS6B	26S protease regulatory subunit 6B	1.123103537	0.11978	0.1176011
Q8WUY1	THEM6	Protein THEM6	1.484402625	0.12086	0.1185208
P09972	ALDOC	Fructose-bisphosphate aldolase C	1.300783297	0.12106	0.1185765
Q92688	AN32B	Acidic leucine-rich nuclear phosphoprotein 32 family member B	0.643750717	0.12124	0.1186124
Q9NR45	SIAS	Sialic acid synthase	0.881441844	0.1214	0.1186287
P00390	GSHR	Glutathione reductase, mitochondrial	1.195754322	0.12158	0.1186645
O60684	IMA7	Importin subunit alpha-7	0.735839752	0.12179	0.1187295
Q9H061	T126A	Transmembrane protein 126A	0.777864005	0.12325	0.1200114
Q9UI10	EI2BD	Translation initiation factor eIF-2B subunit delta	0.590746841	0.12354	0.1201524
O75352	MPU1	Mannose-P-dolichol utilization defect 1 protein	0.767301848	0.12589	0.122248
Q9NRX5	SERC1	Serine incorporator 1	2.60832111	0.12599	0.122248
Q13277	STX3	Syntaxin-3	0.702037743	0.12691	0.1229964
P36551	HEM6	Oxygen-dependent coproporphyrinogen-III oxidase, mitochondrial	0.843297596	0.12801	0.1239174
Q9UJS0	CMC2	Calcium-binding mitochondrial carrier protein Aralar2	1.179556729	0.12831	0.1240627
O14818	PSA7	Proteasome subunit alpha type-7	0.806574229	0.12862	0.1242173
Q6UXV4	MIC27	MICOS complex subunit MIC27	1.235918927	0.12888	0.1243234
Q14247	SRC8	Src substrate cortactin	1.164616025	0.12909	0.124381
Q8WUM4	PDC6I	Programmed cell death 6-interacting protein	0.85579868	0.12927	0.1244096
P12081	SYHC	Histidine--tRNA ligase, cytoplasmic	0.873801945	0.12947	0.1244574
P09651	ROA1	Heterogeneous nuclear ribonucleoprotein A1	1.207567669	0.13098	0.1256459
P68871	HBB	Hemoglobin subunit beta	1.652264073	0.13101	0.1256459
P52943	CRIP2	Cysteine-rich protein 2	0.814936944	0.13124	0.1257208
Q99729	ROAA	Heterogeneous nuclear ribonucleoprotein A/B	0.800266985	0.13176	0.126073
P06753	TPM3	Tropomyosin alpha-3 chain	0.730964512	0.13228	0.1263213
P15924	DESP	Desmoplakin	0.787563701	0.13244	0.1263213
Q07955	SRSF1	Serine/arginine-rich splicing factor 1	0.755887679	0.13255	0.1263213
Q96AG4	LRC59	Leucine-rich repeat-containing protein 59	0.818599313	0.13263	0.1263213
Q96CM8	ACSF2	Acyl-CoA synthetase family member 2, mitochondrial	1.232859763	0.1338	0.1272155
P55884	EIF3B	Eukaryotic translation initiation factor 3 subunit B	0.888198603	0.13399	0.1272155
Q15149	PLEC	Plectin	1.166911709	0.13403	0.1272155
Q00325	MPCP	Phosphate carrier protein, mitochondrial	0.855585698	0.13512	0.1281032
Q15056	IF4H	Eukaryotic translation initiation factor 4H	0.744725866	0.13547	0.1282881
P30046	DOPD	D-dopachrome decarboxylase	0.825136324	0.13624	0.1288698
O95571	ETHE1	Persulfide dioxygenase ETHE1, mitochondrial	0.818648496	0.13654	0.1289817
Q96B97	SH3K1	SH3 domain-containing kinase-binding protein 1	0.81139421	0.13667	0.1289817
Q10713	MPPA	Mitochondrial-processing peptidase subunit alpha	1.184427236	0.1373	0.1294287
Q13509	TBB3	Tubulin beta-3 chain	0.841208229	0.13842	0.130336
Q13409	DC1I2	Cytoplasmic dynein 1 intermediate chain 2	1.325104327	0.13903	0.1306602
Q15714	T22D1	TSC22 domain family protein 1	0.759515997	0.13908	0.1306602
P61769	B2MG	Beta-2-microglobulin	0.7826322	0.13972	0.1311126
P62136	PP1A	Serine/threonine-protein phosphatase PP1-alpha catalytic subunit	0.834336753	0.14028	0.1314891
P00367	DHE3	Glutamate dehydrogenase 1, mitochondrial	1.230971969	0.14059	0.1316306
P36542	ATPG	ATP synthase subunit gamma, mitochondrial	1.635650816	0.14089	0.1316884
P56192	SYMC	Methionine--tRNA ligase, cytoplasmic	1.14891911	0.14097	0.1316884
P51812	KS6A3	Ribosomal protein S6 kinase alpha-3	0.860269734	0.14259	0.132864
P82675	RT05	28S ribosomal protein S5, mitochondrial	0.686115732	0.14261	0.132864
P30405	PPIF	Peptidyl-prolyl cis-trans isomerase F, mitochondrial	0.826958119	0.14271	0.132864
P54886	P5CS	Delta-1-pyrroline-5-carboxylate synthase	0.831846028	0.14334	0.1333006
P47813	IF1AX	Eukaryotic translation initiation factor 1A, X-chromosomal	0.624452279	0.14429	0.1340334
P18085	ARF4	ADP-ribosylation factor 4	1.268050575	0.14488	0.1344306
Q01650	LAT1	Large neutral amino acids transporter small subunit 1	1.172829205	0.14617	0.1354757
Q99471	PFD5	Prefoldin subunit 5	0.702521312	0.14778	0.1365601
O00487	PSDE	26S proteasome non-ATPase regulatory subunit 14	1.105347925	0.14783	0.1365601
P55011	S12A2	Solute carrier family 12 member 2	0.869056818	0.14796	0.1365601
P61247	RS3A	40S ribosomal protein S3a	0.902428487	0.148	0.1365601
Q9UL25	RAB21	Ras-related protein Rab-21	1.230577824	0.14825	0.1366384
P26368	U2AF2	Splicing factor U2AF 65 kDa subunit	0.821456849	0.14876	0.136956
P36957	ODO2	Dihydrolipoyllysine-residue succinyltransferase component of 2-oxoglutarate dehydrogenase complex, mitochondrial	0.895133165	0.14912	0.1371349
P62937	PPIA	Peptidyl-prolyl cis-trans isomerase A	0.869197446	0.14983	0.1376349
P49773	HINT1	Histidine triad nucleotide-binding protein 1	0.850601525	0.15035	0.137935
Q14790	CASP8	Caspase-8	0.661238723	0.15049	0.137935
P57735	RAB25	Ras-related protein Rab-25	0.876841435	0.15086	0.1381212
Q6YN16	HSDL2	Hydroxysteroid dehydrogenase-like protein 2	0.887279844	0.15163	0.1386567
O75367	H2AY	Core histone macro-H2A.1	1.707868119	0.15178	0.1386567
Q00796	DHSO	Sorbitol dehydrogenase	0.853897219	0.15212	0.1388141
Q9Y490	TLN1	Talin-1	1.22246707	0.1523	0.1388253
Q8IYB3	SRRM1	Serine/arginine repetitive matrix protein 1	0.471199629	0.15249	0.1388456
P98179	RBM3	RNA-binding protein 3	0.611104058	0.15294	0.1391023
Q02818	NUCB1	Nucleobindin-1	0.812530525	0.15367	0.1396128
P62841	RS15	40S ribosomal protein S15	0.787838539	0.15396	0.1397229
Q6RW13	ATRAP	Type-1 angiotensin II receptor-associated protein	2.066623243	0.15416	0.1397512
P00167	CYB5	Cytochrome b5	0.850444123	0.15445	0.1398166
Q9BV40	VAMP8	Vesicle-associated membrane protein 8	0.625865412	0.15457	0.1398166
Q9BX68	HINT2	Histidine triad nucleotide-binding protein 2, mitochondrial	0.85541588	0.15493	0.1399892
Q06481	APLP2	Amyloid-like protein 2	1.133241139	0.1556	0.1404413
Q5T6F2	UBAP2	Ubiquitin-associated protein 2	0.527915387	0.15716	0.1416948
P80188	NGAL	Neutrophil gelatinase-associated lipocalin	0.442933836	0.15778	0.1420615
O43278	SPIT1	Kunitz-type protease inhibitor 1	0.897865263	0.15791	0.1420615
Q8NC51	PAIRB	Plasminogen activator inhibitor 1 RNA-binding protein	0.786982869	0.15815	0.1421229
P09104	ENOG	Gamma-enolase	1.054198228	0.15848	0.142265
Q92616	GCN1	eIF-2-alpha kinase activator GCN1	0.704464897	0.15866	0.1422723
Q14919	NC2A	Dr1-associated corepressor	0.58942657	0.15899	0.1424139
Q96TA1	NIBL1	Niban-like protein 1	0.846568224	0.15993	0.1430806
P62308	RUXG	Small nuclear ribonucleoprotein G	0.664808968	0.16008	0.1430806
Q92888	ARHG1	Rho guanine nucleotide exchange factor 1	0.577482542	0.16041	0.1432209
Q92804	RBP56	TATA-binding protein-associated factor 2N	0.812133929	0.16086	0.1434441
Q16891	MIC60	MICOS complex subunit MIC60	0.879253528	0.16112	0.1434441
P30049	ATPD	ATP synthase subunit delta, mitochondrial	0.751306382	0.16118	0.1434441
O15498	YKT6	Synaptobrevin homolog YKT6	0.823056989	0.16201	0.1439444
P11177	ODPB	Pyruvate dehydrogenase E1 component subunit beta, mitochondrial	0.852171038	0.16209	0.1439444
Q9Y3D7	TIM16	Mitochondrial import inner membrane translocase subunit TIM16	2.084812628	0.16242	0.1440829
P62826	RAN	GTP-binding nuclear protein Ran	0.862499084	0.16288	0.1443363
O75390	CISY	Citrate synthase, mitochondrial	0.852063896	0.16369	0.1448989
Q08722	CD47	Leukocyte surface antigen CD47	1.16508183	0.16433	0.14531
Q6P4A7	SFXN4	Sideroflexin-4	0.57814828	0.16453	0.1453316
Q16629	SRSF7	Serine/arginine-rich splicing factor 7	0.854292929	0.16562	0.1461384
O15438	MRP3	Canalicular multispecific organic anion transporter 2	0.760521088	0.16596	0.1462825
Q92542	NICA	Nicastrin	1.136175769	0.16647	0.1465759
P13861	KAP2	cAMP-dependent protein kinase type II-alpha regulatory subunit	1.211896285	0.16685	0.1467392
Q9NX40	OCAD1	OCIA domain-containing protein 1	1.081953253	0.16701	0.1467392
Q96QD8	S38A2	Sodium-coupled neutral amino acid transporter 2	1.725540953	0.16725	0.1467942
Q9GZZ1	NAA50	N-alpha-acetyltransferase 50	0.914354076	0.16775	0.1469586
P01111	RASN	GTPase NRas	0.900651776	0.16789	0.1469586
O43324	MCA3	Eukaryotic translation elongation factor 1 epsilon-1	0.69291608	0.16797	0.1469586
Q9Y224	CN166	UPF0568 protein C14orf166	0.48624787	0.16956	0.1481931
Q14257	RCN2	Reticulocalbin-2	0.753937258	0.17214	0.1502893
O15212	PFD6	Prefoldin subunit 6	0.67313109	0.17247	0.1504187
Q96K49	TM87B	Transmembrane protein 87B	0.4838534	0.17306	0.1507744
P50897	PPT1	Palmitoyl-protein thioesterase 1	0.782844307	0.17354	0.1510336
Q7LBR1	CHM1B	Charged multivesicular body protein 1b	1.247915893	0.17383	0.1511271
P04075	ALDOA	Fructose-bisphosphate aldolase A	1.115449575	0.1742	0.1512899
Q9H8Y8	GORS2	Golgi reassembly-stacking protein 2	0.914208373	0.17524	0.1520335
Q9UII2	ATIF1	ATPase inhibitor, mitochondrial	0.701037441	0.17567	0.1521504
P20645	MPRD	Cation-dependent mannose-6-phosphate receptor	0.819676998	0.17596	0.1521504
Q10567	AP1B1	AP-1 complex subunit beta-1	1.334969404	0.17605	0.1521504
P04424	ARLY	Argininosuccinate lyase	0.882400033	0.17611	0.1521504
Q13045	FLII	Protein flightless-1 homolog	0.845603256	0.17788	0.1535193
Q14534	ERG1	Squalene monooxygenase	1.277044226	0.17808	0.1535318
P68402	PA1B2	Platelet-activating factor acetylhydrolase IB subunit beta	0.882280523	0.17838	0.1536305
P00734	THRB	Prothrombin	1.940835444	0.17874	0.1537805
P82664	RT10	28S ribosomal protein S10, mitochondrial	0.654530257	0.17903	0.15387
Q9UNZ2	NSF1C	NSFL1 cofactor p47	0.833441281	0.17961	0.1542084
Q9Y446	PKP3	Plakophilin-3	1.163981684	0.18055	0.1548548
Q14697	GANAB	Neutral alpha-glucosidase AB	1.184210042	0.18074	0.1548573
P07195	LDHB	L-lactate dehydrogenase B chain	0.868249065	0.18107	0.1549796
Q9Y6W5	WASF2	Wiskott-Aldrich syndrome protein family member 2	0.752923184	0.1814	0.1551017
Q15758	AAAT	Neutral amino acid transporter B(0)	1.175692698	0.18159	0.1551039
Q96KN1	FA84B	Protein FAM84B	0.707732099	0.18292	0.1560788
Q6PI78	TMM65	Transmembrane protein 65	1.150084786	0.18339	0.1563187
Q9UJ72	ANX10	Annexin A10	0.88127011	0.18433	0.1566458
P07355	ANXA2	Annexin A2	0.914965789	0.1845	0.1566458
P35606	COPB2	Coatomer subunit beta'	1.115897202	0.18464	0.1566458
P62750	RL23A	60S ribosomal protein L23a	0.875576087	0.18471	0.1566458
Q15435	PP1R7	Protein phosphatase 1 regulatory subunit 7	0.852722644	0.18472	0.1566458
P06756	ITAV	Integrin alpha-V	1.084679776	0.18496	0.1566887
P59998	ARPC4	Actin-related protein 2/3 complex subunit 4	0.814513862	0.18518	0.1567147
Q9Y2B0	CNPY2	Protein canopy homolog 2	0.803840909	0.18689	0.1580003
O43681	ASNA	ATPase ASNA1	0.759319088	0.18773	0.1585485
Q13596	SNX1	Sorting nexin-1	0.676805168	0.18957	0.1599393
Q00341	VIGLN	Vigilin	1.22146916	0.19118	0.1610162
Q969V3	NCLN	Nicalin	0.805452827	0.19126	0.1610162
P23246	SFPQ	Splicing factor, proline- and glutamine-rich	1.441911945	0.19143	0.1610162
P11586	C1TC	C-1-tetrahydrofolate synthase, cytoplasmic	0.834456242	0.19204	0.1613653
O75306	NDUS2	NADH dehydrogenase [ubiquinone] iron-sulfur protein 2, mitochondrial	1.163806816	0.19259	0.1616627
O00299	CLIC1	Chloride intracellular channel protein 1	0.840227801	0.19283	0.1616627
O75323	NIPS2	Protein NipSnap homolog 2	0.864080865	0.19298	0.1616627
P22307	NLTP	Non-specific lipid-transfer protein	0.902684419	0.19327	0.161742
P04843	RPN1	Dolichyl-diphosphooligosaccharide--protein glycosyltransferase subunit 1	1.172549859	0.19389	0.1619584
Q9H0E2	TOLIP	Toll-interacting protein	0.836272067	0.19392	0.1619584
P07741	APT	Adenine phosphoribosyltransferase	0.685544256	0.19439	0.1621873
P62942	FKB1A	Peptidyl-prolyl cis-trans isomerase FKBP1A	0.834654611	0.19493	0.162474
P31949	S10AB	Protein S100-A11	0.737063836	0.19565	0.1628878
P05386	RLA1	60S acidic ribosomal protein P1	0.651930922	0.19582	0.1628878
P18065	IBP2	Insulin-like growth factor-binding protein 2	0.805755954	0.19686	0.163524
Q96RP9	EFGM	Elongation factor G, mitochondrial	0.876935654	0.19698	0.163524
P21333	FLNA	Filamin-A	0.901213983	0.19812	0.1643056
O60547	GMDS	GDP-mannose 4,6 dehydratase	0.900195806	0.1984	0.1643163
P23229	ITA6	Integrin alpha-6	0.906013782	0.19853	0.1643163
O00764	PDXK	Pyridoxal kinase	0.901631954	0.19885	0.1644168
Q02338	BDH	D-beta-hydroxybutyrate dehydrogenase, mitochondrial	0.896322206	0.19985	0.164923
P26440	IVD	Isovaleryl-CoA dehydrogenase, mitochondrial	0.885801137	0.20003	0.164923
Q9P2J5	SYLC	Leucine--tRNA ligase, cytoplasmic	0.868552739	0.20006	0.164923
P05452	TETN	Tetranectin	1.368895955	0.20142	0.1657716
Q99829	CPNE1	Copine-1	0.848193425	0.20149	0.1657716
Q9NR31	SAR1A	GTP-binding protein SAR1a	0.805103771	0.2019	0.1659439
P28066	PSA5	Proteasome subunit alpha type-5	0.86373245	0.20244	0.166058
Q13838	DX39B	Spliceosome RNA helicase DDX39B	1.177350479	0.20244	0.166058
P04264	K2C1	Keratin, type II cytoskeletal 1	1.662640434	0.20326	0.1665655
P61981	1433G	14-3-3 protein gamma	1.093318222	0.20387	0.1669001
Q13347	EIF3I	Eukaryotic translation initiation factor 3 subunit I	1.210580491	0.20445	0.1672096
Q8NFF5	FAD1	FAD synthase	0.762788453	0.20534	0.1677717
P62847	RS24	40S ribosomal protein S24	0.776845012	0.20555	0.1677776
P02753	RET4	Retinol-binding protein 4	2.211034958	0.20583	0.1678407
P13010	XRCC5	X-ray repair cross-complementing protein 5	0.836639397	0.20774	0.1692314
P47897	SYQ	Glutamine--tRNA ligase	0.702893229	0.208	0.1692766
Q92896	GSLG1	Golgi apparatus protein 1	0.920122893	0.20894	0.1695984
Q9NX63	MIC19	MICOS complex subunit MIC19	0.803291521	0.20898	0.1695984
P49720	PSB3	Proteasome subunit beta type-3	0.81782316	0.20905	0.1695984
Q13126	MTAP	S-methyl-5'-thioadenosine phosphorylase	0.883499769	0.20932	0.1695984
Q14847	LASP1	LIM and SH3 domain protein 1	0.902669178	0.20942	0.1695984
Q9H0P0	5NT3A	Cytosolic 5'-nucleotidase 3A	1.098236294	0.20991	0.1698291
P62191	PRS4	26S protease regulatory subunit 4	0.904823634	0.21087	0.1704054
P25789	PSA4	Proteasome subunit alpha type-4	0.843053361	0.2111	0.1704054
Q9BT09	CNPY3	Protein canopy homolog 3	0.709527676	0.21124	0.1704054
Q8NE62	CHDH	Choline dehydrogenase, mitochondrial	0.696608555	0.21249	0.170805
Q9HD42	CHM1A	Charged multivesicular body protein 1a	0.714629121	0.2127	0.170805
P11766	ADHX	Alcohol dehydrogenase class-3	0.827455206	0.21273	0.170805
Q9UBM7	DHCR7	7-dehydrocholesterol reductase	1.171632039	0.21281	0.170805
Q01130	SRSF2	Serine/arginine-rich splicing factor 2	0.773675888	0.21294	0.170805
Q9HB71	CYBP	Calcyclin-binding protein	1.088880997	0.21298	0.170805
P61421	VA0D1	V-type proton ATPase subunit d 1	0.7593945	0.21318	0.170805
P20674	COX5A	Cytochrome c oxidase subunit 5A, mitochondrial	0.785419046	0.21367	0.1710321
Q9NTZ6	RBM12	RNA-binding protein 12	0.848498376	0.21428	0.1713546
P62495	ERF1	Eukaryotic peptide chain release factor subunit 1	0.896375589	0.2148	0.1716047
Q9BRP8	PYM1	Partner of Y14 and mago	0.732622488	0.21568	0.1721415
O60506	HNRPQ	Heterogeneous nuclear ribonucleoprotein Q	0.863761588	0.21667	0.1727651
O95857	TSN13	Tetraspanin-13	0.806933257	0.21768	0.1734034
O96000	NDUBA	NADH dehydrogenase [ubiquinone] 1 beta subcomplex subunit 10	0.875720273	0.21793	0.1734356
Q9Y673	ALG5	Dolichyl-phosphate beta-glucosyltransferase	0.778183832	0.21819	0.1734757
Q8NI22	MCFD2	Multiple coagulation factor deficiency protein 2	0.787211588	0.21862	0.1736508
P61970	NTF2	Nuclear transport factor 2	1.377472533	0.2197	0.1743413
Q7Z4H3	HDDC2	HD domain-containing protein 2	0.832679744	0.22237	0.176291
P16401	H15	Histone H1.5	1.538906393	0.22361	0.1770617
P13473	LAMP2	Lysosome-associated membrane glycoprotein 2	0.831687058	0.22377	0.1770617
Q3ZCQ8	TIM50	Mitochondrial import inner membrane translocase subunit TIM50	0.781168448	0.22453	0.1774934
P62917	RL8	60S ribosomal protein L8	1.088506055	0.2253	0.1776103
P55036	PSMD4	26S proteasome non-ATPase regulatory subunit 4	0.835728971	0.22565	0.1776103
P62910	RL32	60S ribosomal protein L32	0.759741318	0.22598	0.1776103
Q14728	MFS10	Major facilitator superfamily domain-containing protein 10	0.823518357	0.226	0.1776103
O14683	P5I11	Tumor protein p53-inducible protein 11	1.126372567	0.22606	0.1776103
Q14764	MVP	Major vault protein	1.133258238	0.22615	0.1776103
P17568	NDUB7	NADH dehydrogenase [ubiquinone] 1 beta subcomplex subunit 7	0.881354771	0.22618	0.1776103
Q9UDY2	ZO2	Tight junction protein ZO-2	0.898105474	0.22669	0.1778421
O75821	EIF3G	Eukaryotic translation initiation factor 3 subunit G	0.793357566	0.22716	0.178042
P35914	HMGCL	Hydroxymethylglutaryl-CoA lyase, mitochondrial	1.092059004	0.22799	0.1785235
P62851	RS25	40S ribosomal protein S25	0.747978153	0.22832	0.1785927
Q13148	TADBP	TAR DNA-binding protein 43	1.636826953	0.22851	0.1785927
Q9HCY8	S10AE	Protein S100-A14	0.838039304	0.2304	0.1799
Q0P6H9	TMM62	Transmembrane protein 62	0.693445608	0.23063	0.1799099
Q9UHD9	UBQL2	Ubiquilin-2	0.780296774	0.23168	0.1805588
Q99470	SDF2	Stromal cell-derived factor 2	1.355168622	0.23318	0.1815568
P04899	GNAI2	Guanine nucleotide-binding protein G(i) subunit alpha-2	1.127587539	0.23354	0.1816662
Q00059	TFAM	Transcription factor A, mitochondrial	0.828219081	0.23512	0.1826453
Q9NYK5	RM39	39S ribosomal protein L39, mitochondrial	0.789900511	0.23524	0.1826453
O60925	PFD1	Prefoldin subunit 1	0.826652303	0.23648	0.183436
Q01629	IFM2	Interferon-induced transmembrane protein 2	1.249508254	0.23743	0.1839135
Q9Y2R9	RT07	28S ribosomal protein S7, mitochondrial	0.355183076	0.23754	0.1839135
Q9BYD6	RM01	39S ribosomal protein L1, mitochondrial	0.681318145	0.23791	0.1840278
Q9H9H4	VP37B	Vacuolar protein sorting-associated protein 37B	0.750332887	0.23887	0.1845979
P62072	TIM10	Mitochondrial import inner membrane translocase subunit Tim10	0.619154016	0.23939	0.1848272
Q9GZP8	IMUP	Immortalization up-regulated protein	0.569744398	0.23966	0.1848632
P16422	EPCAM	Epithelial cell adhesion molecule	1.135053733	0.23997	0.1849299
P43034	LIS1	Platelet-activating factor acetylhydrolase IB subunit alpha	1.176397531	0.24133	0.185805
P08559	ODPA	Pyruvate dehydrogenase E1 component subunit alpha, somatic form, mitochondrial	0.869546909	0.24175	0.1858365
Q9Y282	ERGI3	Endoplasmic reticulum-Golgi intermediate compartment protein 3	1.170414812	0.24182	0.1858365
Q16718	NDUA5	NADH dehydrogenase [ubiquinone] 1 alpha subcomplex subunit 5	1.143445733	0.24221	0.1858833
P42766	RL35	60S ribosomal protein L35	0.752977591	0.24233	0.1858833
Q9Y3D0	MIP18	Mitotic spindle-associated MMXD complex subunit MIP18	0.606928617	0.24323	0.1863509
P15531	NDKA	Nucleoside diphosphate kinase A	0.741407865	0.24339	0.1863509
P48147	PPCE	Prolyl endopeptidase	0.827082207	0.24498	0.187395
Q99447	PCY2	Ethanolamine-phosphate cytidylyltransferase	0.830437656	0.24678	0.1885686
O15144	ARPC2	Actin-related protein 2/3 complex subunit 2	1.09732265	0.24697	0.1885686
Q5JRX3	PREP	Presequence protease, mitochondrial	0.890912156	0.24824	0.1893636
P01344	IGF2	Insulin-like growth factor II	1.368272201	0.24869	0.1895322
P43007	SATT	Neutral amino acid transporter A	1.31504225	0.25011	0.1904391
Q9BW04	SARG	Specifically androgen-regulated gene protein	1.145962559	0.25167	0.1914508
P22528	SPR1B	Cornifin-B	0.522739987	0.25198	0.1915106
Q9HCC0	MCCB	Methylcrotonoyl-CoA carboxylase beta chain, mitochondrial	0.861419779	0.25269	0.191874
O43488	ARK72	Aflatoxin B1 aldehyde reductase member 2	0.742653769	0.25631	0.1942703
Q9P289	STK26	Serine/threonine-protein kinase 26	0.933374726	0.25642	0.1942703
A1L0T0	ILVBL	Acetolactate synthase-like protein	0.730987054	0.25655	0.1942703
Q07020	RL18	60S ribosomal protein L18	0.944982392	0.25758	0.1945503
O75746	CMC1	Calcium-binding mitochondrial carrier protein Aralar1	1.16945187	0.25763	0.1945503
Q16774	KGUA	Guanylate kinase	0.775482737	0.25772	0.1945503
P78344	IF4G2	Eukaryotic translation initiation factor 4 gamma 2	0.828470083	0.25786	0.1945503
Q8NBX0	SCPDL	Saccharopine dehydrogenase-like oxidoreductase	0.878311359	0.25909	0.1951828
Q92734	TFG	Protein TFG	1.176860763	0.25917	0.1951828
P49411	EFTU	Elongation factor Tu, mitochondrial	0.932541339	0.2597	0.1952523
P19075	TSN8	Tetraspanin-8	1.122625503	0.25979	0.1952523
P23381	SYWC	Tryptophan--tRNA ligase, cytoplasmic	1.134987406	0.25997	0.1952523
P13688	CEAM1	Carcinoembryonic antigen-related cell adhesion molecule 1	0.733216175	0.26428	0.1983094
P53041	PPP5	Serine/threonine-protein phosphatase 5	0.854746957	0.26457	0.1983472
O75915	PRAF3	PRA1 family protein 3	0.734342861	0.26568	0.1987443
Q9BWF3	RBM4	RNA-binding protein 4	0.704359982	0.2658	0.1987443
Q13084	RM28	39S ribosomal protein L28, mitochondrial	0.582640081	0.26582	0.1987443
O95395	GCNT3	Beta-1,3-galactosyl-O-glycosyl-glycoprotein beta-1,6-N-acetylglucosaminyltransferase 3	1.357350799	0.26782	0.2000589
O14949	QCR8	Cytochrome b-c1 complex subunit 8	1.230406947	0.27023	0.2016771
P30086	PEBP1	Phosphatidylethanolamine-binding protein 1	0.939452473	0.27185	0.2026624
P54920	SNAA	Alpha-soluble NSF attachment protein	0.857670966	0.27204	0.2026624
P08697	A2AP	Alpha-2-antiplasmin	1.291261587	0.27275	0.2030086
P84103	SRSF3	Serine/arginine-rich splicing factor 3	0.83936591	0.27336	0.2032799
P81605	DCD	Dermcidin	0.610890375	0.27404	0.2035448
P82650	RT22	28S ribosomal protein S22, mitochondrial	0.700323308	0.27444	0.2035448
O94886	CSCL1	CSC1-like protein 1	1.190249863	0.27451	0.2035448
P02771	FETA	Alpha-fetoprotein	1.449248749	0.2747	0.2035448
Q9Y3B7	RM11	39S ribosomal protein L11, mitochondrial	0.702071389	0.27516	0.2037033
P49821	NDUV1	NADH dehydrogenase [ubiquinone] flavoprotein 1, mitochondrial	1.169840811	0.27625	0.2041303
O00217	NDUS8	NADH dehydrogenase [ubiquinone] iron-sulfur protein 8, mitochondrial	0.835408102	0.27659	0.2041303
Q9Y6Q5	AP1M2	AP-1 complex subunit mu-2	0.680759652	0.27673	0.2041303
Q7L1Q6	BZW1	Basic leucine zipper and W2 domain-containing protein 1	0.798550428	0.27679	0.2041303
P39023	RL3	60S ribosomal protein L3	1.151424283	0.27697	0.2041303
P13797	PLST	Plastin-3	0.907043204	0.2776	0.2044126
Q32MZ4	LRRF1	Leucine-rich repeat flightless-interacting protein 1	0.894870759	0.27908	0.2051039
P19338	NUCL	Nucleolin	0.873905626	0.27952	0.2051039
O43865	SAHH2	Adenosylhomocysteinase 2	1.169948585	0.27952	0.2051039
Q8WTV0	SCRB1	Scavenger receptor class B member 1	0.879380268	0.27953	0.2051039
P35268	RL22	60S ribosomal protein L22	0.608046245	0.28006	0.2053108
Q08211	DHX9	ATP-dependent RNA helicase A	1.190851437	0.28094	0.205738
Q9BTW9	TBCD	Tubulin-specific chaperone D	0.637712007	0.28114	0.205738
Q96IZ0	PAWR	PRKC apoptosis WT1 regulator protein	0.785899863	0.2818	0.2060388
Q13813	SPTN1	Spectrin alpha chain, non-erythrocytic 1	1.056845589	0.28208	0.2060615
P05534	1A24	HLA class I histocompatibility antigen, A-24 alpha chain	1.134392542	0.283	0.2065513
O00232	PSD12	26S proteasome non-ATPase regulatory subunit 12	1.074717165	0.28556	0.2078254
P00338	LDHA	L-lactate dehydrogenase A chain	0.947170044	0.28557	0.2078254
Q86V81	THOC4	THO complex subunit 4	0.586902474	0.28559	0.2078254
Q9P258	RCC2	Protein RCC2	0.871020184	0.28639	0.2079318
Q16181	SEPT7	Septin-7	1.392309207	0.28662	0.2079318
P47756	CAPZB	F-actin-capping protein subunit beta	0.935742023	0.28665	0.2079318
Q09666	AHNK	Neuroblast differentiation-associated protein AHNAK	1.176405398	0.28718	0.2081338
P53007	TXTP	Tricarboxylate transport protein, mitochondrial	0.814254689	0.28746	0.2081545
Q8TB61	S35B2	Adenosine 3'-phospho 5'-phosphosulfate transporter 1	1.661874305	0.29069	0.2101057
Q07812	BAX	Apoptosis regulator BAX	0.870544772	0.29079	0.2101057
O43598	DNPH1	2'-deoxynucleoside 5'-phosphate N-hydrolase 1	0.721869448	0.29109	0.2101057
Q9HC07	TM165	Transmembrane protein 165	1.163107488	0.29117	0.2101057
P21399	ACOC	Cytoplasmic aconitate hydratase	0.880293996	0.29156	0.2102038
P41252	SYIC	Isoleucine--tRNA ligase, cytoplasmic	0.854473701	0.29308	0.2111158
P56556	NDUA6	NADH dehydrogenase [ubiquinone] 1 alpha subcomplex subunit 6	1.369634605	0.29364	0.211202
P68036	UB2L3	Ubiquitin-conjugating enzyme E2 L3	0.816741292	0.29371	0.211202
P08754	GNAI3	Guanine nucleotide-binding protein G(k) subunit alpha	1.166432912	0.29525	0.2121251
Q9UBQ7	GRHPR	Glyoxylate reductase/hydroxypyruvate reductase	0.779813962	0.29596	0.212281
Q9HC35	EMAL4	Echinoderm microtubule-associated protein-like 4	1.137816777	0.29598	0.212281
P07148	FABPL	Fatty acid-binding protein, liver	0.797630506	0.29746	0.2128537
Q4VC31	CCD58	Coiled-coil domain-containing protein 58	0.833936265	0.29752	0.2128537
Q16595	FRDA	Frataxin, mitochondrial	0.883712533	0.29755	0.2128537
O00204	ST2B1	Sulfotransferase family cytosolic 2B member 1	1.235489721	0.29829	0.2131988
Q01082	SPTB2	Spectrin beta chain, non-erythrocytic 1	1.108601025	0.2987	0.2133076
O60762	DPM1	Dolichol-phosphate mannosyltransferase subunit 1	0.874024351	0.30002	0.2139026
Q15942	ZYX	Zyxin	0.929058957	0.30005	0.2139026
O15258	RER1	Protein RER1	0.863920716	0.30162	0.2148367
Q9BUP3	HTAI2	Oxidoreductase HTATIP2	1.123214723	0.30254	0.2152284
P14406	CX7A2	Cytochrome c oxidase subunit 7A2, mitochondrial	0.771819009	0.30269	0.2152284
Q13232	NDK3	Nucleoside diphosphate kinase 3	0.88601763	0.30421	0.2161236
Q9Y5J9	TIM8B	Mitochondrial import inner membrane translocase subunit Tim8 B	0.778992846	0.30714	0.2177939
Q92685	ALG3	Dol-P-Man:Man(5)GlcNAc(2)-PP-Dol alpha-1,3-mannosyltransferase	0.723561254	0.30742	0.2177939
Q96A26	F162A	Protein FAM162A	0.909058282	0.30746	0.2177939
Q86X29	LSR	Lipolysis-stimulated lipoprotein receptor	1.126693258	0.30766	0.2177939
P28838	AMPL	Cytosol aminopeptidase	0.901749183	0.30804	0.2177939
P05165	PCCA	Propionyl-CoA carboxylase alpha chain, mitochondrial	0.837779794	0.30814	0.2177939
Q9P0S9	TM14C	Transmembrane protein 14C	0.774781318	0.30853	0.2178835
P28070	PSB4	Proteasome subunit beta type-4	0.906334213	0.31078	0.2192853
Q96RQ1	ERGI2	Endoplasmic reticulum-Golgi intermediate compartment protein 2	0.658618539	0.31128	0.2193347
P55786	PSA	Puromycin-sensitive aminopeptidase	0.908434367	0.31138	0.2193347
P14854	CX6B1	Cytochrome c oxidase subunit 6B1	0.896254768	0.31193	0.2195353
Q9UHG3	PCYOX	Prenylcysteine oxidase 1	1.235753949	0.31274	0.2198301
Q13561	DCTN2	Dynactin subunit 2	0.786079055	0.31288	0.2198301
O95394	AGM1	Phosphoacetylglucosamine mutase	1.117048748	0.31429	0.2206334
P48735	IDHP	Isocitrate dehydrogenase [NADP], mitochondrial	1.072154436	0.31515	0.2210497
P15291	B4GT1	Beta-1,4-galactosyltransferase 1	1.082726899	0.31552	0.2211218
P03915	NU5M	NADH-ubiquinone oxidoreductase chain 5	2.165923566	0.3175	0.2223212
Q16851	UGPA	UTP--glucose-1-phosphate uridylyltransferase	0.921789334	0.31896	0.2231547
Q9Y5U9	IR3IP	Immediate early response 3-interacting protein 1	0.703617216	0.31936	0.2231692
O43684	BUB3	Mitotic checkpoint protein BUB3	1.429089385	0.31952	0.2231692
P62829	RL23	60S ribosomal protein L23	1.080550301	0.31998	0.223302
Q10469	MGAT2	Alpha-1,6-mannosyl-glycoprotein 2-beta-N-acetylglucosaminyltransferase	0.675925721	0.32202	0.2245364
P13073	COX41	Cytochrome c oxidase subunit 4 isoform 1, mitochondrial	0.929772261	0.32372	0.225523
P05388	RLA0	60S acidic ribosomal protein P0	0.812481169	0.32398	0.225523
Q13907	IDI1	Isopentenyl-diphosphate Delta-isomerase 1	0.884742478	0.32602	0.226694
Q8N4Q1	MIA40	Mitochondrial intermembrane space import and assembly protein 40	0.656459549	0.32621	0.226694
P67812	SC11A	Signal peptidase complex catalytic subunit SEC11A	0.598341616	0.3276	0.227469
P07951	TPM2	Tropomyosin beta chain	0.598796174	0.33154	0.2300118
Q9P035	HACD3	Very-long-chain (3R)-3-hydroxyacyl-CoA dehydratase 3	0.838544215	0.33363	0.2309925
Q9H6Z4	RANB3	Ran-binding protein 3	1.262262481	0.33363	0.2309925
P14868	SYDC	Aspartate--tRNA ligase, cytoplasmic	0.907567194	0.33405	0.2309925
Q9BQA1	MEP50	Methylosome protein 50	0.756231248	0.33407	0.2309925
Q14376	GALE	UDP-glucose 4-epimerase	0.828054367	0.3354	0.2317185
Q53H82	LACB2	Beta-lactamase-like protein 2	0.842354769	0.33573	0.2317531
P62244	RS15A	40S ribosomal protein S15a	0.861303708	0.33695	0.2324014
O75347	TBCA	Tubulin-specific chaperone A	0.778732996	0.33971	0.23411
O94979	SC31A	Protein transport protein Sec31A	1.129021316	0.34139	0.2350637
Q16698	DECR	2,4-dienoyl-CoA reductase, mitochondrial	1.145091152	0.34207	0.2350637
Q9UNS2	CSN3	COP9 signalosome complex subunit 3	0.740125184	0.34217	0.2350637
Q13057	COASY	Bifunctional coenzyme A synthase	0.820722394	0.34223	0.2350637
P51991	ROA3	Heterogeneous nuclear ribonucleoprotein A3	1.130920339	0.34292	0.2353021
Q13885	TBB2A	Tubulin beta-2A chain	1.362708712	0.34318	0.2353021
P68400	CSK21	Casein kinase II subunit alpha	0.759359673	0.34343	0.2353021
Q96FQ6	S10AG	Protein S100-A16	0.873770029	0.3446	0.2359085
P12277	KCRB	Creatine kinase B-type	0.908516071	0.34495	0.2359529
Q02978	M2OM	Mitochondrial 2-oxoglutarate/malate carrier protein	1.21202843	0.3468	0.2369362
Q9UBI6	GBG12	Guanine nucleotide-binding protein G(I)/G(S)/G(O) subunit gamma-12	0.729836322	0.34696	0.2369362
P51809	VAMP7	Vesicle-associated membrane protein 7	1.19760006	0.34882	0.23801
P07858	CATB	Cathepsin B	0.939380701	0.35047	0.2389388
P61077	UB2D3	Ubiquitin-conjugating enzyme E2 D3	1.135764567	0.35104	0.2391305
Q15070	OXA1L	Mitochondrial inner membrane protein OXA1L	0.832321208	0.3518	0.2393867
P61160	ARP2	Actin-related protein 2	1.087914134	0.35203	0.2393867
O75439	MPPB	Mitochondrial-processing peptidase subunit beta	0.921163601	0.35256	0.2393867
Q8NFU3	TSTD1	Thiosulfate sulfurtransferase/rhodanese-like domain-containing protein 1	0.863187002	0.3531	0.2393867
P42167	LAP2B	Lamina-associated polypeptide 2, isoforms beta/gamma	0.843518564	0.35318	0.2393867
P14618	KPYM	Pyruvate kinase PKM	0.934437348	0.35327	0.2393867
P00441	SODC	Superoxide dismutase [Cu-Zn]	0.791921389	0.35362	0.2393867
Q9H3R2	MUC13	Mucin-13	1.118540471	0.35373	0.2393867
P63000	RAC1	Ras-related C3 botulinum toxin substrate 1	1.066677341	0.35419	0.2395022
P61586	RHOA	Transforming protein RhoA	0.893394817	0.35462	0.2395972
Q13492	PICAL	Phosphatidylinositol-binding clathrin assembly protein	1.11727997	0.35718	0.2406126
Q9NX62	IMPA3	Inositol monophosphatase 3	0.807199527	0.35726	0.2406126
Q9UFN0	NPS3A	Protein NipSnap homolog 3A	1.082812926	0.35794	0.2406126
Q9Y4W6	AFG32	AFG3-like protein 2	1.144972532	0.35797	0.2406126
Q8IXB1	DJC10	DnaJ homolog subfamily C member 10	1.466668162	0.35813	0.2406126
P46926	GNPI1	Glucosamine-6-phosphate isomerase 1	1.102854923	0.35821	0.2406126
O95169	NDUB8	NADH dehydrogenase [ubiquinone] 1 beta subcomplex subunit 8, mitochondrial	1.100204209	0.35863	0.2406126
Q96QR8	PURB	Transcriptional activator protein Pur-beta	1.245219864	0.35864	0.2406126
P80303	NUCB2	Nucleobindin-2	0.826040713	0.35895	0.2406126
O75534	CSDE1	Cold shock domain-containing protein E1	0.907551568	0.35903	0.2406126
Q16864	VATF	V-type proton ATPase subunit F	0.748410657	0.35942	0.2406791
P47755	CAZA2	F-actin-capping protein subunit alpha-2	0.83447515	0.3601	0.2408652
P62861	RS30	40S ribosomal protein S30	0.84440981	0.36028	0.2408652
Q53FZ2	ACSM3	Acyl-coenzyme A synthetase ACSM3, mitochondrial	1.302467575	0.36106	0.2411918
O43837	IDH3B	Isocitrate dehydrogenase [NAD] subunit beta, mitochondrial	0.925190485	0.36316	0.242399
P51690	ARSE	Arylsulfatase E	1.282864296	0.3637	0.2425638
Q9Y3Q3	TMED3	Transmembrane emp24 domain-containing protein 3	1.214034671	0.3644	0.2427241
P60953	CDC42	Cell division control protein 42 homolog	1.105827403	0.36471	0.2427241
Q5ZPR3	CD276	CD276 antigen	0.683384908	0.36482	0.2427241
P61313	RL15	60S ribosomal protein L15	0.937660228	0.36595	0.2432113
P62316	SMD2	Small nuclear ribonucleoprotein Sm D2	0.887046277	0.36614	0.2432113
P11279	LAMP1	Lysosome-associated membrane glycoprotein 1	1.140593477	0.36735	0.2437765
Q9BVC6	TM109	Transmembrane protein 109	0.878755605	0.36758	0.2437765
O95070	YIF1A	Protein YIF1A	1.185476348	0.36799	0.243853
O43181	NDUS4	NADH dehydrogenase [ubiquinone] iron-sulfur protein 4, mitochondrial	0.860385072	0.36842	0.2439427
P61604	CH10	10 kDa heat shock protein, mitochondrial	0.864547547	0.36913	0.2442174
O95197	RTN3	Reticulon-3	1.162474276	0.36962	0.2443463
Q9UMX0	UBQL1	Ubiquilin-1	0.809236068	0.3702	0.2443922
P57088	TMM33	Transmembrane protein 33	0.873417378	0.37028	0.2443922
P62633	CNBP	Cellular nucleic acid-binding protein	1.172400391	0.37183	0.2452196
P48163	MAOX	NADP-dependent malic enzyme	1.20924669	0.37214	0.2452287
P49419	AL7A1	Alpha-aminoadipic semialdehyde dehydrogenase	0.849782296	0.37396	0.246232
Q9HD45	TM9S3	Transmembrane 9 superfamily member 3	1.098784423	0.37504	0.2467468
Q99653	CHP1	Calcineurin B homologous protein 1	0.868183415	0.37597	0.2470462
P25787	PSA2	Proteasome subunit alpha type-2	1.156484493	0.37718	0.2470462
Q9UI12	VATH	V-type proton ATPase subunit H	1.603913003	0.37723	0.2470462
Q9UBS4	DJB11	DnaJ homolog subfamily B member 11	1.181535142	0.3773	0.2470462
Q13630	FCL	GDP-L-fucose synthase	0.917969359	0.37753	0.2470462
P54819	KAD2	Adenylate kinase 2, mitochondrial	0.925569999	0.37775	0.2470462
P39656	OST48	Dolichyl-diphosphooligosaccharide--protein glycosyltransferase 48 kDa subunit	1.121771408	0.37801	0.2470462
Q8WWI5	CTL1	Choline transporter-like protein 1	0.888507817	0.37814	0.2470462
Q9BSJ8	ESYT1	Extended synaptotagmin-1	0.893169097	0.37821	0.2470462
Q02790	FKBP4	Peptidyl-prolyl cis-trans isomerase FKBP4	1.075561532	0.37848	0.2470462
Q86TX2	ACOT1	Acyl-coenzyme A thioesterase 1	0.77182355	0.37986	0.2477516
P51572	BAP31	B-cell receptor-associated protein 31	1.155941849	0.3814	0.2485602
Q9Y6M9	NDUB9	NADH dehydrogenase [ubiquinone] 1 beta subcomplex subunit 9	1.128186196	0.38177	0.2486055
Q02750	MP2K1	Dual specificity mitogen-activated protein kinase kinase 1	1.131114063	0.38217	0.2486704
Q13177	PAK2	Serine/threonine-protein kinase PAK 2	0.907157128	0.3842	0.2497949
RePLiCal_iRT	RePLiCal	RePLiCal_iRT	0.921527798	0.38462	0.2498717
Q9Y2A7	NCKP1	Nck-associated protein 1	1.157951663	0.38504	0.2499483
P78381	S35A2	UDP-galactose translocator	0.881785051	0.38566	0.2501546
Q96IU4	ABHEB	Protein ABHD14B	1.079221432	0.38673	0.2505079
P48556	PSMD8	26S proteasome non-ATPase regulatory subunit 8	0.936704817	0.38681	0.2505079
Q99685	MGLL	Monoglyceride lipase	0.827823396	0.38799	0.2509959
P40616	ARL1	ADP-ribosylation factor-like protein 1	0.913381835	0.38817	0.2509959
P61626	LYSC	Lysozyme C	0.935322601	0.3889	0.2512716
P61966	AP1S1	AP-1 complex subunit sigma-1A	0.790342278	0.39082	0.2522895
Q09161	NCBP1	Nuclear cap-binding protein subunit 1	0.847239575	0.3912	0.2522895
O76094	SRP72	Signal recognition particle subunit SRP72	0.830989804	0.39139	0.2522895
Q96BI1	S22AI	Solute carrier family 22 member 18	0.934049336	0.39178	0.2523444
P35613	BASI	Basigin	0.890733442	0.39776	0.2559969
P54578	UBP14	Ubiquitin carboxyl-terminal hydrolase 14	1.079463842	0.39968	0.2569938
P28074	PSB5	Proteasome subunit beta type-5	1.077672893	0.39993	0.2569938
P02649	APOE	Apolipoprotein E	1.18060163	0.40034	0.2570577
P50213	IDH3A	Isocitrate dehydrogenase [NAD] subunit alpha, mitochondrial	0.928362594	0.40308	0.2586164
P68104	EF1A1	Elongation factor 1-alpha 1	0.831548446	0.40561	0.2600381
P24752	THIL	Acetyl-CoA acetyltransferase, mitochondrial	0.906908148	0.40676	0.2605735
Q53H12	AGK	Acylglycerol kinase, mitochondrial	0.761123995	0.40733	0.2607369
Q9BW60	ELOV1	Elongation of very long chain fatty acids protein 1	0.903961742	0.40848	0.2611643
Q9NPQ8	RIC8A	Synembryn-A	0.697659883	0.40895	0.2611643
P50402	EMD	Emerin	1.066709554	0.40896	0.2611643
O15145	ARPC3	Actin-related protein 2/3 complex subunit 3	1.17100912	0.40926	0.2611643
Q99714	HCD2	3-hydroxyacyl-CoA dehydrogenase type-2	1.098155069	0.41172	0.2625317
P82979	SARNP	SAP domain-containing ribonucleoprotein	0.832039747	0.41238	0.2627502
O95747	OXSR1	Serine/threonine-protein kinase OSR1	1.117048526	0.41344	0.2632229
P60903	S10AA	Protein S100-A10	0.747007213	0.41457	0.2637395
Q9Y316	MEMO1	Protein MEMO1	0.839045099	0.4156	0.2641032
P25705	ATPA	ATP synthase subunit alpha, mitochondrial	1.054091831	0.41578	0.2641032
Q8N9N8	EIF1A	Probable RNA-binding protein EIF1AD	0.802298975	0.41679	0.2645418
Q53GQ0	DHB12	Very-long-chain 3-oxoacyl-CoA reductase	0.871202609	0.41743	0.2646246
Q9UNM6	PSD13	26S proteasome non-ATPase regulatory subunit 13	0.952376854	0.41756	0.2646246
Q15121	PEA15	Astrocytic phosphoprotein PEA-15	0.828450465	0.41789	0.2646311
Q9UHY7	ENOPH	Enolase-phosphatase E1	0.770481722	0.41874	0.2649667
Q9Y696	CLIC4	Chloride intracellular channel protein 4	0.901948406	0.4192	0.2650486
P49748	ACADV	Very long-chain specific acyl-CoA dehydrogenase, mitochondrial	1.072210742	0.41951	0.2650486
P41091	IF2G	Eukaryotic translation initiation factor 2 subunit 3	0.919830595	0.42089	0.2654327
Q92499	DDX1	ATP-dependent RNA helicase DDX1	1.148281629	0.42096	0.2654327
P45974	UBP5	Ubiquitin carboxyl-terminal hydrolase 5	1.110820868	0.42108	0.2654327
P07477	TRY1	Trypsin-1	0.662746496	0.42206	0.265848
Q12907	LMAN2	Vesicular integral-membrane protein VIP36	1.086437258	0.42255	0.2659203
P04844	RPN2	Dolichyl-diphosphooligosaccharide--protein glycosyltransferase subunit 2	1.107222259	0.42326	0.2659203
Q9UM54	MYO6	Unconventional myosin-VI	0.821511076	0.4233	0.2659203
Q6P1L8	RM14	39S ribosomal protein L14, mitochondrial	0.852577089	0.42346	0.2659203
P15954	COX7C	Cytochrome c oxidase subunit 7C, mitochondrial	1.189712984	0.42421	0.2661893
P08574	CY1	Cytochrome c1, heme protein, mitochondrial	1.09465432	0.42587	0.2668689
Q96AE4	FUBP1	Far upstream element-binding protein 1	0.905717069	0.42676	0.2668689
O75208	COQ9	Ubiquinone biosynthesis protein COQ9, mitochondrial	0.787830359	0.42688	0.2668689
P23284	PPIB	Peptidyl-prolyl cis-trans isomerase B	1.101862382	0.42711	0.2668689
P06748	NPM	Nucleophosmin	1.079643531	0.42713	0.2668689
Q9H5V8	CDCP1	CUB domain-containing protein 1	1.110421623	0.42747	0.2668689
Q15363	TMED2	Transmembrane emp24 domain-containing protein 2	1.182796198	0.42755	0.2668689
P30740	ILEU	Leukocyte elastase inhibitor	0.957181183	0.4295	0.267884
O75083	WDR1	WD repeat-containing protein 1	1.073104609	0.4308	0.2683216
O43143	DHX15	Pre-mRNA-splicing factor ATP-dependent RNA helicase DHX15	0.879655942	0.43085	0.2683216
P10619	PPGB	Lysosomal protective protein	0.872939747	0.43174	0.2686651
P48444	COPD	Coatomer subunit delta	1.085753596	0.43223	0.2686651
Q9HC38	GLOD4	Glyoxalase domain-containing protein 4	1.1061908	0.43244	0.2686651
P61011	SRP54	Signal recognition particle 54 kDa protein	1.366598883	0.4327	0.2686651
Q9Y6B6	SAR1B	GTP-binding protein SAR1b	0.852817658	0.43396	0.269059
P56181	NDUV3	NADH dehydrogenase [ubiquinone] flavoprotein 3, mitochondrial	0.934762115	0.43441	0.269059
P06731	CEAM5	Carcinoembryonic antigen-related cell adhesion molecule 5	0.821800595	0.43498	0.269059
Q9Y3F4	STRAP	Serine-threonine kinase receptor-associated protein	1.071260731	0.43515	0.269059
Q99873	ANM1	Protein arginine N-methyltransferase 1	0.873133452	0.43527	0.269059
O43633	CHM2A	Charged multivesicular body protein 2a	0.875795627	0.43531	0.269059
Q9Y3I0	RTCB	tRNA-splicing ligase RtcB homolog	1.07366713	0.43561	0.269059
Q8NFQ8	TOIP2	Torsin-1A-interacting protein 2	1.06297719	0.43622	0.2691327
P15559	NQO1	NAD(P)H dehydrogenase [quinone] 1	1.048596759	0.43649	0.2691327
Q92506	DHB8	Estradiol 17-beta-dehydrogenase 8	1.287221029	0.43675	0.2691327
P47914	RL29	60S ribosomal protein L29	1.176904088	0.43703	0.2691327
Q8WU90	ZC3HF	Zinc finger CCCH domain-containing protein 15	1.206850917	0.441	0.2713756
O43583	DENR	Density-regulated protein	0.810482232	0.44191	0.2717336
O95340	PAPS2	Bifunctional 3'-phosphoadenosine 5'-phosphosulfate synthase 2	1.144028853	0.44254	0.271919
Q9NZZ3	CHMP5	Charged multivesicular body protein 5	0.637174424	0.44353	0.2723251
Q16762	THTR	Thiosulfate sulfurtransferase	0.909646744	0.44393	0.2723686
Q93052	LPP	Lipoma-preferred partner	0.774079099	0.446	0.2730132
P06576	ATPB	ATP synthase subunit beta, mitochondrial	1.066523114	0.446	0.2730132
P50995	ANX11	Annexin A11	0.920403994	0.44611	0.2730132
P62753	RS6	40S ribosomal protein S6	0.928330927	0.4463	0.2730132
Q6PIU2	NCEH1	Neutral cholesterol ester hydrolase 1	1.092795885	0.44685	0.2731478
Q16576	RBBP7	Histone-binding protein RBBP7	0.937677866	0.44823	0.2737891
Q01813	PFKAP	ATP-dependent 6-phosphofructokinase, platelet type	0.905615606	0.44933	0.2738785
O95833	CLIC3	Chloride intracellular channel protein 3	0.842327898	0.44958	0.2738785
P21291	CSRP1	Cysteine and glycine-rich protein 1	0.89545167	0.44962	0.2738785
P30050	RL12	60S ribosomal protein L12	0.943517323	0.4497	0.2738785
P05023	AT1A1	Sodium/potassium-transporting ATPase subunit alpha-1	1.094979099	0.4511	0.2745292
P08758	ANXA5	Annexin A5	0.912924071	0.4521	0.2749356
Q9Y394	DHRS7	Dehydrogenase/reductase SDR family member 7	0.914572903	0.45254	0.2750011
P61978	HNRPK	Heterogeneous nuclear ribonucleoprotein K	0.964425902	0.45342	0.2753337
O00231	PSD11	26S proteasome non-ATPase regulatory subunit 11	0.918564209	0.4545	0.2757872
P13645	K1C10	Keratin, type I cytoskeletal 10	1.344602079	0.45612	0.2765164
P43307	SSRA	Translocon-associated protein subunit alpha	1.080779475	0.45637	0.2765164
P49189	AL9A1	4-trimethylaminobutyraldehyde dehydrogenase	0.886288823	0.45708	0.276744
P11413	G6PD	Glucose-6-phosphate 1-dehydrogenase	0.933505173	0.4583	0.2771257
Q9Y263	PLAP	Phospholipase A-2-activating protein	0.752446356	0.45838	0.2771257
Q8N6H7	ARFG2	ADP-ribosylation factor GTPase-activating protein 2	0.824841301	0.4593	0.2774792
P20618	PSB1	Proteasome subunit beta type-1	0.905927484	0.45995	0.2776692
O95470	SGPL1	Sphingosine-1-phosphate lyase 1	1.279773059	0.46713	0.2817982
P03928	ATP8	ATP synthase protein 8	1.365747192	0.46811	0.2821837
Q9Y5P6	GMPPB	Mannose-1-phosphate guanyltransferase beta	0.851534781	0.46858	0.2821946
Q15637	SF01	Splicing factor 1	0.909057304	0.46881	0.2821946
Q8TCJ2	STT3B	Dolichyl-diphosphooligosaccharide--protein glycosyltransferase subunit STT3B	0.856482563	0.4695	0.2824046
O00116	ADAS	Alkyldihydroxyacetonephosphate synthase, peroxisomal	0.905717032	0.47058	0.2828416
Q04760	LGUL	Lactoylglutathione lyase	0.902910276	0.47091	0.2828416
Q96C86	DCPS	m7GpppX diphosphatase	0.774013202	0.47146	0.2829512
P09960	LKHA4	Leukotriene A-4 hydrolase	0.909682383	0.47229	0.2829512
P02768	ALBU	Serum albumin	1.227241406	0.47238	0.2829512
Q92504	S39A7	Zinc transporter SLC39A7	1.176690193	0.47246	0.2829512
P61224	RAP1B	Ras-related protein Rap-1b	1.148503532	0.47283	0.282968
Q12904	AIMP1	Aminoacyl tRNA synthase complex-interacting multifunctional protein 1	0.894423886	0.47442	0.2835395
P62273	RS29	40S ribosomal protein S29	0.81827949	0.47447	0.2835395
Q14152	EIF3A	Eukaryotic translation initiation factor 3 subunit A	1.155165822	0.47491	0.2835977
P82932	RT06	28S ribosomal protein S6, mitochondrial	0.845996524	0.47577	0.2838509
Q9BZZ5	API5	Apoptosis inhibitor 5	0.909516317	0.47602	0.2838509
Q9NVI7	ATD3A	ATPase family AAA domain-containing protein 3A	0.8136051	0.48056	0.2862044
P62263	RS14	40S ribosomal protein S14	0.957079056	0.48085	0.2862044
Q14002	CEAM7	Carcinoembryonic antigen-related cell adhesion molecule 7	1.110087327	0.48122	0.2862044
P07919	QCR6	Cytochrome b-c1 complex subunit 6, mitochondrial	0.85273465	0.48135	0.2862044
O00499	BIN1	Myc box-dependent-interacting protein 1	1.217874102	0.48187	0.2863079
Q03405	UPAR	Urokinase plasminogen activator surface receptor	0.864913758	0.4823	0.2863578
O95139	NDUB6	NADH dehydrogenase [ubiquinone] 1 beta subcomplex subunit 6	0.761305005	0.48451	0.2873408
O94919	ENDD1	Endonuclease domain-containing 1 protein	1.082753815	0.48465	0.2873408
Q7Z406	MYH14	Myosin-14	1.069362467	0.48726	0.2886815
Q9Y5K6	CD2AP	CD2-associated protein	0.885856624	0.48825	0.2889965
Q5T9L3	WLS	Protein wntless homolog	0.867185837	0.48849	0.2889965
P11310	ACADM	Medium-chain specific acyl-CoA dehydrogenase, mitochondrial	1.282994102	0.48905	0.2890506
O15382	BCAT2	Branched-chain-amino-acid aminotransferase, mitochondrial	1.07155782	0.48928	0.2890506
O60664	PLIN3	Perilipin-3	0.897132659	0.49094	0.2898244
P05166	PCCB	Propionyl-CoA carboxylase beta chain, mitochondrial	0.714283733	0.49527	0.2921722
O60493	SNX3	Sorting nexin-3	1.054680148	0.4964	0.2925692
Q969T9	WBP2	WW domain-binding protein 2	1.332800037	0.49665	0.2925692
Q9UHA4	LTOR3	Ragulator complex protein LAMTOR3	1.116504556	0.49767	0.292824
Q9Y512	SAM50	Sorting and assembly machinery component 50 homolog	0.78808632	0.49779	0.292824
Q9H0W9	CK054	Ester hydrolase C11orf54	1.122802899	0.49899	0.2933214
Q6IAA8	LTOR1	Ragulator complex protein LAMTOR1	1.09756326	0.49988	0.2934747
Q14444	CAPR1	Caprin-1	0.493733084	0.49996	0.2934747
Q9BRQ6	MIC25	MICOS complex subunit MIC25	0.799941015	0.50039	0.293519
Q96QV6	H2A1A	Histone H2A type 1-A	0.788331766	0.50117	0.2937683
O95793	STAU1	Double-stranded RNA-binding protein Staufen homolog 1	1.086059983	0.50157	0.2937947
P25786	PSA1	Proteasome subunit alpha type-1	0.912771205	0.502	0.2938386
Q13423	NNTM	NAD(P) transhydrogenase, mitochondrial	1.068586892	0.50383	0.2947014
P18621	RL17	60S ribosomal protein L17	0.95080613	0.50469	0.2948345
Q9NP58	ABCB6	ATP-binding cassette sub-family B member 6, mitochondrial	0.631002434	0.50477	0.2948345
Q96SQ9	CP2S1	Cytochrome P450 2S1	0.955737944	0.50605	0.2953015
P60228	EIF3E	Eukaryotic translation initiation factor 3 subunit E	0.929068974	0.50635	0.2953015
Q9Y3A6	TMED5	Transmembrane emp24 domain-containing protein 5	1.101256023	0.50664	0.2953015
P50552	VASP	Vasodilator-stimulated phosphoprotein	1.080513299	0.5095	0.296609
O43175	SERA	D-3-phosphoglycerate dehydrogenase	0.958424132	0.5096	0.296609
P49591	SYSC	Serine--tRNA ligase, cytoplasmic	1.080769327	0.51003	0.2966507
P31150	GDIA	Rab GDP dissociation inhibitor alpha	0.939642656	0.51182	0.2974828
Q5SRD1	TI23B	Putative mitochondrial import inner membrane translocase subunit Tim23B	0.837361826	0.51306	0.2978261
O43776	SYNC	Asparagine--tRNA ligase, cytoplasmic	1.095977151	0.51352	0.2978261
P50416	CPT1A	Carnitine O-palmitoyltransferase 1, liver isoform	0.840520835	0.51367	0.2978261
Q8TCT9	HM13	Minor histocompatibility antigen H13	1.08123653	0.51385	0.2978261
Q96AA3	RFT1	Protein RFT1 homolog	0.801731632	0.51463	0.2980694
Q9BUL8	PDC10	Programmed cell death protein 10	1.349480346	0.51677	0.2990996
Q9BUN8	DERL1	Derlin-1	1.088004794	0.51734	0.2992202
P09012	SNRPA	U1 small nuclear ribonucleoprotein A	0.899588551	0.5193	0.3001137
P17301	ITA2	Integrin alpha-2	1.082868403	0.51961	0.3001137
P49207	RL34	60S ribosomal protein L34	1.045487327	0.5204	0.3003604
P17174	AATC	Aspartate aminotransferase, cytoplasmic	0.921103169	0.52184	0.3009816
Q86UE4	LYRIC	Protein LYRIC	1.222499466	0.52281	0.3010617
O95816	BAG2	BAG family molecular chaperone regulator 2	0.856380364	0.523	0.3010617
Q6P1X6	CH082	UPF0598 protein C8orf82	0.749229433	0.52307	0.3010617
O75947	ATP5H	ATP synthase subunit d, mitochondrial	0.900474852	0.52609	0.3023246
Q9Y3E0	GOT1B	Vesicle transport protein GOT1B	1.226160646	0.52626	0.3023246
O60488	ACSL4	Long-chain-fatty-acid--CoA ligase 4	1.080436814	0.52636	0.3023246
P56211	ARP19	cAMP-regulated phosphoprotein 19	0.897207303	0.5269	0.3023988
Q99442	SEC62	Translocation protein SEC62	1.066433207	0.52722	0.3023988
Q9Y6H1	CHCH2	Coiled-coil-helix-coiled-coil-helix domain-containing protein 2	0.906230427	0.52777	0.3025047
P21926	CD9	CD9 antigen	0.906305212	0.52938	0.3027003
P60842	IF4A1	Eukaryotic initiation factor 4A-I	1.094865	0.52938	0.3027003
Q5T4S7	UBR4	E3 ubiquitin-protein ligase UBR4	1.099590887	0.52983	0.3027003
Q13443	ADAM9	Disintegrin and metalloproteinase domain-containing protein 9	1.242265187	0.52993	0.3027003
P05026	AT1B1	Sodium/potassium-transporting ATPase subunit beta-1	0.953908709	0.52994	0.3027003
P02461	CO3A1	Collagen alpha-1(III) chain	0.861865716	0.53037	0.302737
A0FGR8	ESYT2	Extended synaptotagmin-2	1.07053676	0.53126	0.303036
Q03154	ACY1	Aminoacylase-1	0.920553736	0.53497	0.3047912
P51665	PSMD7	26S proteasome non-ATPase regulatory subunit 7	0.748634021	0.5353	0.3047912
P63244	RACK1	Receptor of activated protein C kinase 1	1.081867297	0.53555	0.3047912
P15586	GNS	N-acetylglucosamine-6-sulfatase	1.089850259	0.53581	0.3047912
Q9Y3E5	PTH2	Peptidyl-tRNA hydrolase 2, mitochondrial	0.926517734	0.53651	0.3049797
Q6P1N9	TATD1	Putative deoxyribonuclease TATDN1	0.914129916	0.53754	0.3052106
Q6QNY0	BL1S3	Biogenesis of lysosome-related organelles complex 1 subunit 3	0.716609037	0.53807	0.3052106
Q9H488	OFUT1	GDP-fucose protein O-fucosyltransferase 1	1.0999319	0.5381	0.3052106
P06737	PYGL	Glycogen phosphorylase, liver form	0.679537783	0.53873	0.3052106
Q8WTS6	SETD7	Histone-lysine N-methyltransferase SETD7	1.152142806	0.53876	0.3052106
O43760	SNG2	Synaptogyrin-2	0.938591909	0.53941	0.3053699
O15127	SCAM2	Secretory carrier-associated membrane protein 2	0.857770001	0.54185	0.3065415
P46940	IQGA1	Ras GTPase-activating-like protein IQGAP1	1.063750641	0.54291	0.3068059
Q8N2K0	ABD12	Monoacylglycerol lipase ABHD12	0.940505912	0.54334	0.3068059
O43615	TIM44	Mitochondrial import inner membrane translocase subunit TIM44	1.198890841	0.54373	0.3068059
O14618	CCS	Copper chaperone for superoxide dismutase	0.940839923	0.5438	0.3068059
Q7L2H7	EIF3M	Eukaryotic translation initiation factor 3 subunit M	1.447737947	0.54584	0.307747
P10809	CH60	60 kDa heat shock protein, mitochondrial	1.03858164	0.54641	0.3078587
Q9UHD8	SEPT9	Septin-9	1.072139886	0.5486	0.3088823
O14735	CDIPT	CDP-diacylglycerol--inositol 3-phosphatidyltransferase	0.908024718	0.55042	0.3093995
Q9NQW7	XPP1	Xaa-Pro aminopeptidase 1	0.923409842	0.55049	0.3093995
Q9BXP5	SRRT	Serrate RNA effector molecule homolog	0.886971452	0.55064	0.3093995
Q06136	KDSR	3-ketodihydrosphingosine reductase	1.202382579	0.55117	0.3094872
Q9BW30	TPPP3	Tubulin polymerization-promoting protein family member 3	0.718959717	0.55232	0.3099226
Q96N66	MBOA7	Lysophospholipid acyltransferase 7	0.93864442	0.55407	0.3105453
Q01844	EWS	RNA-binding protein EWS	1.099457143	0.55418	0.3105453
P27694	RFA1	Replication protein A 70 kDa DNA-binding subunit	0.808351954	0.55472	0.3106375
Q92520	FAM3C	Protein FAM3C	1.032593221	0.55579	0.3110263
Q969X5	ERGI1	Endoplasmic reticulum-Golgi intermediate compartment protein 1	0.950317982	0.55663	0.3112657
P29401	TKT	Transketolase	1.063276636	0.55697	0.3112657
P51580	TPMT	Thiopurine S-methyltransferase	0.974689807	0.56094	0.3131184
P27695	APEX1	DNA-(apurinic or apyrimidinic site) lyase	0.89477761	0.56108	0.3131184
Q14258	TRI25	E3 ubiquitin/ISG15 ligase TRIM25	0.789252611	0.56142	0.3131184
P51452	DUS3	Dual specificity protein phosphatase 3	0.899208786	0.56243	0.3134704
Q9NY33	DPP3	Dipeptidyl peptidase 3	0.954604723	0.56297	0.3135498
Q9GZT6	CC90B	Coiled-coil domain-containing protein 90B, mitochondrial	0.905518693	0.56333	0.3135498
P83881	RL36A	60S ribosomal protein L36a	1.053445972	0.56418	0.3136911
P02765	FETUA	Alpha-2-HS-glycoprotein	1.149733992	0.5645	0.3136911
O60610	DIAP1	Protein diaphanous homolog 1	1.061180554	0.56509	0.3136911
Q6XQN6	PNCB	Nicotinate phosphoribosyltransferase	0.956304453	0.5651	0.3136911
Q9HAW8	UD110	UDP-glucuronosyltransferase 1-10	0.913115506	0.56878	0.3154766
P62701	RS4X	40S ribosomal protein S4, X isoform	1.04934261	0.56928	0.3154766
Q9UDX5	MTFP1	Mitochondrial fission process protein 1	0.941377523	0.56946	0.3154766
P30536	TSPOA	Translocator protein	0.907620843	0.57015	0.3156476
P42765	THIM	3-ketoacyl-CoA thiolase, mitochondrial	0.942288981	0.57116	0.3157954
P18124	RL7	60S ribosomal protein L7	0.896708954	0.57118	0.3157954
O60635	TSN1	Tetraspanin-1	0.87489359	0.57249	0.3163083
Q86VR2	F134C	Protein FAM134C	0.871368341	0.57412	0.3169973
P15170	ERF3A	Eukaryotic peptide chain release factor GTP-binding subunit ERF3A	0.958850473	0.57519	0.3173764
Q12849	GRSF1	G-rich sequence factor 1	0.92452655	0.5761	0.3174257
P32969	RL9	60S ribosomal protein L9	1.201990902	0.57632	0.3174257
Q86SF2	GALT7	N-acetylgalactosaminyltransferase 7	1.208658219	0.57643	0.3174257
Q9BW72	HIG2A	HIG1 domain family member 2A, mitochondrial	1.300546855	0.5775	0.3177387
P31937	3HIDH	3-hydroxyisobutyrate dehydrogenase, mitochondrial	0.897798597	0.57778	0.3177387
O14548	COX7R	Cytochrome c oxidase subunit 7A-related protein, mitochondrial	1.086369224	0.57815	0.3177387
P31942	HNRH3	Heterogeneous nuclear ribonucleoprotein H3	0.869997358	0.5801	0.3185988
Q15833	STXB2	Syntaxin-binding protein 2	0.787300868	0.58092	0.3188238
P34932	HSP74	Heat shock 70 kDa protein 4	1.065224817	0.58128	0.3188238
P62266	RS23	40S ribosomal protein S23	0.906322172	0.58352	0.319815
Q96HR9	REEP6	Receptor expression-enhancing protein 6	0.816906183	0.58386	0.319815
P07203	GPX1	Glutathione peroxidase 1	0.901635383	0.58438	0.3198572
P48509	CD151	CD151 antigen	0.942002195	0.58471	0.3198572
O00560	SDCB1	Syntenin-1	1.070606843	0.58579	0.3201943
P06703	S10A6	Protein S100-A6	0.875088145	0.5861	0.3201943
Q9BSH5	HDHD3	Haloacid dehalogenase-like hydrolase domain-containing protein 3	1.045768573	0.58706	0.3203505
P61960	UFM1	Ubiquitin-fold modifier 1	0.950115254	0.58716	0.3203505
O95865	DDAH2	N(G),N(G)-dimethylarginine dimethylaminohydrolase 2	0.89805438	0.5925	0.323051
P27701	CD82	CD82 antigen	0.889602059	0.59324	0.3232416
P62241	RS8	40S ribosomal protein S8	0.964094878	0.59428	0.3235388
Q16790	CAH9	Carbonic anhydrase 9	0.941193696	0.59558	0.3235388
Q9NWU1	OXSM	3-oxoacyl-[acyl-carrier-protein] synthase, mitochondrial	0.91132661	0.59568	0.3235388
P84098	RL19	60S ribosomal protein L19	0.957129025	0.59573	0.3235388
P23786	CPT2	Carnitine O-palmitoyltransferase 2, mitochondrial	0.827555275	0.59574	0.3235388
Q13724	MOGS	Mannosyl-oligosaccharide glucosidase	1.183936542	0.59622	0.3235871
Q86Y39	NDUAB	NADH dehydrogenase [ubiquinone] 1 alpha subcomplex subunit 11	1.093305688	0.59887	0.3248124
O00115	DNS2A	Deoxyribonuclease-2-alpha	0.895465421	0.59947	0.3249249
P35080	PROF2	Profilin-2	1.056990775	0.60126	0.3256818
O00442	RTCA	RNA 3'-terminal phosphate cyclase	1.151117331	0.60231	0.3260372
Q13228	SBP1	Selenium-binding protein 1	1.1048907	0.60367	0.3265598
Q9NQR4	NIT2	Omega-amidase NIT2	1.040742802	0.60688	0.3279939
P26885	FKBP2	Peptidyl-prolyl cis-trans isomerase FKBP2	0.945023918	0.60726	0.3279939
Q15233	NONO	Non-POU domain-containing octamer-binding protein	1.105268569	0.60751	0.3279939
Q8N766	EMC1	ER membrane protein complex subunit 1	1.093245537	0.60985	0.3290427
Q9UPY8	MARE3	Microtubule-associated protein RP/EB family member 3	1.044168198	0.61086	0.3293729
P62854	RS26	40S ribosomal protein S26	1.03300953	0.61188	0.3297081
P49441	INPP	Inositol polyphosphate 1-phosphatase	0.88454311	0.61323	0.3302205
Q16822	PCKGM	Phosphoenolpyruvate carboxykinase [GTP], mitochondrial	0.955760756	0.61557	0.3312651
P36578	RL4	60S ribosomal protein L4	1.081191674	0.62	0.3334323
P40121	CAPG	Macrophage-capping protein	1.027812189	0.62074	0.3336135
Q9Y277	VDAC3	Voltage-dependent anion-selective channel protein 3	0.921741224	0.62156	0.3338374
O00161	SNP23	Synaptosomal-associated protein 23	0.940646847	0.62444	0.3351667
P00387	NB5R3	NADH-cytochrome b5 reductase 3	0.951944194	0.62515	0.3353304
P09110	THIK	3-ketoacyl-CoA thiolase, peroxisomal	0.943344993	0.62562	0.3353651
P08865	RSSA	40S ribosomal protein SA	1.065598022	0.62759	0.3360287
P03905	NU4M	NADH-ubiquinone oxidoreductase chain 4	0.947318222	0.62767	0.3360287
Q99735	MGST2	Microsomal glutathione S-transferase 2	0.953306011	0.62828	0.3361379
P50895	BCAM	Basal cell adhesion molecule	0.857881671	0.62905	0.3362596
Q08380	LG3BP	Galectin-3-binding protein	0.956043313	0.62932	0.3362596
Q9Y295	DRG1	Developmentally-regulated GTP-binding protein 1	1.167971443	0.63169	0.3373082
Q13242	SRSF9	Serine/arginine-rich splicing factor 9	1.201746155	0.63344	0.3377075
P15311	EZRI	Ezrin	0.979522608	0.63383	0.3377075
P46776	RL27A	60S ribosomal protein L27a	0.898504633	0.63394	0.3377075
P07910	HNRPC	Heterogeneous nuclear ribonucleoproteins C1/C2	0.866856215	0.63407	0.3377075
O00468	AGRIN	Agrin	0.940076817	0.63504	0.337832
O60613	SEP15	15 kDa selenoprotein	0.951579393	0.63512	0.337832
P54725	RD23A	UV excision repair protein RAD23 homolog A	0.837055839	0.63618	0.3381155
P30510	1C14	HLA class I histocompatibility antigen, Cw-14 alpha chain	1.116463381	0.63647	0.3381155
O43852	CALU	Calumenin	0.937605836	0.63863	0.3390453
Q9Y6A9	SPCS1	Signal peptidase complex subunit 1	1.153256898	0.63907	0.3390614
O75340	PDCD6	Programmed cell death protein 6	0.896757691	0.63951	0.3390775
O15484	CAN5	Calpain-5	0.893450619	0.63998	0.3391095
P54577	SYYC	Tyrosine--tRNA ligase, cytoplasmic	1.232363329	0.64047	0.339152
O75608	LYPA1	Acyl-protein thioesterase 1	0.830173684	0.64098	0.339205
P17655	CAN2	Calpain-2 catalytic subunit	0.961036456	0.64241	0.339739
P46060	RAGP1	Ran GTPase-activating protein 1	1.093914457	0.64281	0.339739
Q9Y320	TMX2	Thioredoxin-related transmembrane protein 2	0.946524192	0.64465	0.3404941
P46379	BAG6	Large proline-rich protein BAG6	1.239813934	0.64589	0.3406492
Q99807	COQ7	5-demethoxyubiquinone hydroxylase, mitochondrial	0.946595266	0.64597	0.3406492
Q15165	PON2	Serum paraoxonase/arylesterase 2	1.103529754	0.64658	0.3406492
Q8N4V1	MMGT1	Membrane magnesium transporter 1	0.879084303	0.64659	0.3406492
Q99828	CIB1	Calcium and integrin-binding protein 1	0.956164025	0.65163	0.3430861
P36871	PGM1	Phosphoglucomutase-1	0.96292061	0.65309	0.3436362
P35998	PRS7	26S protease regulatory subunit 7	1.086255242	0.65519	0.3445221
Q9P0J0	NDUAD	NADH dehydrogenase [ubiquinone] 1 alpha subcomplex subunit 13	0.936710654	0.65809	0.3458273
Q92841	DDX17	Probable ATP-dependent RNA helicase DDX17	0.902820416	0.65878	0.3459702
P22061	PIMT	Protein-L-isoaspartate(D-aspartate) -methyltransferase	0.848402688	0.6627	0.3478082
Q6P4E1	CASC4	Protein CASC4	1.097483311	0.66538	0.3489935
P18077	RL35A	60S ribosomal protein L35a	0.932677936	0.66655	0.3493857
Q9BWM7	SFXN3	Sideroflexin-3	1.040005168	0.66741	0.3496151
Q8NBN3	TM87A	Transmembrane protein 87A	1.106895463	0.66877	0.3501059
P53618	COPB	Coatomer subunit beta	0.96406642	0.67091	0.3510042
Q99795	GPA33	Cell surface A33 antigen	1.100151582	0.67209	0.3513307
P53992	SC24C	Protein transport protein Sec24C	1.06481379	0.67326	0.3513307
P22314	UBA1	Ubiquitin-like modifier-activating enzyme 1	1.042620522	0.67347	0.3513307
Q04837	SSBP	Single-stranded DNA-binding protein, mitochondrial	1.024303225	0.67381	0.3513307
P20340	RAB6A	Ras-related protein Rab-6A	1.050708127	0.67418	0.3513307
Q9NRV9	HEBP1	Heme-binding protein 1	0.910946274	0.67462	0.3513307
P46779	RL28	60S ribosomal protein L28	1.029572731	0.67463	0.3513307
Q92973	TNPO1	Transportin-1	0.959954037	0.67493	0.3513307
O75964	ATP5L	ATP synthase subunit g, mitochondrial	0.895793297	0.67652	0.3518329
Q15436	SC23A	Protein transport protein Sec23A	0.864879755	0.67685	0.3518329
P98088	MUC5A	Mucin-5AC	0.87957162	0.67717	0.3518329
P52758	UK114	Ribonuclease UK114	0.938679615	0.67857	0.3523391
P23634	AT2B4	Plasma membrane calcium-transporting ATPase 4	1.069807335	0.68247	0.354142
P61225	RAP2B	Ras-related protein Rap-2b	0.834241213	0.68319	0.3542935
Q9NUN5	LMBD1	Probable lysosomal cobalamin transporter	1.185490489	0.68436	0.354678
O75396	SC22B	Vesicle-trafficking protein SEC22b	1.060259239	0.68503	0.3547165
P21397	AOFA	Amine oxidase [flavin-containing] A	1.038278014	0.68567	0.3547165
P52594	AGFG1	Arf-GAP domain and FG repeat-containing protein 1	0.873550722	0.68572	0.3547165
P49407	ARRB1	Beta-arrestin-1	0.840276987	0.68681	0.3550584
Q8WVM8	SCFD1	Sec1 family domain-containing protein 1	1.270742521	0.6878	0.3552195
Q8IWA5	CTL2	Choline transporter-like protein 2	0.817949637	0.68798	0.3552195
P09467	F16P1	Fructose-1,6-bisphosphatase 1	0.962895365	0.68863	0.3553335
Q02218	ODO1	2-oxoglutarate dehydrogenase, mitochondrial	0.929086128	0.69107	0.3563703
P15529	MCP	Membrane cofactor protein	0.948620161	0.69177	0.3565092
O14672	ADA10	Disintegrin and metalloproteinase domain-containing protein 10	1.023487174	0.69467	0.357718
Q9UDW1	QCR9	Cytochrome b-c1 complex subunit 9	0.900780985	0.69498	0.357718
Q96HC4	PDLI5	PDZ and LIM domain protein 5	0.954959448	0.69553	0.3577786
P83731	RL24	60S ribosomal protein L24	1.03232678	0.69934	0.359515
Q9Y5M8	SRPRB	Signal recognition particle receptor subunit beta	0.933274886	0.70048	0.3597443
Q5BJF2	TMM97	Transmembrane protein 97	0.870369471	0.70074	0.3597443
Q9H0U3	MAGT1	Magnesium transporter protein 1	1.056459769	0.70109	0.3597443
P27338	AOFB	Amine oxidase [flavin-containing] B	0.916444462	0.70271	0.3601342
Q9NZM1	MYOF	Myoferlin	0.957137029	0.70272	0.3601342
Q92692	PVRL2	Nectin-2	1.067944825	0.70359	0.3603569
Q15185	TEBP	Prostaglandin E synthase 3	0.971255746	0.70509	0.3609018
O14773	TPP1	Tripeptidyl-peptidase 1	0.923017798	0.70595	0.3610714
Q13217	DNJC3	DnaJ homolog subfamily C member 3	0.964047512	0.70632	0.3610714
Q96ER9	CCD51	Coiled-coil domain-containing protein 51	0.920094654	0.70673	0.3610714
P10515	ODP2	Dihydrolipoyllysine-residue acetyltransferase component of pyruvate dehydrogenase complex, mitochondrial	1.036112327	0.71044	0.3626417
Q9P0L0	VAPA	Vesicle-associated membrane protein-associated protein A	1.021126645	0.71068	0.3626417
P30533	AMRP	Alpha-2-macroglobulin receptor-associated protein	1.071455301	0.71212	0.363012
Q16763	UBE2S	Ubiquitin-conjugating enzyme E2 S	1.211638247	0.71273	0.363012
Q5JS54	PSMG4	Proteasome assembly chaperone 4	0.880840002	0.71278	0.363012
P16930	FAAA	Fumarylacetoacetase	0.934555521	0.71316	0.363012
O43237	DC1L2	Cytoplasmic dynein 1 light intermediate chain 2	1.031940257	0.71502	0.3636696
P53985	MOT1	Monocarboxylate transporter 1	0.959084307	0.71567	0.3636696
Q00688	FKBP3	Peptidyl-prolyl cis-trans isomerase FKBP3	0.937288745	0.71577	0.3636696
P25788	PSA3	Proteasome subunit alpha type-3	1.046824719	0.71634	0.3637359
Q01581	HMCS1	Hydroxymethylglutaryl-CoA synthase, cytoplasmic	1.053317223	0.71762	0.364056
P42126	ECI1	Enoyl-CoA delta isomerase 1, mitochondrial	0.961925805	0.71812	0.364056
Q9BR76	COR1B	Coronin-1B	1.046815725	0.71829	0.364056
Q9H3N1	TMX1	Thioredoxin-related transmembrane protein 1	0.968513765	0.71971	0.3644356
P67870	CSK2B	Casein kinase II subunit beta	0.956903109	0.72006	0.3644356
O60313	OPA1	Dynamin-like 120 kDa protein, mitochondrial	0.943330699	0.72036	0.3644356
Q7Z6Z7	HUWE1	E3 ubiquitin-protein ligase HUWE1	0.90759113	0.72156	0.3644548
Q99536	VAT1	Synaptic vesicle membrane protein VAT-1 homolog	1.057635385	0.72176	0.3644548
Q05639	EF1A2	Elongation factor 1-alpha 2	1.216295363	0.72198	0.3644548
Q92572	AP3S1	AP-3 complex subunit sigma-1	0.96204855	0.72296	0.3644548
P27348	1433T	14-3-3 protein theta	0.936117694	0.72302	0.3644548
P61803	DAD1	Dolichyl-diphosphooligosaccharide--protein glycosyltransferase subunit DAD1	0.946210164	0.72304	0.3644548
P28799	GRN	Granulins	1.062124846	0.7244	0.3649181
P17858	PFKAL	ATP-dependent 6-phosphofructokinase, liver type	0.96343963	0.72538	0.3651895
Q9NSE4	SYIM	Isoleucine--tRNA ligase, mitochondrial	0.93229291	0.72677	0.3656669
P50914	RL14	60S ribosomal protein L14	1.045931153	0.72741	0.3657666
O75351	VPS4B	Vacuolar protein sorting-associated protein 4B	1.042403491	0.72841	0.366047
Q9BTV4	TMM43	Transmembrane protein 43	1.086558736	0.73084	0.3667647
Q9UM00	TMCO1	Transmembrane and coiled-coil domain-containing protein 1	0.957233749	0.73194	0.3667647
Q14435	GALT3	Polypeptide N-acetylgalactosaminyltransferase 3	1.063174305	0.73218	0.3667647
Q13247	SRSF6	Serine/arginine-rich splicing factor 6	0.937509429	0.73234	0.3667647
P09669	COX6C	Cytochrome c oxidase subunit 6C	1.07170518	0.7325	0.3667647
P02766	TTHY	Transthyretin	1.115231512	0.73284	0.3667647
P16152	CBR1	Carbonyl reductase [NADPH] 1	1.031131513	0.73294	0.3667647
P09496	CLCA	Clathrin light chain A	1.093261625	0.73385	0.3668249
P02545	LMNA	Prelamin-A/C	1.018480209	0.73398	0.3668249
Q9UNL2	SSRG	Translocon-associated protein subunit gamma	0.95511513	0.73439	0.3668249
Q6PI48	SYDM	Aspartate--tRNA ligase, mitochondrial	0.963896126	0.73484	0.3668283
P61019	RAB2A	Ras-related protein Rab-2A	1.030614915	0.73622	0.3672956
O95573	ACSL3	Long-chain-fatty-acid--CoA ligase 3	1.042446315	0.73893	0.3684256
P60900	PSA6	Proteasome subunit alpha type-6	1.029823834	0.73984	0.3686572
P15880	RS2	40S ribosomal protein S2	1.046854097	0.74086	0.3689433
Q8NCW5	NNRE	NAD(P)H-hydrate epimerase	0.959841818	0.74193	0.3691376
P30153	2AAA	Serine/threonine-protein phosphatase 2A 65 kDa regulatory subunit A alpha isoform	0.928611181	0.74251	0.3691376
P51649	SSDH	Succinate-semialdehyde dehydrogenase, mitochondrial	0.971512941	0.74327	0.3691376
P09525	ANXA4	Annexin A4	0.973689058	0.74345	0.3691376
O96005	CLPT1	Cleft lip and palate transmembrane protein 1	1.040257013	0.74348	0.3691376
Q9H3Z4	DNJC5	DnaJ homolog subfamily C member 5	0.94434012	0.74407	0.369209
P24539	AT5F1	ATP synthase F(0) complex subunit B1, mitochondrial	0.943693142	0.74732	0.3705995
O75436	VP26A	Vacuolar protein sorting-associated protein 26A	1.036263829	0.75525	0.3743077
O00571	DDX3X	ATP-dependent RNA helicase DDX3X	1.139902123	0.75597	0.3744404
Q99460	PSMD1	26S proteasome non-ATPase regulatory subunit 1	0.957576662	0.75777	0.3749772
Q7L576	CYFP1	Cytoplasmic FMR1-interacting protein 1	1.048045565	0.75796	0.3749772
P63208	SKP1	S-phase kinase-associated protein 1	0.958435877	0.76055	0.375832
O00303	EIF3F	Eukaryotic translation initiation factor 3 subunit F	0.935066642	0.76075	0.375832
P30825	CTR1	High affinity cationic amino acid transporter 1	0.954098741	0.76105	0.375832
P30048	PRDX3	Thioredoxin-dependent peroxide reductase, mitochondrial	1.036009098	0.76341	0.3767726
P84077	ARF1	ADP-ribosylation factor 1	0.935889088	0.76443	0.3768661
O95994	AGR2	Anterior gradient protein 2 homolog	0.923062389	0.76451	0.3768661
P62318	SMD3	Small nuclear ribonucleoprotein Sm D3	1.038317932	0.76575	0.3772526
Q14696	MESD	LDLR chaperone MESD	0.959010879	0.76732	0.3777734
P09668	CATH	Pro-cathepsin H	0.968548972	0.76772	0.3777734
Q08257	QOR	Quinone oxidoreductase	0.965013429	0.76859	0.3779768
Q10589	BST2	Bone marrow stromal antigen 2	1.0568403	0.7704	0.3782399
P00352	AL1A1	Retinal dehydrogenase 1	1.031964446	0.77135	0.3782399
P53621	COPA	Coatomer subunit alpha	1.027682328	0.77138	0.3782399
Q16706	MA2A1	Alpha-mannosidase 2	1.070607692	0.7714	0.3782399
O95861	BPNT1	3'(2'),5'-bisphosphate nucleotidase 1	0.891960017	0.77141	0.3782399
P46783	RS10	40S ribosomal protein S10	0.943845955	0.77424	0.3792175
P31431	SDC4	Syndecan-4	0.842754465	0.77432	0.3792175
Q15437	SC23B	Protein transport protein Sec23B	1.082376103	0.77507	0.3792926
P26641	EF1G	Elongation factor 1-gamma	0.965145974	0.77539	0.3792926
P07814	SYEP	Bifunctional glutamate/proline--tRNA ligase	1.044992078	0.77597	0.3793521
Q9UKD2	MRT4	mRNA turnover protein 4 homolog	0.880447839	0.77692	0.3795923
P12830	CADH1	Cadherin-1	1.032073304	0.78148	0.381595
Q6ZRP7	QSOX2	Sulfhydryl oxidase 2	0.948014637	0.78256	0.3818971
P45880	VDAC2	Voltage-dependent anion-selective channel protein 2	0.974454257	0.78323	0.3819988
Q9P2R7	SUCB1	Succinyl-CoA ligase [ADP-forming] subunit beta, mitochondrial	1.027702519	0.78528	0.3826003
P27635	RL10	60S ribosomal protein L10	1.021949463	0.78561	0.3826003
P62328	TYB4	Thymosin beta-4	0.885113716	0.78585	0.3826003
P61081	UBC12	NEDD8-conjugating enzyme Ubc12	0.97970249	0.78744	0.383149
Q15019	SEPT2	Septin-2	1.018323354	0.78845	0.3833211
Q7Z2K6	ERMP1	Endoplasmic reticulum metallopeptidase 1	1.078952825	0.78872	0.3833211
Q9H3P7	GCP60	Golgi resident protein GCP60	1.021923075	0.78924	0.3833487
Q99798	ACON	Aconitate hydratase, mitochondrial	1.032301608	0.79088	0.3836932
P19224	UD16	UDP-glucuronosyltransferase 1-6	1.034013538	0.791	0.3836932
P56537	IF6	Eukaryotic translation initiation factor 6	1.027986251	0.79134	0.3836932
Q9UQ80	PA2G4	Proliferation-associated protein 2G4	1.030740977	0.79338	0.3843823
O15162	PLS1	Phospholipid scramblase 1	0.96688662	0.79369	0.3843823
O15551	CLD3	Claudin-3	0.921812615	0.79606	0.3852391
P36776	LONM	Lon protease homolog, mitochondrial	0.966770227	0.79639	0.3852391
O95298	NDUC2	NADH dehydrogenase [ubiquinone] 1 subunit C2	1.039714938	0.79706	0.385338
Q9NUB1	ACS2L	Acetyl-coenzyme A synthetase 2-like, mitochondrial	1.069679686	0.79956	0.3863209
Q9UBQ0	VPS29	Vacuolar protein sorting-associated protein 29	1.119573075	0.80084	0.3867136
O43169	CYB5B	Cytochrome b5 type B	0.955673627	0.80197	0.3870335
O43772	MCAT	Mitochondrial carnitine/acylcarnitine carrier protein	0.903058807	0.80333	0.3873973
Q99808	S29A1	Equilibrative nucleoside transporter 1	0.940654288	0.80366	0.3873973
Q8TD06	AGR3	Anterior gradient protein 3	1.040119113	0.8063	0.3884437
P25815	S100P	Protein S100-P	1.045031036	0.80896	0.3894984
Q16563	SYPL1	Synaptophysin-like protein 1	1.0176591	0.81049	0.3900082
P35221	CTNA1	Catenin alpha-1	1.019050328	0.81152	0.390257
Q9BWS9	CHID1	Chitinase domain-containing protein 1	0.963566749	0.81195	0.390257
P42677	RS27	40S ribosomal protein S27	1.020968372	0.81569	0.391827
Q96D46	NMD3	60S ribosomal export protein NMD3	1.051391529	0.81697	0.3922143
P40925	MDHC	Malate dehydrogenase, cytoplasmic	1.018927245	0.81976	0.3933256
Q99436	PSB7	Proteasome subunit beta type-7	1.016658647	0.8208	0.3935964
Q07157	ZO1	Tight junction protein ZO-1	1.077197161	0.82344	0.3945682
Q9Y3D6	FIS1	Mitochondrial fission 1 protein	0.951958213	0.82378	0.3945682
P16615	AT2A2	Sarcoplasmic/endoplasmic reticulum calcium ATPase 2	1.02231084	0.82458	0.3945713
Q8NBJ5	GT251	Procollagen galactosyltransferase 1	0.885719316	0.82474	0.3945713
P03923	NU6M	NADH-ubiquinone oxidoreductase chain 6	0.936151467	0.82549	0.394702
Q02543	RL18A	60S ribosomal protein L18a	1.040605591	0.82699	0.3951909
P46777	RL5	60S ribosomal protein L5	1.032446887	0.82909	0.3955791
P14927	QCR7	Cytochrome b-c1 complex subunit 7	1.038489104	0.82978	0.3955791
Q9ULA0	DNPEP	Aspartyl aminopeptidase	0.968908064	0.82994	0.3955791
P62913	RL11	60S ribosomal protein L11	0.963440299	0.83027	0.3955791
O60763	USO1	General vesicular transport factor p115	1.036097597	0.83061	0.3955791
Q96S97	MYADM	Myeloid-associated differentiation marker	1.053819247	0.83067	0.3955791
O94811	TPPP	Tubulin polymerization-promoting protein	1.128142697	0.83282	0.3963749
Q5TGZ0	MIC10	MICOS complex subunit MIC10	1.034933695	0.83471	0.3968608
P60866	RS20	40S ribosomal protein S20	1.014706739	0.8348	0.3968608
Q9H300	PARL	Presenilins-associated rhomboid-like protein, mitochondrial	1.070564063	0.8372	0.3977733
P02647	APOA1	Apolipoprotein A-I	1.119893249	0.83769	0.3977778
Q6YP21	KAT3	Kynurenine--oxoglutarate transaminase 3	1.024876254	0.84152	0.3993673
P34897	GLYM	Serine hydroxymethyltransferase, mitochondrial	1.015654332	0.84241	0.3995606
Q71UI9	H2AV	Histone H2A.V	0.955898644	0.84368	0.3997806
Q02878	RL6	60S ribosomal protein L6	1.020529124	0.84384	0.3997806
P43304	GPDM	Glycerol-3-phosphate dehydrogenase, mitochondrial	0.98517745	0.84568	0.4004232
Q9BZH6	WDR11	WD repeat-containing protein 11	1.077203945	0.84695	0.4005218
O15427	MOT4	Monocarboxylate transporter 4	0.97519717	0.84701	0.4005218
P11234	RALB	Ras-related protein Ral-B	1.018767751	0.84734	0.4005218
Q8TAT6	NPL4	Nuclear protein localization protein 4 homolog	1.059433913	0.84884	0.4010018
O00483	NDUA4	Cytochrome c oxidase subunit NDUFA4	0.938873754	0.85037	0.4014954
P43897	EFTS	Elongation factor Ts, mitochondrial	1.022851233	0.85133	0.4015235
P46459	NSF	Vesicle-fusing ATPase	1.02846123	0.85142	0.4015235
A8MXV4	NUD19	Nucleoside diphosphate-linked moiety X motif 19	1.076312825	0.85233	0.4015235
P99999	CYC	Cytochrome c	0.986801119	0.85237	0.4015235
Q9NUM4	T106B	Transmembrane protein 106B	1.071259706	0.85348	0.4017608
Q9NQC3	RTN4	Reticulon-4	1.023850392	0.85422	0.4017608
P21980	TGM2	Protein-glutamine gamma-glutamyltransferase 2	1.044131074	0.85433	0.4017608
Q9HBL7	PLRKT	Plasminogen receptor (KT)	1.033285315	0.85813	0.4032917
P35232	PHB	Prohibitin	0.987580663	0.85856	0.4032917
Q13951	PEBB	Core-binding factor subunit beta	0.949273641	0.8602	0.4038329
O43291	SPIT2	Kunitz-type protease inhibitor 2	0.975359955	0.86087	0.4039183
Q9Y305	ACOT9	Acyl-coenzyme A thioesterase 9, mitochondrial	0.913798572	0.86165	0.4040484
O60476	MA1A2	Mannosyl-oligosaccharide 1,2-alpha-mannosidase IB	1.079361547	0.86248	0.4040484
O00425	IF2B3	Insulin-like growth factor 2 mRNA-binding protein 3	1.036398951	0.86276	0.4040484
P62280	RS11	40S ribosomal protein S11	1.019654931	0.8631	0.4040484
P56134	ATPK	ATP synthase subunit f, mitochondrial	0.956611049	0.86461	0.404298
Q8N6T3	ARFG1	ADP-ribosylation factor GTPase-activating protein 1	1.036419584	0.86461	0.404298
P82930	RT34	28S ribosomal protein S34, mitochondrial	0.916071859	0.8656	0.4045323
Q96IX5	USMG5	Up-regulated during skeletal muscle growth protein 5	0.978341618	0.86721	0.4050379
P61163	ACTZ	Alpha-centractin	1.026910178	0.86791	0.4050379
Q86Y82	STX12	Syntaxin-12	1.026559658	0.86815	0.4050379
Q9Y3A5	SBDS	Ribosome maturation protein SBDS	1.016774063	0.86992	0.4056351
P48739	PIPNB	Phosphatidylinositol transfer protein beta isoform	0.960427463	0.87355	0.4069817
Q00765	REEP5	Receptor expression-enhancing protein 5	0.955450615	0.87456	0.4069817
Q9UKU7	ACAD8	Isobutyryl-CoA dehydrogenase, mitochondrial	1.020745031	0.87483	0.4069817
Q5JS37	NHLC3	NHL repeat-containing protein 3	1.027494225	0.87575	0.4069817
Q16222	UAP1	UDP-N-acetylhexosamine pyrophosphorylase	1.053381054	0.87594	0.4069817
Q9P003	CNIH4	Protein cornichon homolog 4	1.065731042	0.87595	0.4069817
Q14651	PLSI	Plastin-1	0.98967791	0.87625	0.4069817
Q00839	HNRPU	Heterogeneous nuclear ribonucleoprotein U	0.962625851	0.8778	0.407473
Q15382	RHEB	GTP-binding protein Rheb	1.016218774	0.88058	0.4085343
Q9BPW8	NIPS1	Protein NipSnap homolog 1	0.972188918	0.88232	0.4089091
P62330	ARF6	ADP-ribosylation factor 6	1.016641379	0.88238	0.4089091
P41567	EIF1	Eukaryotic translation initiation factor 1	1.036725908	0.88287	0.4089091
Q10471	GALT2	Polypeptide N-acetylgalactosaminyltransferase 2	0.962806314	0.88347	0.4089581
Q15293	RCN1	Reticulocalbin-1	1.021314153	0.8848	0.4092595
Q9UHQ9	NB5R1	NADH-cytochrome b5 reductase 1	0.956906277	0.88511	0.4092595
P11216	PYGB	Glycogen phosphorylase, brain form	0.98672654	0.89294	0.4126494
P56385	ATP5I	ATP synthase subunit e, mitochondrial	1.038924862	0.8952	0.413463
P10768	ESTD	S-formylglutathione hydrolase	1.027852313	0.89816	0.4142137
P57105	SYJ2B	Synaptojanin-2-binding protein	1.01501408	0.89866	0.4142137
Q6UW68	TM205	Transmembrane protein 205	1.011312844	0.89912	0.4142137
P28072	PSB6	Proteasome subunit beta type-6	0.925081454	0.89944	0.4142137
P53634	CATC	Dipeptidyl peptidase 1	0.988107254	0.9004	0.4142137
O95834	EMAL2	Echinoderm microtubule-associated protein-like 2	1.023261808	0.90083	0.4142137
Q13595	TRA2A	Transformer-2 protein homolog alpha	0.937423555	0.90086	0.4142137
P20042	IF2B	Eukaryotic translation initiation factor 2 subunit 2	0.975067522	0.90094	0.4142137
P10620	MGST1	Microsomal glutathione S-transferase 1	0.976935373	0.90178	0.4142137
Q15005	SPCS2	Signal peptidase complex subunit 2	1.018015117	0.90183	0.4142137
P06744	G6PI	Glucose-6-phosphate isomerase	1.01111977	0.90298	0.4145119
O60884	DNJA2	DnaJ homolog subfamily A member 2	0.990421859	0.90412	0.4148051
Q9H8S9	MOB1A	MOB kinase activator 1A	1.042352938	0.90592	0.4154007
O43242	PSMD3	26S proteasome non-ATPase regulatory subunit 3	0.984309464	0.90839	0.4163026
P26006	ITA3	Integrin alpha-3	0.989077602	0.90911	0.416402
Q9Y624	JAM1	Junctional adhesion molecule A	1.009633028	0.91181	0.4173417
Q5JTV8	TOIP1	Torsin-1A-interacting protein 1	0.98800496	0.91217	0.4173417
O60637	TSN3	Tetraspanin-3	0.978548822	0.91395	0.4179251
Q8TCS8	PNPT1	Polyribonucleotide nucleotidyltransferase 1, mitochondrial	1.014169693	0.91526	0.4179936
Q15836	VAMP3	Vesicle-associated membrane protein 3	0.940996044	0.91608	0.4179936
P05161	ISG15	Ubiquitin-like protein ISG15	0.96979213	0.91611	0.4179936
O00469	PLOD2	Procollagen-lysine,2-oxoglutarate 5-dioxygenase 2	1.021106059	0.91612	0.4179936
P61158	ARP3	Actin-related protein 3	0.993222466	0.91754	0.4182849
O95182	NDUA7	NADH dehydrogenase [ubiquinone] 1 alpha subcomplex subunit 7	1.011715889	0.91823	0.4182849
Q9BVK6	TMED9	Transmembrane emp24 domain-containing protein 9	0.950139288	0.9186	0.4182849
Q96C23	GALM	Aldose 1-epimerase	0.991615949	0.91878	0.4182849
P17980	PRS6A	26S protease regulatory subunit 6A	1.00734872	0.9211	0.4187957
P15151	PVR	Poliovirus receptor	0.988033561	0.9212	0.4187957
Q9UHB9	SRP68	Signal recognition particle subunit SRP68	0.989373788	0.92142	0.4187957
P12532	KCRU	Creatine kinase U-type, mitochondrial	1.012097739	0.92214	0.4188929
Q4KMQ2	ANO6	Anoctamin-6	0.955237748	0.92444	0.4197074
Q9NRR5	UBQL4	Ubiquilin-4	0.947257764	0.92524	0.4198403
Q14739	LBR	Lamin-B receptor	0.986715924	0.92679	0.4203132
P61916	NPC2	Epididymal secretory protein E1	1.023807998	0.92832	0.4205923
P62195	PRS8	26S protease regulatory subunit 8	1.010898836	0.92876	0.4205923
O96008	TOM40	Mitochondrial import receptor subunit TOM40 homolog	1.009949827	0.92893	0.4205923
P33176	KINH	Kinesin-1 heavy chain	1.013990696	0.93204	0.4216433
Q13557	KCC2D	Calcium/calmodulin-dependent protein kinase type II subunit delta	0.988478123	0.93227	0.4216433
Q9NRX4	PHP14	14 kDa phosphohistidine phosphatase	0.974079358	0.93473	0.422525
P07602	SAP	Prosaposin	0.98322755	0.93626	0.4229856
P62314	SMD1	Small nuclear ribonucleoprotein Sm D1	1.007240123	0.93765	0.4233824
Q9H2U2	IPYR2	Inorganic pyrophosphatase 2, mitochondrial	1.006810592	0.93886	0.4236977
P61086	UBE2K	Ubiquitin-conjugating enzyme E2 K	0.995315778	0.9403	0.4241163
Q9NS69	TOM22	Mitochondrial import receptor subunit TOM22 homolog	1.010389751	0.9432	0.4251926
P52655	TF2AA	Transcription initiation factor IIA subunit 1	1.025414373	0.94456	0.4255739
O95168	NDUB4	NADH dehydrogenase [ubiquinone] 1 beta subcomplex subunit 4	0.989490271	0.94605	0.4259844
P48230	T4S4	Transmembrane 4 L6 family member 4	1.021239342	0.94709	0.4259844
Q9Y2Z0	SGT1	Protein SGT1 homolog	0.995575225	0.94714	0.4259844
Q08209	PP2BA	Serine/threonine-protein phosphatase 2B catalytic subunit alpha isoform	0.985486629	0.94753	0.4259844
P21953	ODBB	2-oxoisovalerate dehydrogenase subunit beta, mitochondrial	0.98862924	0.95237	0.4279279
O60869	EDF1	Endothelial differentiation-related factor 1	0.991090419	0.95468	0.4287331
O15269	SPTC1	Serine palmitoyltransferase 1	0.989180823	0.95549	0.4288642
P53597	SUCA	Succinyl-CoA ligase [ADP/GDP-forming] subunit alpha, mitochondrial	1.004790006	0.95647	0.4290714
P50570	DYN2	Dynamin-2	1.003782776	0.95815	0.4295922
O95292	VAPB	Vesicle-associated membrane protein-associated protein B/C	0.994267514	0.96188	0.431031
Q9NZ01	TECR	Very-long-chain enoyl-CoA reductase	0.989664045	0.96422	0.4314148
P02774	VTDB	Vitamin D-binding protein	0.989415124	0.9643	0.4314148
Q9HAB3	S52A2	Solute carrier family 52, riboflavin transporter, member 2	0.993251858	0.9643	0.4314148
O43707	ACTN4	Alpha-actinin-4	0.99753497	0.96791	0.4327959
P19256	LFA3	Lymphocyte function-associated antigen 3	0.990785269	0.96866	0.4328974
P50453	SPB9	Serpin B9	0.992111934	0.97031	0.4332384
P18031	PTN1	Tyrosine-protein phosphatase non-receptor type 1	1.003658548	0.97047	0.4332384
O60841	IF2P	Eukaryotic translation initiation factor 5B	0.99272976	0.97109	0.4332815
Q11201	SIA4A	CMP-N-acetylneuraminate-beta-galactosamide-alpha-2,3-sialyltransferase 1	1.002891619	0.9717	0.4333201
Q96HS1	PGAM5	Serine/threonine-protein phosphatase PGAM5, mitochondrial	0.995669074	0.97265	0.4333614
Q9Y2L1	RRP44	Exosome complex exonuclease RRP44	1.011607285	0.97284	0.4333614
Q9H4A4	AMPB	Aminopeptidase B	1.003606912	0.97392	0.433603
P61619	S61A1	Protein transport protein Sec61 subunit alpha isoform 1	0.992675287	0.97443	0.433603
P14314	GLU2B	Glucosidase 2 subunit beta	0.995317606	0.97597	0.4340549
Q8NBZ7	UXS1	UDP-glucuronic acid decarboxylase 1	0.986538274	0.97655	0.4340796
P13804	ETFA	Electron transfer flavoprotein subunit alpha, mitochondrial	0.996950027	0.97731	0.4341842
Q9Y678	COPG1	Coatomer subunit gamma-1	0.997308033	0.98096	0.435572
Q9UKK9	NUDT5	ADP-sugar pyrophosphatase	1.002375446	0.98154	0.4355958
O00584	RNT2	Ribonuclease T2	1.005272232	0.98299	0.4360055
P51884	LUM	Lumican	0.9904421	0.98386	0.4361577
Q16795	NDUA9	NADH dehydrogenase [ubiquinone] 1 alpha subcomplex subunit 9, mitochondrial	1.002374681	0.98518	0.4361661
O00330	ODPX	Pyruvate dehydrogenase protein X component, mitochondrial	1.00233477	0.98542	0.4361661
Q9HD43	PTPRH	Receptor-type tyrosine-protein phosphatase H	0.997003983	0.98546	0.4361661
P55084	ECHB	Trifunctional enzyme subunit beta, mitochondrial	1.00119399	0.98804	0.4370743
P35579	MYH9	Myosin-9	1.001064026	0.98964	0.4375482
Q9UJC5	SH3L2	SH3 domain-binding glutamic acid-rich-like protein 2	0.998238711	0.99095	0.4378935
P20700	LMNB1	Lamin-B1	0.996577767	0.99197	0.4379606
Q9NNW7	TRXR2	Thioredoxin reductase 2, mitochondrial	0.998135686	0.99216	0.4379606
Q12906	ILF3	Interleukin enhancer-binding factor 3	0.997020629	0.99323	0.4381992
Q9NZN4	EHD2	EH domain-containing protein 2	1.004164839	0.99438	0.4383054
P13995	MTDC	Bifunctional methylenetetrahydrofolate dehydrogenase/cyclohydrolase, mitochondrial	1.001289049	0.99453	0.4383054
Q9BZE1	RM37	39S ribosomal protein L37, mitochondrial	0.999282581	0.99719	0.438922
Q12765	SCRN1	Secernin-1	1.000423437	0.99747	0.438922
Q04637	IF4G1	Eukaryotic translation initiation factor 4 gamma 1	0.999660463	0.99752	0.438922
P61009	SPCS3	Signal peptidase complex subunit 3	0.999236913	0.99838	0.439067
P26639	SYTC	Threonine--tRNA ligase, cytoplasmic	0.999913682	0.99949	0.4393217
